# Supplementary material for: Viroid-like “obelisk” agents are widespread in the ocean and exceed the abundance of RNA viruses in the prokaryotic fraction
Source: ISME J. 2025 Feb 25;19(1):wraf033. doi: 10.1093/ismejo/wraf033 (PMC11922315; doi:10.1093/ismejo/wraf033)
Supplement: Supplementary_Material_wraf033 [file supplementary_material_wraf033.zip]

Archive with 12 entries (12 files):
- Supplementary_Material_wraf033/SF1_TARA_NEW_OBELISKS.fasta
- Supplementary_Material_wraf033/ST1_Pebblescout_Obelisks_results.xlsx
- Supplementary_Material_wraf033/ST11_Obelisk_MATOU_occurrences.xlsx
- Supplementary_Material_wraf033/ST12_Relative_Abundance_Obelisk_Tara_Eukaryotic.xlsx
- Supplementary_Material_wraf033/ST2_Analyzed_TARA_metatranscriptomes.xlsx
- Supplementary_Material_wraf033/ST3_TARA_Metat_Obelisk_BLAST+70id_50cov.xlsx
- Supplementary_Material_wraf033/ST4_Info_New_Obelisks.xlsx
- Supplementary_Material_wraf033/ST5_Obelisk_clustering.xlsx
- Supplementary_Material_wraf033/ST7_Relative_Abundance_Obelisk_Tara.xlsx
- Supplementary_Material_wraf033/ST8_Relative_Abundances_RNASullivan.xlsx
- Supplementary_Material_wraf033/ST9_Arctic_Obelisk.xlsx
- Supplementary_Material_wraf033/Supplementary_Material_30-1.docx
