# Supplementary material for: Viroid-like “obelisk” agents are widespread in the ocean and exceed the abundance of RNA viruses in the prokaryotic fraction
Source: ISME J. 2025 Feb 25;19(1):wraf033. doi: 10.1093/ismejo/wraf033 (PMC11922315; doi:10.1093/ismejo/wraf033)
Supplement: Supplementary_Material_wraf033 [file supplementary_material_wraf033.zip › Supplementary_Material_wraf033/SF1_TARA_NEW_OBELISKS.fasta]

>Riboz_RedSea_ERR3586754_NODE_6194_length_952_cov_3.356745_partial
CACCGTCGTCGGAGGCGTCCTTTACCTTGCTACCTCAGAAGAGTCCCCAGAGGAGACGGAAGAAGAGACAAGTCTCAAAATCCGAAAACTCAGAGGGGAGCTTCAGAGAGAAGTTCGGAAGAGGAAAGCCATTCGAAAACGAATGGAAACGATGTCCTCACCTGAGCTCTCTGACTAGGCTATGTTACTTAAAGGTTTAAGATTCCGTTTCGACCTTAAGGTCTCATCAGTGGAAGAAAGGACTTCCATACGGATGCTTCGAAACTACTTCAAAGAAAGGTTGCTCGGTTTATGAGATTGAAGGTAAACAAAATAGATTTGTTTAATTCTCGTCGTAACCCGAAAGCTTTGAGTCCTAAGGTCGCACCTAGTGCGCCTGGCTTAGCTCATAGAACCCTCTATGTTATCCCTCCACGTCAACTTCCAGGATGGACGGTATACTATACTTCTAGCCATTCTAAGAAAAAGACGGTCAGATGGTTAATTTCTAAAGGGTTTTCTAACCGGCTCAATAAAGCAGAACTAGAGATTCTAATCACGACTCTTCTGAGCTCACCTGGATGGCTTTGGGAAGTTGGAATCTTTCTCTACGAGAATAATTCTAACCCCGGAGCCAAACGATGGGTTCAGAGAGAAGGGAAAGAATTCTTTAGTAAAGCAAAAATTGATCCAAGTTATAGAACCTATAGATCTTATACCCCTGAGCTGTCAATTTTCAAAGTCTGGACTAAGAAGATAAGCCTACCTGAACTCCCGTTCGTTGGTGTAGGATATAACGATAAAGGCAATATGGGATCTGCTCTTGCTTGGCAAGACCAGATGGTAACCCAAAGCGAGGAATTAGACTTAAATGAATTAGCAAATCTTTTATTTACTTCTTCAACTCAAGTCCGAGCTTCCAGTCTCGAAATAGGATCGAAGCTCCTGCTGAAGGTCCAATCTTTCGACTGAA
>Riboz_PacificOcean_ERR3587120_NODE_32508_length_899_cov_5.424171_partial
AGTTGTCTCCAGGGTAAAGAAGAGGAACCTATATTAAATTACTCTTTTCTAAATGTCATAAAAATGAATGCAAGACCTAGTAAACCTAGGTTCTCAGGAGGTTTTAAAACCTTTACTATGAGCGTTTCAATCAACAGAGAAACTAGAGTCGAGAGTCGACTGTGCGTGTTTTCGCAAGGATCACGAACGAAAGTCCTAGAATATCTCTTTTTAAAGCACTTGTGGGATGAACTGACAAGGTTAGAATATTTATGTTTAGTCATGAGTAGTAGTTTACTTTCCGATGTAATATTTAATAGCTTCAAAGCTATAAATGTTCAAGGGAAGAAACGAACTCGTGATAGACTAAATAAACTCTTTCCTGACGGGACATACTCCAGAGTACGATATCAAGGATTCAAAAGACTGGATGTTGAGATTTACGAATATCAACAAAGCCTGCTCAAAACTAAAAAGTTTTCTGGTTGGATTAGATCCGCTTCAGCTAAAGGAAGTAAAAACTTCACAGGAGGATCCAGTTACCTGGAAACGCTGACATCCAATGACCTCTTTTTAGAAGAGAAAATAATAGATTGGTTCTATCTTCTAACCGTCGGTGACGAATCAGAGAAATTCCCAGCGGACTAACTGATTTGAGTCATCCTGATGAGTCTTAAGAAGACGAAACGGTGTTTGAAATTAATTGCCTATGATTTATTTTCTGGTACGTAATTCGTCCAATGCTTCTTCTTTCGTGCGATGGAAAGCTTTGATACGTGTATCTGTCCAATTACTGCCTGCAAGTTTAAATGATGAATCCGAAAGGTACTCATCAACTAACTTTTGCAATTTGGCAATAAGAAGTTCAGTTTCAACATTCTTAGCATCATCCTGACGCTCAATAGAGAAGTAATTTGCCG
>Riboz_PacificOcean_ERR3586957_NODE_43256_length_1042_cov_12.271530
TTGGAAGGGTTCCAAATTACTAATTATTTTAATTCTGAATACTTTCGTGTATGAAAGCAAGACCTAGTTTACCTAGGTTCTCTGGAAGCTTTAAAACCTTCACAGTGAGCATTTCTACCAATCGAGAAACTGGAATTGAGGACCGGTACTTCGTGTTTTCGCAAGGATCACGAACCAAGGTGTTTGAGTTTCTTTGGTTAAAGTTACTTTGGGACGAACTGTCCAAGAATGAGATCCGTTTGCTATTTCTTAGCGAGCTTGACTCCGATTTAAATTTCTCGATAATGAAATCGATAAATAAAATGGGGAAAAGACATACGCGAGAACGCTTACAGATTCTATTTCCGGATGGTAAGTACTCCAGGAAACGATACCAAGGATTCAAACGGCTTGACGTTGAAATTTACGAATTTCAAAGTTACCTGCCAAAATTACCTAAATTTTCTGGATGGATAAGATCTGCTTCTGCAACGGGTTCTAAGAGGCAATCAGGAGGATCCGAGTTACTGGACACGCTGACTAACATAGAGTACAAAGACGAAATAATTGTAAATTGGTTTCACCTTCTGACCGTCGTTGACAATACAGAAATTTCCCAATGGGTGTTTCAGAGTCAACCTGACGAGGATTAAGTATCCGAAACGGTAACCTAAATGGAGTTTTACCTGAAAGAATTAATAGCTTCTTCTCTTGTAACAACTGTCCAAACTCTTGTGGTAGTTTTATCACCATTGTCATCTGTCCCCTTGAGGGTACGTTTAGACTCAGGAAGCTTTGCTTTCAGATGTTCTGTTACGACCTCATTGAGAAGAGATTGAACTTCTGGGATTAGACTGTCCGCATACGAGGTTGTGTCGATGTCTACATAGATAGGAACTTTAATTATCATGTTCTACAAAATTTAAATTTATCCGTTTCGATCTTAAAGATCTCATCAGGTGATCTAAAACAGACCACGACGGATTTTCCGTATGCCAACTGGGT
>Riboz_PacificOcean_ERR3586955_NODE_39142_length_1011_cov_4.292887
GCAGAGTGCCGAATCAATTTAACAATTTTTAATCAAAACACTTTAGTGTATGAAAGCAAGACCTAGTAAACCTAGGTTCTCGGGAGGGTTTAAAACCTTTTCAGTAAGCATTTCTATCAACAGAGAAACAAGGGTTGAAAGCCGGTTTTGCGTGTTTTCGCAAGGATCACGTAGCAAGGTTTTTGAATATCTTTGGTTAAAGTTACTCTGGGATGAACTGTCGAGAACAGAAATTCATTTGCTTATGTTGTCTGAGTTGAAATCCAATTTGAACTTTTCGATTTTGAAATCGATAAATTCGCATGGAAAGAAACACACGAGAACTCGGCTAATGACTCTTTTCCCCGATGGTAGATTCTCTAGAGAACGATACCAAGGCTTCAAGCGCCTAGACGTCGAAATTTACGAATTTCAGCGTAACCTGCCTAAAACACCAAAATTTTCAGGTTGGATTAGGACTGCATCTGCAAAAGGGAGTAAACGTTCTCTCGGAGGATCCAGTTTCCTGGAAACGCTGACTTCCACAGAGTATGTAGATGAAATTGTAATTGATTGGTATTATCTGCTTACCGTCGTTGATAATTCAGAAATATCCCAATGGGTGTTTCAGAATCAACCTGATGAGGATTAAATATCCGAAACGGTCCATATACTAAATCAGTTATGCTATCTGAATCTATCAATAGCTTCTGATCGTGTGACGAATTCAAATTTTCGTTTAAAGATAATTGTCCCTTCGTCAGATCTGAATTTGAGTGTCTTCTTAGACCTTGAAAGATTATCTTTTAAGTATTCTGTAGAAGTCTCAGAGATTAGATCGACAATTCGGGATAATTGTTCTCTTTTTACATCATTTGAATCCCCGACTGGGTTGTCTACATAGATTGGAACTTTGATTATCATATAGATAAAGATTTAATTTGGTTTCCGTTTCGACTTTAAAAGTCTCTTCAGGCGAACTAAAACAGTCCACGACGGAATTTCCGGTTATCAACTGGGTTCA
>Riboz_PacificOcean_ERR3587060_NODE_9171_length_1050_cov_5.860302
GCAGAGTGCCGAATCAATTTAACAATTTTTAATCAAAACACTTTAGTGTATGAAAGCAAGACCTAGTAAACCTAGGTTCTCGGGAGGGTTTAAAACCTTTTCAGTAAGCATTTCTATCAACAGAGAAACAAGGGTTGAAAGCCGGTTTTGCGTGTTTTCGCAAGGATCACGTAGCAAGGTTTTTGAATATCTTTGGTTAAAGTTACTCTGGGATGAACTGTCGAGAACAGAAATTCATTTGCTTATGTTGTCTGAGTTGAAATCCAATTTGAACTTTTCGATTTTGAAATCGATAAATTCGCATGGAAAGAAACACACGAGAACTCGGCTAATGACTCTTTTCCCCGATGGTAGATTCTCTAGAGAACGATACCAAGGCTTCAAGCGCCTAGACGTCGAAATTTACGAATTTCAGCGTAACCTGCCTAAAACACCAAAATTTTCAGGTTGGATTAGGACTGCATCTGCAAAAGGGAGTAAACGTTCTCTCGGAGGATCCAGTTTCCTGGAAACGCTGACTTCCACAGAGTATGTAGATGAAATTGTAATTGATTGGTATTATCTGCTTACCGTCGTTGATAATTCAGAAATATCCCAATGGGTGTTTCAGAATCAACCTGATGAGGATTAAATATCCGAAACGGTCCATATACTAAATCAGTTATGCTATCTGAATCTATCAATAGCTTCTGATCGTGTGACGAATTCAAATTTTCGTTTAAAGATAATTGTCCCTTCGTCAGATCTGAATTTGAGTGTCTTCTTAGACCTTGAAAGATTATCTTTTAAGTATTCTGTAGAAGTCTCAGAGATTAGATCGACAATTCGGGATAATTGTTCTCTTTTTACGTCATTTGAATCTATGTCTACATAGATTGGAACTTTGATTATCATATAGATAAAGATTTAATTGGTTTCCGTTTCGACTTTAAAAGTCTCTTCAGGCGAACTAAAACAGTCCACGACGGAATTTCCGGTTATCAACTGGGTTCA
>Riboz_PacificOcean_ERR3586957_NODE_42678_length_1048_cov_151.575025
GCAGAGTGCCGAATCAATTTAACAATTTTTAATCAAAACACTTTAGTGTATGAAAGCAAGACCTAGTAAACCTAGGTTCTCGGGAGGGTTTAAAACCTTTTCAGTAAGCATTTCTATCAACAGAGAAACAAGGGTTGAAAGCCGGTTTTGCGTGTTTTCGCAAGGATCACGTAGCAAGGTTTTTGAATATCTTTGGTTAAAGTTACTCTGGGATGAACTGTCGAGAACAGAAATTCATTTGCTTATGTTGTCTGAGTTGAAATCCAATTTGAACTTTTCGATTTTGAAATCGATAAATTCGCATGGAAAGAAACACACGAGAACTCGGCTAATGACTCTTTTCCCCGATGGTAGATTCTCTAGAGAACGATACCAAGGCTTCAAGCGCCTAGACGTCGAAATTTACGAATTTCAGCGTAACCTGCCTAAAACACCAAAATTTTCAGGTTGGATTAGGACTGCATCTGCAAAAGGGAGTAAACGTTCTCTCGGAGGATCCAGTTTCCTGGAAACGCTGACTTCCACAGAGTATGTAGATGAAATTGTAATTGATTGGTATTATCTGCTTACCGTCGTTGATAATTCAGAAATATCCCAATGGGTGTTTCAGAATCAACCTGATGAGGATTAAATATCCGAAACGGTCCATATACTAAATCAGTTATGCTATCTGAATCTATCAATAGCTTCTGATCGTGTGACGAATTCAAATTTTCGTTTAAAGATAATTGTCCCTTCGTCAGATCTGAATTTGAGTGTCTTCTTAGACCTTGAAAGATTATCTTTTAAGTATTCTGTAGAAGTCTCAGAGATTAGATCGACAATTCGGGATAATTGTTCTCTTTTTACATCATTTGAATCTATGTCTACATAGATTGGAACTTTGATTATCATATAGATAAAGATTTAATTGGTTTCCGTTTCGACTTTAAAAGTCTCTTCAGGCGAACTAAAACAGTCCACGACGGAATTTCCGGTTATCAACTGGGTTCA
>Riboz_PacificOcean_ERR3586981_NODE_25779_length_990_cov_31.622460_partial
CTGGGGTGGACTGTTTTAGTTCGCCTGACGAGACTTTTAAAGTCGAAACGGAAACCCATTTAAATCTTTATCTATATGATAATCAAAGTACCAATCTATGTAGACATAGATTCAAAAGACGTGAAAAGAGAACAACTTTCCAGAATTGTCGATCTAATTGCTGAGACTTCTACAGAACACTTGCAAGATAATCTTCCAAGGTCTAAGAAGACACTCAAATTTAGAACCGACGAAGGAAAATTGGCCTTTAAACGAAAATTTGAATTCGTCACACGATCGGAAGCTATTGATAAATTCAGATAGCATTTCGACTTATTTTGGGACCGTTTCGGATATTTAATCCTCATCAGGTTGATTCTGAAACACCCATTGGGATATTTCTGAATTATCAACGACGGTAAGCAGATAATACCAATCAATTACAATTTCATCTTCGTACTCTGTGGAAGTCAGCGTTTCCAGGTAACTGGATCCTCCGAGAGATCGTTTACTTCCTTTTGCAGATGCAGTTCTAATCCAACCTGAAAATTTTGGTGTTTTAGGCAGGTTACGCTGAAATTCGTAAATTTCTACGTCTAGGCGCTTGAAGCCTTGGTATCGTTCTCTTGAGAATCTACCATCGGGGAAAAGAGTCATAAGCCGAGTTCTCGTATGTTTCTTTCCATGAGAATTAATCGATTTCAGAATCGAAAATTTCAAATTGGACTTTAACTCCGACAACATAAGCAAATGAATTTCTGTTCTCGACAGTTCATCCCAGAGTAACTTTAACCAAAGATATTCAAAAACCTTGTTACGTGATCCTTGCGAAAACACGCAAAACCGGCTTTCAACCCTTGTTTCTCTGTTGATAGAAATGCTTACTGAAAAGGTCTTAAACCCTCCCGAGAACCTAGGTTTACTAGGTCTTGCTTTCATACACTAAAGTGTTTAGATTAATAATTGTTAAATTGATTCGGCACTCTGCTGAACCCAGTTGGTAACCAGAAA
>SAMEA2619970_k119_37487 flag=3 multi=79.0861 len=1037
AAGTTCAGTTTTTTCACTAACGAACTCATCTTATTGAGGAGTACATTATATGGAAGAAAAAACGGGCAGAACCCAGCCCCGGTACTCTCCTAATACAATGCTCGTTTCGAAAGATGACAGTTTTAGTCTAAAGATTCCATCTGGCAAAGCGGCCTTGCTGCTGACTCGATGGCTTCTGACTAAGTTTTACCGCTCAGGGAGAAGGTACAGTGACGAAGACAAAGCAATAAGCTATCTCGTTGCCGAGTACTGGAATTCCTACAGGAATAAAGGATTTTACCAAAAAAGTGAAACTGAGTTGCTAAAGCTCAGATTACTAATGAGGTTATCCTTGAAACCCGGAAAACTAGAACGACATGAGAAGATTCAAGAGAATCTTGTTCTTCATCAGAATGTTCTTCTGAATCCGAGAGCGTTTCTTAGTCTACCAGAGTCTTTCGCACGGAGATTTCTCTCCAGAAAGAATTCTAGGCTTAACCGTCCCCATCCGGAACTCAGACGCATTGGCGTAGGGTACCGAGACAAAGGCACTGCACGTGATTCCTCCATAGATGGATCCCCTCGATGGGAAGACGTCGCAGTGACACCTGAATCTAGGTATAGGACCCTAGAAACAAAGTGCTGGTGGGAGGTAACGGAGTTTTTGAGCTCCTAAGCTTCCAGGTCTAGGTAGGTCACTTCGCTCAATAGCGAGGGGACCAACACATCCTCTAGACAAAACCGCTTCGTTCCAGGAATCTGACACCTTTCTTCCGAAAGTGTATTAGAGACTCCTGGGGCGGGGCATCTGTCCTTGAATGTGTGGTACTCTCCTCTACGAGGAGAGGTGCACTATCTTGGACCGGAAGCATACTCGGAACATTTGTTCTGCGGTACGCTGCCACCAGAGACTTAACTTTCTTCTGTTTCCAGAAGGCT
>SAMEA2619970_k119_31740 flag=1 multi=96.0000 len=1367
TTAGACAAGTTAAATTACCTCAATCGTTGTTTAAAAGGATGGAACTACCATGATTCAAAAATCAAGGCAGTCAGCCCTCCTTGCAGCTCCGATCCTAGGTAAAGACAGTGAGTACCATGTTGACACTCACTACAGTTTTAATAATAGAGGAGTAGGTAAATTAATAAAAACATGTATTCATATTATCATTAATAATGAAGAATTGTTTGACCAGAAACTAAAGTCAGAGTTCTCAGAATATTTCGGTGTTTTAGTTTCTAAGTATATTGAAAAAGCAGATCTAGGTCTTGAAATTGGACTTTCGACCAATGACAGTCTAAGAATTCGCATGATTCAAAAATATTTAGATAACAAAAATCACGGAATATGCTGGCCTCCTGATCTTTCAGATTATGGTGAAGACAAATTCTTTGTTAAAAAAGATAGTCATGAGTACCATGGAAATATTAAGAATACTACCCTTCCTGTTATCAAAATCCGTAGGAGAAATAAACAGGTTCACACCGCTCGATACATAGGGGTGGGCTACAAGGATAAAGGCTCTAGCAAAGATTCTTCGAATGATGGAAGTCCAGACTGGAAAACATCATCGAGGGAGCTTAATCTTTCTAAAGAAAGAACAGAAATGATCCTAAAGAATATAAAGTTCAAAGACTTATATGTCAGGAAAACTTTAGAACTCTCTAGAGGAAAGTCTAGAAACTTAAGAAAGGTAGAGCTAATAAAGATAGAATCTGTTGACGGTCTTATCCAAGGATGGAGAATAGATCGAAATACAACTATCGCAAGGAATTTTGTGAGTAATCTCGATGAAAATGATCTTCCAGGTCTTTTAGATAAACTCAAATCTAAACTGACTAACGGGGAGGTTTTCTTAATAGAAAAACTCCACTAAAAAGAGAATTAGTAAGGTAAGGACATATACCTAAAAGTTCACTTCAGACTTAAGCCCTCGACTGCACCTCCAATTTTCTCACTGAGAAAAAAGGGATCGGCAGCCGGGGCTGTCTGTTTTGCAACTTTTTTTGGTCTATGACCATAACCTTTCTAACTTCTAATTTAGAGGAAATTTTCTCTAATTGGAAAATCCACCAACGTAGTTAGAAAAGAAAGGGTTAACAAAAAGGTAGGAGGATGCAATTTGTTTCGGGATTATCTCAAAACAAACCTCCTGTGATAAAGTATTGCGACTATACTTCAATCCTTAGGATAAGTCGTCAAGAGTTCGTTTCTTTATAGTCTCGATCTCTTCATTAAGTTGTCTAAGTTTTTCTTCCGGAAGTAATTCTGAAAGTTTAACTAGCATCTTAAGGCTTGATCTTAAATCTAAAAGACATTTATGTTTTTCTGAT
>SAMEA2621401_NODE_26589_length_716_cov_1.912254
TCTTTCTAGCTAAAAGCTTCAAAGATTAGAGTTTTAGGGTCGTCCCGCCCCGGCAACCTCCGATAGCCAAAATAGGTTAAAGGTGTCACAGGATTTTTCCTTTAGCGTTCGTTTTAGAGACGCAAACCATGCGCTTCTCGCTCTTAGGATTCTTCTGTTCAAGTTTTACGTCAGAGGAGACAAATGGAATCAAGAAGATCAAGTTCTTTTAATAGAACTTAGATTATACATCGAGAAACTTGAAAATCATAAAGGTCTGCTAGTGACTTCGAAGTGGTTAGCTTCGAAACAACTATTAAAGCTGTCCTTAAGTTTTCCTTCTCTGGATGATTATCCTAAATGGGCAAAAGCACAATTAGGTCTTCTAAGAAAACATTTAATGTCACCTCGGGCTTTTCTTGGACTGAAAACTAAGGTGAGGGACTTTTTTAAGTCCTCTAATAGAACCCTTTGGAAAAAGCCTCGACCCCAACGCTATATTGGCGTAGGTTACCGAGACAAAGGCACTGCCAGAGTTGATCACATTGATGGATCTCCCTCTTGGCAAGATGTCGCGGCGCAAAACGTTAATGATCTAAAGACCATGTTTGATTTGCCTCGAGAGTTGATAGGAATTATATCACCCTATCGCCTTCGACCAGACAAATAAGTTTGCGGGTTGAATTATACGGCAAGCAGCTTTAACGAGAGACAACACGCTCTAAAATTTTCT
>SAMEA2621218_NODE_35570_length_507_cov_13.387168_partial
TAGGAATCAAATTACGGTTGCGAGGTATTTACTTTCGTCATACTTTATCTACAATAAGACTTTAGTCCCCGAGGAAATGTTCTGTCTCAATGAGGTAATTCTAACGCTTCTTGAGCAGAGGGATCCATTGTTTAAGAAAAAGTACGGCATTGCAGTTCGTTATTCTGCAATTCTTTTAGCCATACTTAATAACAATAGGACCACCAAAACACAAAAAGTGGTGGAAATCTCTCGAGTCAGAATAAATCTTCACGGGGTCTGGCTTAATGAGAGAAAGTACAAGGCGGCAGAGGCTACCTACTCTTCTGTAATAAGATCCTTCGTTCAACGCTCAAGATTCTACAAGCGAAAAAGATTCCCACCAAAACGATTTATCGGGGTTGGATACAGGGACAAAGGATCGAAGAAAAATCCTGCGTATGACGGAAGCCCCAGCTGGCAAGAAGTCGCTTCCGCGTCGTTTCTGAAAGAAAATTCAGAAAACAGCACGAGAAAAGTACTTACCCG
>SAMEA2621423_NODE_54726_length_905_cov_12.356471_partial
TTCGGCTGCTTTTTGCCTTAATTAACTCCGAAACATTAGTTATCGGGCCGACGGAGAAACGGATGAATTTCATCTTTTTCAACGCCGAGAAAGTCAGCATGATTTCTTTCGAAATTTTAGCTTTCTTTCGCTTTGACAAAAAACCAAGTTGTGAGGGCACCAATGGAAAATCAATGGCAGAAACCCGCCCCGGCAACCTCCGATAGCCAAAATAGGTTAAAGGTGTCACAGGATTTTTCCTTTAGCGTTCGTTTTAGAGACGCAAACCATGCGCTTCTCGCTCTTAGGATTCTTCTGTTCAAGTTTTACGTCAGAGGAGACAAATGGAATCAAGAAGATCAAGTTCTTTTAATAGAACTTAGATTATACATCGAGAAACTTGAAAATCATAAAGGTCTGCTAGTGACTTCGAAGTGGTTAGCTTCGAAACAACTATTAAAGCTGTCCTTAAGTTTTCCTTCTCTAGATGATTATCCTAAATGGGCAAAAGCACAATTAGGTCTTCTAAGAAAACATTTAATGTCACCTCGGGCTTTTCTTGGACTGAAAACTAAGGTGAGGGACTTTTTTAAGTCCTCTAATAGAACCCTTTGGAAAAAGCCTCGACCCCAACGCTATATTGGCGTAGGTTACCGAGACAAAGGCACTGCCAGAGTTGATCACATTGATGGATCTCCCTCTTGGCAAGATGTCGCGGCGCAAAACGTTAATGATCTAAAGACCATGTTTGATTTGCCTCGAGAGTTGATAGGAATTATATCACCCTATCGCCTTCGACCAGACAAATAAGTTTGCGGGTTGAATTATACGGCAAGCAGCTTTAACGAGAGACAACACGCTCTAAAATTTTCTTCTTTCTAGCTAAAAGCTTCAAAGATTAGAGTTTTAGGGTCGTCTCTCGGCTG
>SAMEA2621274_NODE_56725_length_795_cov_5.072973_partial
CGGGTCTGTTGAGCGTCAGAATACGAAGTATTCCGAGCAAAGCCCATGGCCCTGCAGCCACGATCCCATAAAGGTCGAGGTGTCGAAGGATATAACTTACGAGGTCCGTCGATGTGGACCGTCAGAATCTTTGTCAACAGTTAGTTTCCTGTTTGCCAAAGCTGCGTATGAGCCTGAGAGTTTCACTCAATCCCATTATATGGTGCTTGAAGAGCTCTTGAATAGACTGACAAAGCTAAAAGATTATGACTGGCAGCGAAAGAACGGAGACCGAGTTTACTCTTTGTCTCAGAACTATAAGCTAGTCCAGAACATATCCAACGGTAATGTCAATCTTTCTGAAGCACTAAAGCTTTCCCTTAATTGGAAAAAAGTTTTACCTTCAGCCCACAGCTACTTTGGAAGGCGAAAAGCTTTCCGTTTAAAAAGGTATCTGCGGAGGCACAATCGTAGACTCGCAAGTAATCCTCAACCTCAACGATTTGTGGGGGTTGGCTACAGGGACCACGGTACCCGCCGGAATCCCGCAACTGACGCCTCGCCTTCATGGCAGCACGTCGCAATCAACCTAAGTAACCAGTCAGGGAGTCTTCCCCAGACCGTCGAACGGGTGAGTGAGATAAAGTACTTGTACCGTTTCTCACTATACCAGCGCAAGCTAGTCTCGGTCCACACTAACCTACCCAGGTAGTTGAGGCGGGACAGGAGTCCTCAGTCCGAACCTTCAAAGTTTTTGTGATTTAATCGCAAACTCCGAGATCGTCGGTCTGAGGCTTTTGTCTTTGCTCTCAGCCC
>SAMEA2623929_NODE_25901_length_960_cov_53.314917
ACAAGTATTACGTTCTACGTGACAACTTTAATGAAGCAGATCTTGACTTGCTCTTTTACAAGAGTACAGAACTTACATAAAGGACTGGCAAGACAGAAATGAAAGATTATTTAATGATAAATGGTTAATAAATCACCAATTATTAAAACTTTCACTAACGTTTGCTTCTCTTAGTAAGTTCGAACCTTGGGCTTTAGCTCAAGTCAAGTTGCTTCAGAAAGGTTTAATGTCAAGTCGAGCTTTTCTTGGACTGAATGTGAGATTAAGGGATTATTTCAAATTCCATAATCGACGCCTAAGTCAATCTCCTCCACCTCAAAGATTCATCGGAGTAGGTTACCGAGACAAAGGCACTGCCAGAGTTGATTCCATTGACGGATCTCCCTCTTGGCAAGATGTCGCGGCAAGTAAATACGAAAGCGAACTTCCAGGTTTACCAGGATCAGAGTTGAAAGTTGACTTTATAAAGTCATATAACTTACAACCTCCGAATCTCGTAACTTAGATACTTCGAATCTTTCATAATTGGCAACTGGGGATTAGTCCGGACTTACTGAATTAGTAGTTTCTCGAAAGAGACTCTATTTCTTTGGGAAGCACCGGCCCCTGGTTTTTGCCTAGAATATTTCGAAGCACTTAGCTATCGACAAAGGAGGATTGAATGAAATATTTCTTATTTCGTTCAAAATTCTACTTGTCCAAGGTTATACTTAGGATCTTTCGATCTGTAGTATTCCTAGCGGCTAAACATTTTGACAAATTGTGAGGGCGTCAATGAAGACATCAACGGCAGAAACCCGCCGCGGCAACCTCCTATATCCGAAGAAGCTTAAGGTTTCAAAGGATGATACTTTTAGCGTCAAAATTAGGGACCCTAACCATGGGCTCTTAATGGTTCGCATTCTTCTGT
>SAMEA2621536_NODE_27938_length_886_cov_6.581227_partial
GCGGGGCACCAATGGAAAATCAATGGCAGAAACCCGCCCCGGCAACCTCCGATAGCCAAAATAGGTTAAAGGTGTCACAGGATTTTTCCTTTAGCGTTCGTTTTAGAGACGCAAACCATGCGCTTCTCGCTCTTAGGATTCTTCTGTTCAAGTTTTACGTCAGAGGAGACAAATGGAATCAAGAAGATCAAGTTCTTTTAATAGAACTTAGATTATACATCGAGAAACTTGAAAATCATAAAGGTCTGCTAGTGACTTCGAAGTGGTTAGCTTCGAAACAACTATTAAAGCTGTCCTTAAGTTTTCCTTCTCTAGATGATTATCCTAAATGGGCAAAAGCACAATTAGGTCTTCTAAGAAAACATTTAATGTCACCTCGGGCTTTTCTTGGACTGAAAACTAAGGTGAGGGACTTTTTCAAGTCCTCTAATAGAACCCTTTGGAAAAAGCCTCGACCCCAACGCTATATTGGCGTAGGTTACCGAGACAAAGGCACTGCCAGAGTTGATCACATTGATGGATCTCCCTCTTGGCAAGATGTCGCGGCGCAAAACGTTAATGATCTAAAGACCATGTTTGATTTGCCTCGAGAGTTGATAGGAATTATATCACCCTATCGCCTTCGACCAGACAAATAAGTTTGCGGGTTGAATTATACGGCAAGCAGCTTTAACGAGAGACAACACGCTCTAAAATTTTCTTCTTTCTAGCTAAAAGCTTCAAAGATTAGAGTTTTAGGGTCGTCTCTCGGCTGCTTTTTGCCTTAATTAACTCCGAAACATTAGTTATCGGGCCGACGGAGAAACGGATGAATTTCATCTTTTTCAACGCCGAGAAAGTCAGCATGATTTCTTTCGAAATTTTAGCTTTCTTTCGCTTTGACGCC
>SAMEA2623516_NODE_10575_length_695_cov_15.170312_partial
GAGTGCGGTTCCCACTAATCTTCCTCGATGGAGGACATCATGGAGACTAACCAGAGCAGATCCCCTGCTCTGCACCCTCCTATAGCCCCTTCGAGCGAGGTGGTATCAAAGGATTTTTCCTTTGAGCTAAGAAGGATGGGACTAACCAAGTCCCTTTTCTTTGCAAGGTACTTTTTGACCAAGTCCTTGAGGAGAGGACAGGTTTTAGAGTCCTGGGAAGAGAATGCTTTGCATCTTCTTCTACTTAGGTTGGAATCCGTCAGGGACTCTAACTTCATCTCTGCAAACTTTGATCACTGGTTAGGTGTTCAAAATGTTAGCAGGATTTGGAGAGAGAAAACCGCGGAAACCTCCTATGGCAGAAAAAGCATCGCACTCCTTCACAAGAATCTAAATCTGTTCTTGTCCCCTCGGGCTTTTCTCGGTCAAGAGAAGCCAAGCAGAGAAATGGTTCTAAGAACCATCAATCGAAGCCTCAGGAAATCTCCTACTCCACTTCGTCGAATCGGCGTAGGGTACAGAGACAAAGGAAATGCTAGGCAACGTCACCAAGATGGATCTCCCTCCTGGGAGGAGGTGGTTGCCGGCAAACCTGATGGCGATAGAGAGGAGCTTGCTGACGATCCTGTCTTTAAGACAGTGAAAATCAGGAGACCCTTTGGAGTCACTATCTTGATTCTCCCTTTGCCGCGTTA
>SAMEA2623492_NODE_4235_length_1053_cov_51.454910
GGATTTTTCCTTTGAGCTAAGAAGGATGGGACTAACCAAGTCCCTTTTCTTTGCAAGGTACTTTTTGACCAAGTCCTTGAGGAGAGGACAGGTTTTAGAGTCCTGGGAAGAGAATGCTTTGCATCTTCTTCTACTTAGGTTGGAATCCGTCAGGGACTCTAACTTCATCTCTGCAAACTTTGATCACTGGTTAGGTGTTCAAAATGTTAGCAGGATTTGGAGAGAGAAAACCGCGGAAACCTCCTATGGCAGAAAAAGCATCGCACTCCTTCACAAGAATCTAAATCTGTTCTTGTCCCCTCGGGCTTTTCTCGGTCAAGAGAAGCCAAGCAGAGAAATGGTTCTAAGAACCATCAATCGAAGCCTCAGGAAATCTCCTACTCCACTTCGTCGAATCGGCGTAGGGTACAGAGACAAAGGAAATGCTAGGCAACGTCACCAAGATGGATCTCCCTCCTGGGAGGAGGTGGTTGCCGGCAAACCTGATGGCGATAGAGAGGAGCTTGCTGACGATCCTGTCTTTAAGACAGTGAAAATCAGGAGACCCTTTGGAGTCACTATCTTGATTCTCCCTTTGCCGCGTTATCCTTTTAGGTGACAAGGCCACGCTAAGTTAACTCACAGGTTTGCGTACAGGTTGACTTGGCAGCGCATGGTCCTACATCCCACATTCTTATTTCCGAACAAGGAAAAAGAATTTTAGGGGGATGTAGGGCTGTGTGTCTGCGCAAGCAACTCTGTGCCGCAACCCCATGGAGTATAAATTATCGTGGTTGTCCCTTTGGGAAACACAACGTCGAGGGAATCACGACGTTTCCCCAAGTGGCCCTGGCTTTTCAACCTTAAAGATTGAAAAGTCACTTAGCCCTCACTCTAGACACCTGTCCGGAGTGCGGTTCCCACTAATCTTCCTCGATGGAGGACATCATGGAGACTAACCAGAGCAGATCCCCTGCTCTGCACCCTCCTATAGCCCCTTCGAGCGAGGTGGTATCAAA
>SAMEA2619750_NODE_9227_length_1406_cov_500.491488
TTAGACAAGTTAAATTACCTCAATCGTTGTTTAAAAGGATGGAACTACCATGATTCAAAAATCAAGGCAGTCAGCCCTCCTTGCAGCTCCGATCCTAGGTAAAGACAGTGAGTACCATGTTGACACTCACTACAGTTTTAATAATAGAGGAGTAGGTAAATTAATAAAAACATGTATTCATATTATCATTAATAATGAAGAATTGTTTGACCAGAAACTAAAGTCAGAGTTCTCAGAATATTTCGGTGTTTTAGTTTCTAAGTATATTGAAAAAGCAGATCTAGGTCTTGAAATTGGACTTTCGACCAATGACAGTCTAAGAATTCGCATGATTCAAAAATATTTAGATAACAAAAATCACGGAATATGCTGGCCTCCTGATCTTTCAGATTATGGTGAAGACAAATTCTTTGTTAAAAAAGATAGTCATGAGTACCATGGAAATATTAAGAATACTACCCTTCCTGTTATCAAAATCCGTAGGAGAAATAAACAGGTTCACACCGCTCGATACATAGGGGTGGGCTACAAGGATAAAGGCTCTAGCAAAGATTCTTCGAATGATGGAAGTCCAGACTGGAAAACATCATCGAGGGAGCTTAATCTTTCTAAAGAAAGAACAGAAATGATCCTAAAGAATATAAAGTTCAAAGACTTATATGTCAGGAAAACTTTAGAACTCTCTAGAGGAAAGTCTAGAAACTTAAGAAAGGTAGAGCTAATAAAGATAGAATCTGTTGACGGTCTTATCCAAGGATGGAGAATAGATCGAAATACAACTATCGCAAGGAATTTTGTGAGTAATCTCGATGAAAATGATCTTCCTGGTCTTTTAGATAAACTCAAATCTAAACTGACTAACGGGGAGGTTTTCTTAATAGAAAAACTCCACTAAAAAGAGAATTAGTAAGGTAAGGACATATACCTAAAAGTTCACTTCAGACTTAAGCCCTCGACTGCACCTCCAATTTTCTCACTGAGAAAAAAGGGATCGGCAGCCGGGGCTGTCTGTTTTGCAACTTTTTTGGTCTATGACCATAACCTTTCTAACTTCTAATTTAGAGGAAATTTTCTCTAATTGGAAAATCCACCAACGTAGTTAGAAAAGAAAGGGTTAACAAAAAGGTAGGAGGATGCAATTTGTTTCGGGATTATCTCAAAACAAACCTCCTGTGATAAAGTATTGCGACTATACTTCAATCCTTAGGATAAGTCGTCAAGAGTTCGTTTCTTTATAGTCTCGATCTCTTCATTAAGTTGTCTAAGTTTTTCTTCCGGAAGTAATTCTGAAAGTTTAACTAGCATCTTAAGGCTTGATCTTAAATCTAAAAGACATTTATGTTTTTCTGAT
>SAMEA2619970_k119_359 flag=1 multi=23.0036 len=678_partial
GATGCGTTAACAGGCCTTCGAGTTCTTTTAACTCGATTCGCGACAGGTGTTAAGCGAGAGTTCTCTCCGGAGGAATGGCTCTACGTTGAAGCAGCGACCGCACGACTATCTAAAGTTAAAGATCTTAACTTTCTCAGATATGAATGGGTTAGGTTAGAAGCATGCAAGCATGCTCTCCAACTTATCCAGTCTTATCGTCGAAGAAAGAAAGAGATCAATAGCGGCAGAATCATGTCAGCGCTCAAAGTTGATACCGATCCTTCCATCAAAGAAGAACACTCAGCTCTTATTCCCGGTCACGAGTATTTCGGTAACTTTTCCGAATGGTCTGTTACGTCTTATATCGTAAGAGAAAACCTCCTCAGCAAGAAGAGTCACCCACCTAAGCGGTTTGTAGGGGTGGGCTATAGAGACAAAGGCTCCCGGCGTTTAGAGTCGACCGACGGCAGTCCTGCTTGGCAGGAAGTTGCGTCTAGCCCAGATGTCTATGACAACGGGCGAATCCTAGACCTAGGACGATTGGATTTACAATCGAAAAAGGTGAGCATCTTCAACCCACTCAAGTAACTCAGTTTACTCGATGGAAAGATCGTGCTTTATTTAGAAAGTCCTTTAGGCACCTCTCAAGCAACAACTTGAGGATCGGCCCGAAGGACTTTCTGTTTTGCAACGATGCCC
>SAMEA2620085_NODE_17369_length_659_cov_42.336093_partial
GGCATAACAAAAAAAATTAGAACCAATGGACACAATTAAAAACTTTGTATATGCAGGCTTAGGTCTAGCAACATTAACTACTGATAAAATAAAAGAAACAATAGATGACCTTGTAGAAAAGGGTAAAATCTCTGACACAGAAGGAAAGAGAATTATTGAAGATTTTTTGAATTCAACTGAAGAAAAAAGAAATGAATTTGAAAGTAAAATAAAAAAAACAAGTGCAAAAATTTCTGAAACTTTTGATTTTAATAAAAAAGAAAATGAAATGAATGCATTAAAAGAAAGAATAAAAGATCTTGAAAATGAAATTTCAAGTATGAAAAACACAACAACAAAAAAGAAAACAACAACGACAAAAAAATAAAACTTATGGATTTAATTAAAACTCTTGCTTATGCTGGACTAGGTTTAGCAAAGCAAACTAACGACAAAATGAAGACTCAATTTGATGAATTGGTTGAAGTAGGAAAGAAAGCTGACACAGAAGGCAAAAACCTTGTTGGCGACTTCTTTAAAACTGTTGATTCAACTAAAGAAGAATTAGAAATTCAAATTTCAAAAGGGAAAAATAAATTAGAAGAAAAATTCCCATTTATTAAAGATTTCGAAGATAGAATAAATGAGCTATCTAAAATGGAAAAAGAAACTGAAGCTAC
>SAMEA2620217_NODE_17961_length_1055_cov_47.399000_partial
ACTTAAGAAAGGTAGAGCTAATAAAGATAGAATCTGTTGACGGTCTTATCCAAGGATGGAGAATAGATCGAAATACAACTATCGCAAGGAATTTTGTGAGTAATCTCGATGAAAATGATCTTCCTGGTCTTTTAGATAAACTCAAATCTAAACTGACTAACGGGGAGGTTTTCTTAATAGAAAAACTCCACTAAAAAGAGAATTAGTAAGGTAAGGACATATACCTAAAAGTTCACTTCAGACTTAAGCCCTCGACTGCACCTCCAATTTTCTCACTGAGAAAAAAGGGATCGGCAGCCGGGGCTGTCTGTTTATGCAACTTTTTTGGTCTATGACCATAACCTTTCTAACTTCTAATTTAGAGGAAATTTTCTCTAATTGGAAAATCCACCAACGTAGTTAGAAAAGAAAGGGTTAACAAAAAGGTAGGAGGATGCAATTTGTTTCGGGATTATCTCAAAACAAACCTCCTGTGATAAAGTATTGCGACTATACTTCAATCCTTAGGATAAGTCGTCAAGAGTTCGTTTCTTTATAGTCTCGATCTCTTCATTAAGTTGTCTAAGTTTTTCTTCCGGAAGTAATTCTGAAAGTTTAACTAGCATCTTAAGGCTTGATCTTAAATCTAAAAGACATTTATGTTTTTCTGATTTAGACAAGTTAAATTACCTCAATCGTTGTTTAAAAGGATGGAACTACCATGATTCAAAAATCAAGGCAGTCAGCCCTCCTTGCAGCTCCGATCCTAGGTAAAGACAGTGAGTACCATGTTGACACTCACTACAGTTTTAATAATAGAGGAGTAGGTAAATTAATAAAAACATGTATTCATATTATCATTAATAATGAAGAATTGTTTGACCAGAAACTAAAGTCAGAGTTCTCAGAATATTTCGGTGTTTTAGTTTCTAAGTATATTGAAAAAGCAGATCTAGGTCTTGAAATTGGACTTTCGACCAATGACAGTCTAAGAATTCGCATGATTCAAAAATATTTAGATAACAAAAATCACGGAATATGCTGGCCTCCTGATCTTTCAGATTATGGTGAAGGCC
>SAMEA2620169_NODE_3959_length_1403_cov_21.737389
TTAGACAAGTTAAATTACCTCAATCGTTGTTTAAAAGGATGGAACTACCATGATTCAAAAATCAAGGCAGTCAGCCCTCCTTGCAGCTCCGATCCTAGGTAAAGACAGTGAGTACCATGTTGACACTCACTACAGTTTTAATAATAGAGGAGTAGGTAAATTAATAAAAACATGTATTCATATTATCATTAATAATGAAGAATTGTTTGACCAGAAACTAAAGTCAGAGTTCTCAGAATATTTCGGTGTTTTAGTTTCTAAGTATATTGAAAAAGCAGATCTAGGTCTTGAAATTGGACTTTCGACCAATGACAGTCTAAGAATTCGCATGATTCAAAAATATTTAGATAACAAAAATCACGGAATATGCTGGCCTCCTGATCTTTCAGATTATGGTGAAGACAAATTCTTTGTTAAAAAAGATAGTCATGAGTACCATGGAAATATTAAGAATACTACCCTTCCTGTTATCAAAATCCGTAGGAGAAATAAACAGGTTCACACCGCTCGATACATAGGGGTGGGCTACAAGGATAAAGGCTCTAGCAAAGATTCTTCGAATGATGGAAGTCCAGACTGGAAAACATCATCGAGGGAGCTTAATCTTTCTAAAGAAAGAACAGAAATGATCCTAAAGAATATAAAGTTCAAAGACTTATATGTCAGGAAAACTTTAGAACTCTCTAGAGGAAAGTCTAGAAACTTAAGAAAGGTAGAGCTAATAAAGATAGAATCTGTTGACGGTCTTATCCAAGGATGGAGAATAGATCGAAATACAACTATCGCAAGGAATTTTGTGAGTAATCTCGATGAAAATGATCTTCCTGGTCTTTTAGATAAACTCAAATCTAAACTGACTAACGGGGAGGTTTTCTTAATAGAAAAACTCCACTAAAAAGAGAATTAGTAAGGTAAGGACATATACCTAAAAGTTCACTTCAGACTTAAGCCCTCGACTGCACCTCCAATTTTCTCACTGAGAAAAAAGGGATCGGCAGCCGGGGCTGTCTGTTTTGCAACTTTTTTGGTCTATGACCATAACCCCCTTTCTAACTTCTAATTTAGAGGAAATTTTCTCTAATTGGAAAATCCACCAACGTAGTTAGAAAAGAAAGGGTTAACAAAAAGGTAGGAGGATGCAATTTGTTTCGGGATTATCTCAAAACAAACCTCCTGTGATAAAGTATTGCGACTATACTTCAATCCTTAGGATAAGTCGTCAAGAGTTCGTTTCTTTATAGTCTCGATCTCTTCATTAAGTTGTCTAAGTTTTTCTTCCGGAAGTAATTCTGAAAGTTTAACTAGCATCTTAAGGCTTGATCTTAAATCTAAAAGACATTTATGTTTTTCTGAT
>SAMEA2621158_NODE_27648_length_636_cov_4.654045_partial
GGGGAAAACTGGATCTTCTTCCATTCTAATCTCTGGAAAGTAATTGAGCTTTCGGAGAAGGACCAAGACTTCAAGCAGAAGTGGGATCCTGTAATTTCTCTTTCGAGAGAATTATGGGATTATTCTCACAATGCTGAAGCTTGGGACTTCCCCGTCAGACTGAATCACTTTTCCGGAGCTAGAAGGTTGAAGAAAAAGATTCGTTCTCTCATTTCTCCTTCGGCCTACTATGGCTGGAAAGAAAATTCTCTCTTCAGAAGTATGCGGATTCGGATCTTTACGATGCCAATTCGACAACTTCCACAATCGAAGTTACCACCACAAAATTTCATTGGTGTGGGCTACCGCGATAAGGGGAGCCTGCGTCTTTCTTCGAAGGATGGATCACCAAAGTGGCAGGACGTTGCTGGTAAAGTTCCAGAACCTGTCGAGTCGGATGATGTCCCTAAGTCAATATCCCCTACTTTGGGGGAAGAGACTGGGGATAATTAATCCGGCTGCGTTGAAGTGATTGTGAAGATCCACAGCACGATCCGATGGCACTTAGAACCACGGAATTCTCACGTCGCGTAGCTCTAGTCTTTTAGTAAGTGAAGCTTGCTTCCTTCTAAAAGTTCGGGGGAAGAGACTGGGGAA
>SAMEA2621350_NODE_38127_length_753_cov_2.385387_partial
GGGGGCAAAAGCACAATTAGGTCTTCTAAGAAAACATTTAATGTCACCTCGGGCTTTTCTTGGACTGAAAACTAAGGTGAGGGACTTTTTTAAGTCCTCTAATAGAACCCTTTGGAAAAAGCCTCGACCCCAACGCTATATTGGCGTAGGTTACCGAGACAAAGGCACTGCCAGAGTTGATCACATTGATGGATCTCCCTCTTGGCAAGATGTCGCGGCGCAAAACGTTAATGATCTAAAGACCATGTTTGATTTGCCTCGAGAGTTGATAGGAATTATATCACCCTATCGCCTTCGACCAGACAAATAAGTTTGCGGGTTGAATTATACGGCAAGCAGCTTTAACGAGAGACAACACGCTCTAAAATTTTCTTCTTTCTAGCTAAAAGCTTCAAAGATTAGAGTTTTAGGGTCGTCTCTCGGCTGCTTTTTGCCTTAATTAACTCCGAAACATTAGTTATCGGGCCGACGGAGAAACGGATGAATTTCATCTTTTTCAACGCCGAGAAAGTCAGCATGATTTCTTTCGAAATTTTAGCTTTCTTTCGCTTTGACAAAAAACCAAGTTGTGAGGGCACCAATGGAAAATCAATGGCAGAAACCCGCCCCGGCAACCTCCGATAGCCAAAATAGGTTAAAGGTGTCACAGGATTTTTCCTTTAGCGTTCGTTTTAGAGACGCAAACCATGCGCTTCTCGCTCTTAGGATTCTTCTGTTCAAGTTTTACGTCAGAGGAGACAAATGGAACCAAGA
>SAMEA2622886_NODE_14552_length_636_cov_4.361446_partial
CGGTGATTCGCTCGATTTGAAGCCAGATCCCCCTCCTCAAGAGTCGCTATTTTCAAATTTTCCCTTCTTTAAAGAAGATTATTCCGTAATATCATGCTTAGATCAGCAACCACCACCACATCAAGTGGAACGCTCTGGAGATTTTTTGAATTCAACTGAAGAAAAAAGAAATGAATTTGAAAGTAAAATAAAGAAAACAAGTGCGAAAATTTCTGAAACTTTTGATTTTAATAAAAAAGAAAATGAAATGAATGCATTAAAAGAAAGAATAAAAGATCTTGAAAATGAAATTTCAAGTATGAAAAACACAACAACAAAAAAGAAAACAACAACAACAAAAAAATAAAACTTATGGATTTAATTAAAACTCTTGCTTATGCTGGACTAGGTTTAGCAAAGCAAACTAACGACAAAATGAAGACTCAATTTGATGAATTGGTTGAAGTAGGAAAGAAAGCTGACACAGAAGGTAAAAACCTTGTTGGCGACTTCTTTAAAACTGTTGATTCAACTAAAGAAGAATTAGAAATTCAAATTTCAAAGGGGAAAAATAAATTAGAAGAAAAATTCCCATTCATTAAAGATTTCGAAGATAGAATAAATGAGCTATCTAAAATGGAAAAAGAAACTGAAGCA
>SAMEA2621758_NODE_78701_length_701_cov_7.848297_partial
TCCCCTGGATATCTTCTTTCTAAACACGCCTACTTTGGATGGAAAGAAAATCATAAGTCAGAAAATTGGTTAAAAGTCATTAACCGACAACTGAGGTCTAGTCCTCCACCAAAACGCTTTATTGGGGTTGGGTATCAGGACAAAGGAACCTGCCGCGATATTTCGAAAGACTCTTCTCCATCATGGCAAGAAGTGGCATCCTCTCGTTTGGTCGATGAGAAAACCCGTCCTTTTGTTCCAGATCACATGCGTACCGCCTGGAACTACTATGAAGGAAAGCTCGTGCCTCTGGCAATATGAGTATAGACCATTATGGAATAAGCCCCCAACGTGAACCTCTTTTCAAGATTTATTTGAAAAGGATCGTCACGATGGGGCTTCCATTTTTGGCTCTATTACTTCTAATAGTGCCACGACACTTGCTTTACTACTCATAGTTAATCTAGTAGCAGTACTGCAAGATCGGATGAACAAACTGGGAGTTGACTTATGTCACAAACAGAAAGTTTATCCGCTTCAAACCAAGAAAAGGTTGAGTCTAACGAAAAATTATCGAGACAAAGCCCTCCGCCTGACATCCACGATCCTTTAAAGATTTTGGTTTCGAAGGACAAGACGACTGTTGTACGGAAAAGATGCCTTAGAACCGTACTTCATTCTTATAAATTTCTACTTTCTAAAGTAGTGTATGACGGGGAAGA
>SAMEA2623007_NODE_1843_length_942_cov_10.139797
TGATAGCCACGATCCTTCAAAGATTTTGGTTTCTAAGGAGAAGTCGACATCGACAGTTGTACGGAAAAGATGCCTTCGAACCGTACTTCATTCCTATAGATTTCTTCTGTCTAAAGTAGTGTATGAAGGAGAGACAGCACTAGAGGACTGGGAAAGATTAATCATCCTAGACCATATTGCTGTTCTCACCTCAACCAGGGATTTTTGTTTTAAGAGGAAACATCAGAAGTTTATCAATCATACTTCTTTTATTCCCACCTTAATCCAAAAGTTCCATGAGGAGAGAAGTAAGACAACATGTTTTAAGAGATTTCTCGAAACCATGTTCCCTCAGTACCTTCTTTCCCCACACGCCTACTTTGGGTGGAAAGTTAATCATAGTTCAGAATTCTGGTTGAAAGTTATCAATCGTACTCTGAAGGTTTCTCCTCCGCCAAAACGCTTTGTCGGGGTTGGTTATCAGGACAAAGGAGCCTGCCGAGAAGTTTCCTCAGACGCTTCTCCACCCTGGCAAGAGGTGGCATCATCTCGTTTGGTCGATGAGAAAACACGCCCTTTTGTTCCAGATCACATGCGTACAGCCTGGAACTACTATGAAGGGAAGCTCGTGCCTCTGGCAATATGAGTATAGACCATTTGGTGTAAGCCCCCAATGTGAACCTCTATCTTGATTGAGAGATAGGATCGTCACACTGGGGCTACCATTTTGGCTCTATTACTTCTAATAGTGCCTGAGAAACTTGCCGCTCCTTCTAGCTTTCTGGAAGCTGCAGCAAGGATCGGATAAACAATCGGAGAGTTGACTTATGTCACAAACTGAGAATTTATCCGCCTCAAACCAGTGTAAGGTTGCGTCAAGAGAAAAATCTTCAAGACAAAGCCCTCCGC
>SAMEA2622269_NODE_9722_length_635_cov_13.951724_partial
GAGCCAGTATATTGTGAAAGTGGATCAATGTCTCAAAATCTCAGAATGCTGAAACGCAGGCCAAGGAGCCAATGGATGGTTGCTAGGTACTTGTTGTCGAAGTACTTTATTTACAGAGAGTCATTACGCTATGAAGAGAATTTCTGTCTCTGTGAGGTAATTTTAGCACTTCTTGATGTAAGAGATCCTAACTTCAAAAGAAAGTATGGCAGTGAAGTTCGTTACGCTTCACTTCTTTTAGCCATTCTTAATGAACCAGGAAATCGAACAGAAAAAGTGATGAAAATCTCACAAAGTAGAATCAACTTACATAGAGTTTGGCTCAATGAAAGGAAGTATTCCTCGGCACAAGCAACTTACTCCAAATCCATTAATTCCTTTATCCAGCGCTCAAAATTCTACAAGAAAAAGAGACTACCACCTAAACGCTATATTGGGGTTGGATACAGGGACAAAGGATCGAAGAGAAACACTGCGTATGATGGATCCCCAGCCTGGCAGGAAGTTGCAACCGCCGATATTCTAAAGGAAAAATCCTTAGAAAATATGAGCAGGAAGTATCTTACATTTATGGGAGAGAATAAAGGTACAATATACAACGAATCTAAAAGATGGATTCGACAAATGAGAAAGAT
>Arctic_ERR3586704_k119_355566
TTAGGTTCTTTGCTAGACAAGCTACCAGCCATTTACGGAAGGGCCTCCAATGATTGTAAAATCAGCAGAAACCCGCCCCGGCAACCTCCTAAAACCTAGACAACTTAAGGTTTCACAGGATTTAACTTTCAGTGTACGAATTAGAAACCCTAACCATGGGCTCTTCGGACTAAGGATCATATTACATAAGTTTTACGCACAGAAGGATCAGTTGTCTGAGAGAGACTGGGTATTCATTGAATACCTTAGACTCTATATCCAGGACTACGAAAACGCAAAAGGATTACTAGTCACTCAGAAGTGGTTAGCCTCTAAGCAGTTATTAAAACTCTTAATTACGTTTCGTTCCCTGGATAAATTTGAGTACTGGGCTTTCGCTCAATTCTCAATTCTCAAAGAACATATAATGACCCGACGGGCTTTTCTTAGTATAGATTCTAATCTAAGAGATTTTTTCAAATTTTCTAACCGTAGACTTCGAGTCGATCCTCCACCTCTTCGTTATATAGGCGTAGGTTACCGAGACAAAGGCACTGCCAAAGATATTACCATTGATGGTTCTCCTTCTTGGCAGGAAGTTGCTAGTAAAACTAACAGTTATGAAACTATTCGTTTACCGACCGAACCGATAGGAATTATATCACCTATACGGCTTCAACTGAAACAATAGCTCTGATATTAAGTTATCAAGAGATCATAACTTACGACAAAAGGGGAATAACCCAGACTTTGCGATTAATTTTTTTAATTAGATTAGTTAATTCTAATTTACTAGATTAATTTTTTGGAAAGTCTGGCCCCTTTTCTTTGTCAAGTTTTCATCTCTTTGATGATTAAATAGACAAAGCTAATTGTTATTAACGCTGAAGCCAGTAGTAGATGAATTTCATCTTCTCAGGTTTAGTAAGGAAACCATATTGCTTTCGCAAC
>Arctic_ERR6338309_k119_683732_partial
GCTTAAAAGCTAAAATTGAAGAATTAGAAGGCCAAATCACTAAAATGAAAAAGAAAACTAGCGCTACTGCTAAAAAAAGTAATACGAAAACAACAACAAAATCAACAACAAAAAAATAAACTAAAAAAATGGACACTTTAAAAAATATTATTTATGCAGGTGTTGGCTTAGCATCAACAACTTCAGAAAAAATTAAAGAAACAATAAATGAGCTTGTAGAAAAAGGGAAAATTTCTGACACTGAAGGTAAAAAGATCATTGATGACTTTTTAAATTCAACAGAAGACAAAAGAGCTGAATTTGAAAACAAACTAAAGAAAACCGGAGAAAAAATCTCTGAAAGATTTGACTTCTTAAATAAAGAAAAAGAAGTTGACAATTTAAAAATTAAAATAAAAGAACTTGAAGATCAAATAAGTAAATTAAAAAAGAAATCAAGTACTTCAAAAAAAACAACTAAAAGTAAATCTAAAACAAATAAATAATATAATTATGGACACAATAAAAACCCTTGCTTATGCTGGACTAGGTTTAGCAAAGCAAACTAACGACAAATTAAAAGCTCAATTTGATGAATTAGTAGAAGCTGGTAAAATAGCTGATTCCGAAGGAAAAAATATTGTCGGAGACTTTTTCAAAACAATTGACTCCACAAAGGAAGATATTGAAAATCAAATTGCCAAAAACAAAACAAAATAATTATGGACACTATAAAGAATTTTATATATGCAGGGGTTGGTTTAGCATCCACAACATCTGAAAAAATAAAAGAAACTATTAATGATCTTGTTGAAAAAGGAAAAATATCTGACACCGAAGGTAAAAAAATCATTGACGATTTTCTGAATACTACGGAAGAAAAAAGGGCAGAGTTTGAAAACAAATTAAAAAAAACAAGTGAAAAAATTTCTGGAAAATTTGACTTCTTAAATAAAGAAAAAGAAGTCGACAATTTAAAAATTAAAATAAAAGAACTTGAAGATCAAATAAGTAAATTAAAAAAGAAATCAAGTACCGCAAAAAAAACAACTAAAAGTAAATCAAAAACAAAATAAAAAAATTATGGACACTTTAAAGAATATTATATATGCAGGGGTTGGCTTAGC
>Arctic_ERR6338309_k119_825148_partial
AAGCTAAAATTGAAGAATTAGAAGGCCAAATCACTAAAATGAAAAAGAAAACAAGCAATAATGCTAAAAAAACAAATACAAATAAATCAAAAAAAAACAATAAAACATTAAAAAATGGACACATTAAAAAATATCATATATGCAGGCGTTGGACTAGCTTCAACAACATCAGAAAAAATTAAAGAAACTATTAACGATCTAGTTGAAAAAGGTAAAATATCAGATACCGAAGGTAAAAAGATCGTTGAGGACTTTTTAAACACAACCGAAGATAAAAGAGCTGAATTTGAAAACAAATTAAAGAAAACAAGTGAAAAGATCTCGGGTAAATTTGATTTTTTAAATAAAGAAAAAGAAGTAGATAGCTTAAAAGCTAAAATTGAAGAATTAGAAGGCCAAATCACTAAAATGAAAAAGAAAACTAGCGCTACTGCTAAAAAAAGTAATACGAAAACGAAAACAACAACAAAATCAACAACAAAAAAATAAAATAGATATGGATACAATTAAAACACTTGCTTATGCTGGACTAGGTTTAGCAAAGCAAACTAACGACAAATTAAAATCTCAATTTGATGAACTAGTAGAAGCTGGGAAAAAAGCTGACACTGAAGGAAAAAACATAGTTGGAGATTTTTTTAAAACAATAGACTCTACTAAAGAAGATATTGAAAATCAAATTACTAAAACTAAAACTAAACTTGAAGAGTCATTCCCGTTCATCAAAGACATGGAGGATTCATTCAATAAAAAATCAGAAAAAAAAAAAAAAAAAA
>Arctic_ERR6338309_k119_1240422_partial
ACATGGGATTATGGATATGATTAAAAACTTTGTATATGCTGGTGTTGGGTTAGCAACATTAACAACAGATAAAATAAAAGAAACTATAGACGACCTAGTTGAAAAAGGTAAAATTTCCGACACTGAAGGAAAAAGAATAATTGAAGACTTTTTAAACTCAACAGAAGAAAAAAGAAATGAATTTGAAAGCAAACTAAAGAAAACAAGCACTAAGATTTCTGAAACGTTTGACTTCAATAAAAAAGAAAAAGAAATGGATTCTCTAAAAGAAAGAATCAAAGACCTTGAAAATGAAATTTCAAGCATAAAAAACACAAAAAAGAAAACAACATCAACAACAAAAAAATAAAAATTATGGATTTAATTAAAACTCTTGCTTACGCTGGACTAGGTTTGGCAAAGCAAACAAACGACAAAATGAAAACTCAATTTGATGAATTAGCTGAATTAGGAAAAAAAGCAGATACTGAAGGTAAAAACCTTGTAGGTGACTTCTTTAAAACTGTAGACTCAACAAAAGAAGAATTGGAAGTTCAAATTTCTAAAGGGAAAAACAAAATGGAAGAAAAGTTTCCTTTTATCAAAGATTTCGAAAATAGAATTAACGAGCTCTCAAAAATGGAAAAAGAAACTGAAGCTCAAGAAGTTGAAACTGCACAAGAAGCAACAACAACCAAAAAAAAAAAAAAAAAAAAA
>MATOU-v1.5.1313404_partial
ACATGGGAATAAAAGAAACAATAGACGACTTGGTTGAAAAAGGTAAAATTTCCGACACTGAAGGaaaaaaaaTTATTGAGGACTTCCTTAACACAACCGAAGAAAAAAGAGCTGAATTTGAGAGCAAACTTAAAAATACAAGTGCTAAAATTTCTAATAAATTTGATTTTAATAAAAATGACGAGGAATTGAATAGCCTTAAAGACAGAATAAAAGATCTTGAAAATGAAATTTCAAGCATGaaaaaaaagacaacaacaaaaacaacaacaaaaaacacaaaaaaaTAAATTATGGATTTAATTAAAACACTTGCTTATGCTGGACTAGGTTTAGCAGAGCAAACAAACGaaaaaatgaaaaaaCAATTTGA
>MATOU-v1.5.22908322_partial
TATATGCTGGTGTTGGATTAGCAACATTAACAACAGATAAAATAAAAGAAACTATAGACGACTTAGTTGAAAAAGGTAAAATTTCCGACACTGAAGGAAAAAGAATAATTGAAGACTTTTTAAACTCAACAGAAGAAAAAAGAAATGAATTTGAAAGCAAACTAAAGAAAACAAGCACTAAGATTTCTGAAACGTTTGACTTCAATAAAAAAGAAAAAGAAATGGATTCTTTAAAAGAAAGAATCAAAGACCTTGAGAATGAAATTTCAAGTATAAAAAACACAAAAAAGAAAACAACAACAAAAAAATAAAAATTATGGATTTAATTAAAACTCTTGCTTACGCTGGACTAGGTTTAGCAAAGCAAACAAACGACAAAATGAAAACTCAATTTGATGAATTAGTTGAAGTAGGAAAAAAAACAGATACTGAAGGTAAAAACCTTGTAGGTGACTTCTTTAAAACTGTAGACACAACAAAAGAAGAATTGGAAGTTCAAATTTCTAAAGGGAAAAACAAAATGGAAGAAAAGTTTCCTTTTATCAAAGATTTCGAAAATAGAATTAACGAGCTCTCAAAAATGGAAAAAGAAACTGAAGCGCAAGAAGTTGAAACTGCTCAAGAAGCAACAACAACTGAAAAAGAATCA
>MATOU-v1.5.36394412
aaaaaagacaacaacaaaaacaacaacaaaaaacacaaaaaaaTAAATTATGGATTTAATTAAAACACTTGCTTATGCTGGACTAGGTTTAGCAGAGCAAACAAACGaaaaaatgaaaaaaCAATTTGAAGAATTTGTTGAAATGGGTAAAATTTCCGACACTGAAGaaaaaaaaaTTATTGAGGACTTCCTTAACACAACCGAAGAAAAAAGAGCTGAATTTGAGAGCAAACTTAAAAATACAAGTGCTAAAATTTCTAATAAATTTGATTTTAATAAAAATGACGAAGAATTGAATAGCCTTAAAGACAGAATAAAAGATCTTGAAAATGAAATTTCAAGCATGaa
>MATOU-v1.5.59455598_partial
TCATTAAGTTGTTGGAGTTTATCTTCCGGAAGCAATTCTGAAAGTTTATTCAACATCTTAAGACTTGATCTTAAATCTAAAAGACATTTATGTTTTTCAGTTTTAGACAAGTTATATTACCTCAATTGAAGTTTAAAAGGAAGGAACTACCATGATTCAAAAATCAAGGCAGTCAGCCCTCCTTGCAGCTCCGATCCTAGGTAAGGACGGTGAGTTTCATGCTGACACTCATTATAGTTTTAATAATAGAGGAGTAGGTAAATTAATAAAAGCATGTATTCATATTATCATTAACAACGAAGATTTATTTAATCGTAAAATTAAATCGGAGTTTTCAGAATATTTCGGAGTTTTAGTCTCAAAGTACATTGAAAAATCAGATTTAGGATTGGAGTTAGCTCTTTCGTCTAACGACAAACTTAGAATAAGATGTATTCAAAAGTACTTAGATAACAAAACACACGGAATAACCTGGCCTCCTGATTTATCAAATTACGGAGAAGATAAATTCTTTGTTTATAAAGATAGTTATGAGTATCATGGTAATATTAAAAATACCCCGCTCCCTGTTATTAGACTAAGAAGGAGAGTCAAAAGAACACACACCGAACGATACGTAGGGGTGGGCTACAAGGATAAAGGCTCTAGCAAAGATTCTTCGAATGATGGAAGTCCAGACTGGAAAACATCATCGAGGGAACTTAATCTTTCTAAAGAAAGAACAGAAATGATTCTCAAGAATTTAAAGTTCAAAGATCTTATGATCAGAAAAACTTTAGAACTCTCCAGAGATGAATCTCGAAACTTAAGAAAGGTAGAGTTAGTAAAGATAGAAACGCATGACGGCTTACTCCAAGGTTGGAGAATAGATCGGAATACGACTATCGCAAGAAATTTCGTGAGTAATCTCAATGAAAACGATCTTTCTCAGCTTCTTGTTGAACTCAACTCTAAGCTAACAAACGGTGAGGTTTTCCTCTTGGAGAACTAGATCCACTAAAAAG
>MATOU-v1.5.72372535
aaaaaagacaacaacaaaaacaacaacaaaaaacacaaaaaaaTAAATTATGGATTTAATTAAAACACTTGCTTATGCTGGACTAGGTTTAGCAGAGCaaacaaacgaaaaaatgaaaaaacaatttgacgaacttgttgaaatgggaaaaaaatCAGACACTGAAGGAAAAAACCTAGTAGGTGACTTTTTTAAAACTGTAGACACGACAAGAGAAGAATTTGAAGTTCAAGTTTCTAGAGGAAAAAATAAAATGGAAAGTAAATTTCCATTTCTAAAAGATTTTCAAGATCGCATCAATGAACTTGCCAAAGCAGAAATGGaaaaaaaaTTATTGAGGACTTCCTTAACACAACCGAAGAAAAAAGAGCTGAATTTGAGAGCAAACTTAAAAATACAAGTGCTAAAATTTCTAATAAATTTGATTTTAATAAAAATGACGAGGAAATGAATAGCCTTAAAGACAGAATAAAAGATCTTGAAAATGAAATTTCAAGCATGaa
>MATOU-v1.5.98754316_partial
ACATGGGGCAACGATTTCTTAGAAATCTTGTAAGGTCAGACCTTTTTGTGTAAAGAAGTACTAACTTGTTTAGTGGAAATAAATTTCCAGCTAACCAGATCTGTTTTCTTTCTCAGCATCTAGGACACTGAAACTTGACAAAAATCCTAAAAATTAGGGAGAATGTCATGACGAAAAAGAAATTCGACCAAAGAACTTCGTCCTACAACCTCGACCCGGTGTATCTGGAAGGTGTAGGTCAGTCACATACTTTAGAAGTTAAAAAGCTTGTGCCCTTAGAAGCTCTAACAGGCTTACGAGTACTTTTTAGGCTTACGAGTACTTTTTACTCGTATCGCGTTTGGATTTCGTGACACTTTCGCTCCGGAAGAGTGGTTATATATTGATAGTGCAATAGAAGTTTTATCTAGAGTTAAAGATCTTAACTTTCTTGCAAATCACTGGGTTCGTTTGGAAACAGTAAATTACTGTTACAAATTATCCAAGATTGCTTTAAAACGAAAGTTAAAGATCGATAAAACTTTGATTTTTAAAGCACT
>MATOU-v1.5.105884968
TTAGACAAGTTAAATTACCTCAATTGTTGTTTAAAAGGAAGGAACTACCATGATTCAAAAATCAAGGCAGTCAGCCCTCCTTGCAGCTCCGATCCTAGGTAAAGACAGTGAGTACCATGTTGACACTCACTACAGTTTTAATAATAGAGGAGTAGGTAAATTAATAAAAACATGTATTCATATTATCATTAATAATGAAGAATTGTTTGACCAGAAACTAAAGTCAGAGTTCTCAGAATATTTTGGTGTTCTAGTTTCTAAGTATATTGAAAAAGCTGATCTAGGACTTGAAGTTGGTCTTTCGACTAACGACAGTTTAAGAATTCGCATGATTCAAAAATACTTAGATAACAAAAATCACGGAATATGCTGGCCTCCTGATCTTTCAGATTATGGTGAAGACAAATTCTTTGTTAAAAAAGATAGTCATGAGTACCATGGAAATATTAAGAATACTACCCTTCCTGTTATCAAAATCCGTAGGAGAAATAAACAGGTTCACACCGCTCGATACGTAGGGGTGGGCTACAAGGATAAAGGCTCTAGCAAAGATTCTTCGAATGATGGAAGTCCAGACTGGAAAACATCATCGAGGGAGCTTAATCTTTCTAAAGAAAGAACAGAAATGATCCTAAAGAATATAAAGTTCAAAGACTTATATGTCAGAAAAACTTTAGAACTCTCTAGAGGAAAATCTAGAAACTTAAGAAAGGTAGAGCTAATAAAGATAGAATCTGTTGACGGTCTTATTCAGGGATGGAGAATAGATCGAAATACAACTATCGCAAGGAATTTTGTGAGTAATCTCGATGAAAATGATCTTCCTGGTCTTTTAGATAAACTCAAATCTAAACTGACTAACGGGGAGGTTTTCTTAATAGAAAAACTCCACTAAAAAGAGAATTAGTAAGGTAAGGACATATACCTAAAAGTTCACTTCAGACTTAAGCCCTCGACTGCACCTCCAAATTTTCTCTTTGAGAAATTTGGGATCGGCAGCCGGGGCTGTCTGTTTTGCAACTTTTTTGGTCTATGACCATAACCTTTCTAACTTCTAATTTAGAGGAAGTTTTCTCTAATTGGAAAATCCACCAACGTAGTTAGAAAAGAAAGGGTTAACAAAAAGGTAGGAGGATGCAATTTGTTTCGGGATTATCTCAAAACAAACCTCCTGTGATAAAGTATTACGACTATGCTTCAATCCTTAGGATAAGTCGTCAAGAGTTCGTTTCTTTATAGACTCGATCTCTTCATTAAGTTGTCTAAGTTTTTCTTCCGGAAGTAATTCTGAAAGTTTAACTAGCATCTTAAGGCTTGATCTTAAATCTAAAAGACATTTATGTTTTTCTGAT
>MATOU-v1.5.152825985_partial
ACATGGGGAAAAAGAAAACTAGCGCTACTGCTaaaaaaagtaatacgaaaacaacaacaaaatcaacaacaaaaaaataaaatAGATATGGATACAATTAAAACACTTGCTTATGCTGGACTAGGTTTAGCAAAGCAAACTAACGACAAATTAAAATCTCAATTTGATGAACTAGTAGAAGCTGGaaaaaaaGCTGACACTGAAGGAAAAAACATAGTTGGAGAtttttttAAAACAATAGACTCTACTAAAGAAGATATTGAAAATCAAATTACTAAAACTAAAACTAAACTTGAAGAGTCATTCCCGTTCATCAAAGACATGGAGGATTCATTCAATAAAAAATCAGAAGAAGT
