# Supplementary material for: Viroid-like “obelisk” agents are widespread in the ocean and exceed the abundance of RNA viruses in the prokaryotic fraction
Source: ISME J. 2025 Feb 25;19(1):wraf033. doi: 10.1093/ismejo/wraf033 (PMC11922315; doi:10.1093/ismejo/wraf033)
Supplement: Supplementary_Material_wraf033 [file supplementary_material_wraf033.zip › Supplementary_Material_wraf033/ST1_Pebblescout_Obelisks_results.xlsx]

## Sheet: Obelisks_Metagenomic
QueryID	SubjectID	RawScore	%coverage	PBSscore	BioSample	Title										marine	freshwater	soil	anthropogenic	host-associated
Obelisk_000010_000001_000003	SRR12334971	66.13	95.71	95.68	SAMN14972170	A gene signature differentiates SARS-CoV-2 from other respiratory viruses										Ammonia-oxidizing marine microbial communities from Monterey Bay (8)	Amazon Continuum Metatranscriptomes (19)	Alaskan Tundra Soil Meta-Omics following Rainfall (181)	Acid rock mine drainage metagenome (89)	A gene signature differentiates SARS-CoV-2 from other respiratory viruses (15)
Obelisk_000010_000001_000001	SRR12334971	66.11	94.37	94.34	SAMN14972170	A gene signature differentiates SARS-CoV-2 from other respiratory viruses										Aquarium water column metagenome (3)	Aqueous microbial communities from the Delaware River and Bay (6)	Anaerobic biogas reactor microbial communites from Seattle (403)	Active Sludge (8839)	A novel bat coronavirus closely related to SARS-CoV-2 (4)
Obelisk_000010_000001_000003	SRR12334975	65.13	94.29	94.23	SAMN14972166	A gene signature differentiates SARS-CoV-2 from other respiratory viruses										Bacterial community during a bloom event (4)	Dystrophic lake water microbial communities from Trout Bog Lake (24)	Assembly and activity of microbial communities in the Pacific temperate rainforest (12)	anaerobic digestion Transcriptome (356)	Amplicon and metagnomic data from virus isolates and primary specimens (1)
Obelisk_000010_000001_000001	SRR12334975	63.13	90.14	90.08	SAMN14972166	A gene signature differentiates SARS-CoV-2 from other respiratory viruses										Ecological Genomics of a Seasonally Anoxic Fjord; Saanich Inlet (250)	Effects of six RNA extraction methods on meta-transcriptomic of freshwater benthic biofilms (5)	Avena fatua rhizosphere microbial communities (689)	Biogas fermentation microbial communities from Germany (900)	Analysis of diversity, co-pathogens, and metagenomics of COVID-19 patients (6)
Obelisk_000010_000001_000003	SRR12334956	62.18	90	89.96	SAMN14972182	A gene signature differentiates SARS-CoV-2 from other respiratory viruses										Harbour sediment metatranscriptome (3)	Freshwater and sediment microbial communities from dead zone in Sandusky Bay, Ohio (2)	Boreal forest soil eukaryotic communities from Alaska (505)	bioreactor sludge metatranscriptome (120)	Assembly of rumen metatranscriptome (13)
Obelisk_000010_000001_000004	SRR12334971	64.16	89.04	88.95	SAMN14972170	A gene signature differentiates SARS-CoV-2 from other respiratory viruses										Lysotracker stained seawater and associated amplicon sequences, metagenomes, and metatranscriptomes (9)	Freshwater microbial communities from Lake Montjoie, Canada (12)	Compositional and functional profiling of the rhizosphere microbiome of exotic and native plants along an invasive gradient of Ageratina adenophora (2)	Characterization of naphthenic acid degrading bacteria (6)	Athlete Microbiome Project (AMP) (22)
Obelisk_000010_000001_000004	SRR12334956	63.18	87.67	87.59	SAMN14972182	A gene signature differentiates SARS-CoV-2 from other respiratory viruses										Marine eukaryotic communities from Pacific Ocean to study complex ecological interactions (9)	Freshwater sediment methanotrophic microbial communities from Lake Washington (112)	differential metatranscriptomics of bulk soil and compost (9)	COMPARE global sewage snapshot virome sequencing part (7)	biofilm metagenome Raw sequence reads (23)
Obelisk_000010_000001_000002	SRR12334971	57.27	85.29	85.15	SAMN14972170	A gene signature differentiates SARS-CoV-2 from other respiratory viruses										Marine metagenomes (42)	Freshwater sediment microbial communities in response to fracking from Pennsylvania (45)	Forest soil eukaryotic communities from Alaska, USA (2)	microbial communities in an industrial biogas fermenter (386)	Bovine gut microbiota (2034)
Obelisk_000010_000001_000001	SRR12335002	59.19	84.51	84.46	SAMN14971996	A gene signature differentiates SARS-CoV-2 from other respiratory viruses										Marine microbial communities from the Deep Atlantic Ocean (3)	Freshwater Sediment Transcriptome (8)	Forest soil microbial communities from Harvard Forest Long Term Ecological Research (701)	biogas-producing microbial community from an agricultural production-scale biogas plant (60)	Bovine rumen metatranscriptome (138)
Obelisk_000010_000001_000001	SRR12334956	59.17	84.51	84.44	SAMN14972182	A gene signature differentiates SARS-CoV-2 from other respiratory viruses										Metatranscriptome of ammonia-oxidizing marine archaeal communities from Monterey Bay, California (19)	Freshwater to marine salinity gradient microbial communities from Chesapeake Bay, USA (22)	ForHot Metatranscriptomics (147)	Early response of methanogenic archaea to H2 as evaluated by metagenomics and metatranscriptomics (72)	Ceacal metatranscriptome of mice (12)
Obelisk_000004_000001_000001	SRR12335051	87.19	83.81	83.77	SAMN14972097	A gene signature differentiates SARS-CoV-2 from other respiratory viruses										Metatranscriptome of an algal bloom from St Helena Bay on the west coast of South Africa (2)	Freshwater wetland microbial communities from Ohio, USA (4)	fumigated soil (8)	Ecological Shifts in Sedimentary Microbiota in Urban Canals (2)	Characterisation of the faecal virome of captive and wild Tasmanian devils using virus-like particles metagenomics and meta-transcriptomics (406)
Obelisk_000010_000001_000001	SRR12334941	57.19	81.69	81.61	SAMN14972196	A gene signature differentiates SARS-CoV-2 from other respiratory viruses										Metatranscriptome of coastal salt marsh microbial communities from the Groves Creek Marsh, Georgia, USA (156)	Groundwater microbial communities from coal-tar-waste-contaminated well in S. Glens Falls, New York, USA (12)	Grassland soil microbial communities from Hopland, California, USA (712)	Enhanced annotation of microbiomes and their genetic repertoires implicated in anaerobic digestions for the generation of biogas (74)	Characterizing the cases of patients with respiratory diseases using RNA-seq (9)
Obelisk_000010_000001_000003	SRR12335002	56.22	81.43	81.33	SAMN14971996	A gene signature differentiates SARS-CoV-2 from other respiratory viruses										Metatranscriptome of deep ocean microbial communities from Atlantic Ocean (4)	Groundwater microbial communities from S. Glens Falls, New York, USA (31)	Harvard Forest soil microbial gene expression (4)	Metagenome or environmental sample from compost metagenome	Chordata metatranscriptomics (18)
Obelisk_000010_000001_000002	SRR12334956	54.32	80.88	80.77	SAMN14972182	A gene signature differentiates SARS-CoV-2 from other respiratory viruses										Metatranscriptome of deep ocean microbial communities from South Indian Ocean (1)	Groundwater sediment microbial communities from an aquifer adjacent to Colorado River, USA (291)	Impact of process temperature and organic loading rate on cellulolytic / hydrolytic biofilm microbiomes during biomethanation of ryegrass silage revealed by genome-centered metagenomics and metatranscriptomics (471)	From Vegetable biowaste to platform chemicals (5)	metagenomic data from swine feces (1)
Obelisk_000006_000003_000001	SRR12335095	89.29	80.36	80.26	SAMN14972057	A gene signature differentiates SARS-CoV-2 from other respiratory viruses										Metatranscriptome of lab enriched marine microbial communities from Marineland, Florida, USA (135)	Impact of hydrocarbons on microbial mats structure and activity (67)	Meadow Soil samples from Angelo Coast Range Reserve (5091)	Georgia Aquarium Sulfur Denitrification Reactor (2)	Comparison of European rabbit and ectoparasite viromes (13)
Obelisk_000857_000001_000001	SRR12432009	112.98	100	100	SAMN15770606	A novel bat coronavirus closely related to SARS-CoV-2		Environment	number of hits							Metatranscriptome of marine sediment microbial communities from Baltic Sea, Sweden (710)	Kettle_Holes_BIBS_Metatranscriptomics (9)	Metatranscriptome of forest soil microbial communities from Barre Woods Harvard Forest LTER site, Petersham, Massachusetts, United States (1259)	Influence of biodiversity on the functionality of activated sludge communities (4205)	Complete genomes of 55 strains of the Rosoeobacter clade isolated from coastal biofilms (87)
Obelisk_000857_000001_000001	SRR12464727	112.98	100	100	SAMN15770606	A novel bat coronavirus closely related to SARS-CoV-2		marine	2407							Metatranscriptome of saline water microbial communities from Sakinaw Lake, British Columbia, Canada (2)	Lake Erie 2013 Metatranscriptome Sequences (12)	Metatranscriptome of hardwood forest soil microbial communities from Morgan-Monroe State Forest, Indiana, United States (25)	Integrative community analysis of tropical climate EBPR (176)	Consensus Molecular Subtypes of Colorectal Cancer from New Zealand (4)
Obelisk_000857_000001_000002	SRR12432009	112.98	100	100	SAMN15770606	A novel bat coronavirus closely related to SARS-CoV-2		freshwater	2258							Metatranscriptome of salt marsh sediment microbial communities from Sand Creek Marshes, Rowley, MA, United States (108)	lignin degradation active groups and active genes in the aquatic environment (15)	Metatranscriptome of lab incubated soil microbial communities from West Virginia University Organic Research Farm, Morgantown, WV, United States (1702)	Ionic liquid and high solid enriched microbial communities from the Joint BioEnergy Institute, USA (5)	Cooking shapes the structure and function of the gut microbiome (232)
Obelisk_000857_000001_000002	SRR12464727	112.98	100	100	SAMN15770606	A novel bat coronavirus closely related to SARS-CoV-2		soil	16354							Metatranscriptome sequencing from samples corresponding to size fractions for protists (13)	Mai Po Nature Reserve sediment metagenome (43)	Metatranscriptome of lab incubated forest soil microbial communities from Barre Woods Harvard Forest LTER site, Petersham, Massachusetts, United States (595)	Membrane bioreactor-based wastewater treatment plant (21)	Cow rumen microbiota (39)
Obelisk_001104_000001_000002	SRR9320185	101.87	100	100	SAMN11539486	Acid rock mine drainage metagenome		anthropogenic	61823							Metatranscriptome sequencing from Tara Oceans Polar Circle RNA samples (75) corresponding to size fractions for prokaryotes	Metabolisms of Novel Methanogens in Mangrove Sediments (27)	Metatranscriptome of peat soil microbial communities from wetland fen in Alaska, United States (27)	Metatranscriptome of activated sludge microbial communities from WWTP in Nijmegen, Gelderland, Netherland - WWTP Weurt (130)	Defining the microbial response to colitis through integrated host and microbiome profiling: Replication data set (8)
Obelisk_001104_000001_000002	SRR9320186	101.87	100	100	SAMN11539485	Acid rock mine drainage metagenome		host-associated	44329							Metatranscriptome sequencing of Tara Oceans DNA samples corresponding to size fractions for prokaryotes (77)	Metatranscriptome of estuarine sediment microbial communities from the Columbia River estuary, Washington, United States (13)	Metatranscriptome of peatland microbial communities from Houghton, MN, USA (87)	Metatranscriptome of enriched activated sludge microbial communities from anaerobic digester in WTTP, New Holstein, Wisconsin, United State (159)	Dental Supragingival Biofilm (12)
Obelisk_001104_000001_000002	SRR9320189	101.87	100	100	SAMN11539490	Acid rock mine drainage metagenome		TOTAL	127171							metatranscriptomic approaches to unravel taxonomic and functional diversities of a coastal aquatic ecosystem and their reaction to hypoxia (28)	Metatranscriptome of estuarine water microbial communities from the Columbia River estuary, Oregon, United States (12)	Metatranscriptome of plant litter microbial communities from Maridalen valley, Oslo, Norway (51)	Metatranscriptomic analysis of anaerobic digestion (31)	Discovery of novel astrovirus genotype species in small ruminants (1)
Obelisk_001104_000001_000002	SRR9320190	101.87	100	100	SAMN11539489	Acid rock mine drainage metagenome										Mono Lake Metatranscriptomes (68)	Metatranscriptome of freshwater microbial communities from Altamaha River, Georgia, United States (745)	Metatranscriptome of rhizosphere microbial communities from Maridalen valley, Oslo, Norway (281)	Metatranscriptomic analysis of pot ale fed AD communities (232)	disease-associated holobiont of Lubomirskia baicalensis sponges (5)
Obelisk_001104_000001_000001	SRR9320184	100.87	100	100	SAMN11539487	Acid rock mine drainage metagenome										NRC - DFO Douglas channel (10)	Metatranscriptome of freshwater microbial communities from McNutts Creek, Athens, Georgia, United States (49)	Metatranscriptome of soil microbial communities from Bohemian Forest, Czech Republic (7)	Metatranscriptomic sequencing of anaerobic digester sludge after electron acceptor addition (50)	Double-stranded RNA meta-transcriptomes from the gut microbiome of calves treated or untreated with florfenicol (26)
Obelisk_000020_000001_000036	SRR9320183	79.4	100	100	SAMN11539488	Acid rock mine drainage metagenome										Oxygen at Nanomolar Levels Reversibly Suppresses Process Rates and Gene Expression in Anammox and Denitrification in the Oxygen Minimum Zone off Northern Chile Transcriptome or Gene expression (1)	Metatranscriptome of freshwater microbial communities from post-fracked creek in Pennsylvania, United State (12)	Metatranscriptome of soil microbial communities from Everglades Agricultural Area, Florida, United States (54)	Microbiome dynamics and adaptation of expression signatures during methane production failure and process recovery (590)	Duodenal Metatranscriptomics to Define Human and Microbial Functional Alterations Associated with Severe Obesity: A Pilot Study (1)
Obelisk_001104_000001_000001	SRR9320186	99.87	99.01	99.01	SAMN11539485	Acid rock mine drainage metagenome										Oxygenation of sediment surface, changes in microbial community and functions (17)	Metatranscriptome of freshwater microbial communities from pre-fracked creek in Pennsylvania, United States (23)	Metatranscriptome of soil microbial communities from Maridalen valley, Oslo, Norway (320)	oil-contaminated sediment Transcriptome (21)	Dysbiosis-induced Secondary Bile Acid Deficiency Promotes Intestinal Inflammation (3)
Obelisk_000020_000001_000013	SRR9320183	75.33	98.7	98.7	SAMN11539488	Acid rock mine drainage metagenome										Quarterly time series of the microbial community in the San Pedro Channel (2)	Metatranscriptome of freshwater microbial communities from St. Lawrence River, New York, United States (1)	Metatranscriptome of soil microbial communities from Risofladan, Vaasa, Finland (9)	Primer comparison (samples from a mesophilic (40°C) full-scale biogas plant) (7602)	Ecological and molecular aspects of lignocellulose digestion in neotropical higher termites (45)
Obelisk_000020_000001_000014	SRR9320183	75.33	98.7	98.7	SAMN11539488	Acid rock mine drainage metagenome										resuscitation mechanisms during enrichment culture and studying gene function (650)	Metatranscriptome of freshwater sediment microbial communities from post-fracked creek in Pennsylvania, United States (118)	Metatranscriptome of soil microbial communities from the East River watershed near Crested Butte, Colorado, United States (81)	Resistflow-INF-EFF-RNA data (Wastewater treatment plant samples) (21885)	Effects of sodium fluoride over oral bacterial biofilms composition and activity (2)
Obelisk_000020_000001_000017	SRR9320183	75.32	98.7	98.7	SAMN11539488	Acid rock mine drainage metagenome											Metatranscriptome of groundwater sediment microbial communities from an aquifer in East River, Colorado, USA (127)	Metatranscriptome of soil surface biofilm microbial communities from soil inoculated with nitrogen-fixing consortium DG1, State College, Pennsylvania, United States (1)	Sludge metagenome raw sequence data (136)	Eonycteris spelaea Metagenome (2571)
Obelisk_000020_000001_000018	SRR9320183	74.33	98.68	98.68	SAMN11539488	Acid rock mine drainage metagenome											Metatranscriptome of Microcystis bloom in Lake Erie (8)	Metatranscriptome of spruce litter microbial communities from Bohemian Forest, Czech Republic (25)	Studying the presence and selection of antibiotic resistance genes (WWTP activated sludge samples) (3640)	Eukaryotic and Prokaryotic RNAseq of untended mouse carcass samples and mouse carcass samples tended by the beetle Nicrophorus vespilloides (6)
Obelisk_001104_000001_000002	SRR9320184	99.87	98.04	98.04	SAMN11539487	Acid rock mine drainage metagenome											Metatranscriptomic raw reads for water samples of the Yangtze River, China (78)	Metatranscriptome of spruce rhizosphere microbial communities from Bohemian Forest, Czech Republic (5)	Systems Biology of Lipid Accumulating Organisms (7947)	Fecal eukaryotic communites from dung pellets of Tule Elk in California (3)
Obelisk_001104_000001_000002	SRR9320183	99.87	98.04	98.04	SAMN11539488	Acid rock mine drainage metagenome											Metatranscriptomics of freshwater sediments (21)	Metatranscriptome of spruce roots microbial communities from Bohemian Forest, Czech Republic (229)	Temperature modulates stress response in anammox reactors (162)	human feces metagenome Raw sequence reads (4)
Obelisk_000020_000001_000003	SRR9320183	75.31	97.44	97.44	SAMN11539488	Acid rock mine drainage metagenome											Microbial DEHP degradation in denitrifying sediments (43)	Metatranscriptome of tropical peat soil microbial communities from peatlands in Department of Meta, Colombia (24)	The influence of sludge retention time on the expressed functional diversity of and biotransformation rates of micropollutants performed by a community originating from wastewater activated sludge (1313)	Germ-Free Mice Gut Microbiota (1)
Obelisk_000020_000001_000002	SRR9320183	73.32	97.37	97.37	SAMN11539488	Acid rock mine drainage metagenome											Microbiome survey of seasonally ferruginous Boreal Shield lakes, 2017-2018 (11)	Microbial expression profiles in the rhizosphere of willows depend on soil contamination (3)	Transcriptome analisys of a diverse microbial sugar cane bagasse composting community (10)	GIZ7 Bovine rumen bacteria (108)
Obelisk_000020_000001_000026	SRR9320183	73.32	97.37	97.37	SAMN11539488	Acid rock mine drainage metagenome											Old Woman Creek wetland metagenomic sequencing (71)	Permafrost soil microbial communities from the Arctic, to analyse light accelerated degradation of dissolved organic matter (DOM) (199)	CEPT sludge (59)	Gorilla fecal virome (2)
Obelisk_000020_000001_000031	SRR9320183	73.32	97.37	97.37	SAMN11539488	Acid rock mine drainage metagenome											OMD-TOIL (Operation Mendota Drain: Transcriptomics of Inland Lakes) (9)	Phosphate addition increases tropical forest soil respiration primarily by deconstraining microbial population growth (38)	UluPandan WasteWater Sludge Metatranscriptome (288)	growing pigs colon microbial sample (116)
Obelisk_000020_000001_000032	SRR9320183	73.32	97.37	97.37	SAMN11539488	Acid rock mine drainage metagenome											Pearl River SS-surface water metagenomic and metatranscriptomic (4)	rhizosphere metagenome Raw sequence reads (28)	Understanding the antifouling mechanisms related to copper oxide and zinc oxide nanoparticles in anaerobic membranes (4)	gut metagenome (40)
Obelisk_000020_000001_000012	SRR9320183	73.35	97.37	97.35	SAMN11539488	Acid rock mine drainage metagenome											ROMEO: Metagenomic and Metatranscriptomic response of riverine microbial communities to seasonal changes in the composition of dissolved organic matter (8)	SchlÃ¶ppnerbrunnen omics: single-substrates peat soil microcosm incubation experiment metatranscriptomes (1672)	Wastewater effluent complex algal communities from Wisconsin, to seasonally profile nutrient transformation and Carbon sequestration (1895)	Gut microbiome for the MORDOR I study (8)
Obelisk_001104_000001_000001	SRR9320185	97.87	97.03	97.03	SAMN11539486	Acid rock mine drainage metagenome											Sequencing data: Lake mixing regime selects methane-oxidation kinetics of the methanotroph assemblage (84)	Soil contamination alters the willow rhizosphere metatranscriptome and the root-rhizosphere interactome (89)	Wastewater metagenome Raw sequence reads (22)	Gut microbiome in melanoma patients (84)
Obelisk_001104_000001_000001	SRR9320189	97.87	97.03	97.03	SAMN11539490	Acid rock mine drainage metagenome											SIMCO Raw sequence reads (estuarine water) (10)	soil metagenome Raw sequence reads (190)	wastewater metatranscriptome Raw sequence reads (308)	Gut microbiota profile of vegetarians versus omnivores (36)
Obelisk_001104_000001_000001	SRR9320190	97.87	97.03	97.03	SAMN11539489	Acid rock mine drainage metagenome											Sulfur cycling in Cock Soda lake (12)	soil metatranscriptome Raw sequence reads (120)	Wheat straw mixed microbial community metatranscriptome (5)	Holstein dairy cow rumen Transcriptome (123)
Obelisk_000020_000001_000020	SRR9320183	76.32	96.25	96.25	SAMN11539488	Acid rock mine drainage metagenome											Using microbial functional biomarkers to track contaminant exposure down a river continuum (7)	Soil microbial communities from Bohemian Forest, Czech Republic (81)		Homo sapiens Phenotype or Genotype (807)
Obelisk_000020_000001_000003	SRR9320190	74.31	96.15	96.15	SAMN11539489	Acid rock mine drainage metagenome											Viral diversity in river catchment area (1)	Soil microbial communities from California, USA to study soil gas exchange rates (45)		Host age impacts avian viromes (1)
Obelisk_000020_000001_000011	SRR9320183	73.34	96.1	96.08	SAMN11539488	Acid rock mine drainage metagenome											Wetland microbial communities from Twitchell Island in the Sacramento Delta, California, USA (21)	Soil microbial communities from Colorado Plateau, USA (16)		Hu sheep rumen microbial metatranscriptomics (333)
Obelisk_000020_000001_000002	SRR9320190	72.32	96.05	96.05	SAMN11539489	Acid rock mine drainage metagenome												Soil microbial communities from Illinois, USA to study soil gas exchange rates (1)		Human gut metagenome and metatranscriptome in the inflammatory bowel disease (15)
Obelisk_000020_000001_000026	SRR9320190	72.32	96.05	96.05	SAMN11539489	Acid rock mine drainage metagenome												Soil microbial communities from Mekong Delta, Cambodia to study soil gas exchange rates (2)		Human gut metagenome and metatranscriptome raw sequence reads. (272)
Obelisk_000020_000001_000031	SRR9320190	72.32	96.05	96.05	SAMN11539489	Acid rock mine drainage metagenome												Soil microbial communities from Moab, Utah, (13)		Human Gut Microbiome in a Multiplex Family Study of Type 1 Diabetes Mellitus (17)
Obelisk_000020_000001_000032	SRR9320190	72.32	96.05	96.05	SAMN11539489	Acid rock mine drainage metagenome												Soil microbial communities from Oklahoma, USA to study soil gas exchange rates (7)		Human gut microbiome with bacterial pathogen challenge (8)
Obelisk_000020_000001_000005	SRR9320183	75.38	95	94.97	SAMN11539488	Acid rock mine drainage metagenome												Soil microbial communities from Willow Creek, Wisconsin, USA (61)		Human liver transcriptome and gut microbiome (5)
Obelisk_000020_000001_000013	SRR9320190	72.35	94.81	94.8	SAMN11539489	Acid rock mine drainage metagenome												Total RNA-sequencing of wood ash added in Danish agricultural and forest soil Raw sequence reads (12)		iHMP ibdmdb (38)
Obelisk_000020_000001_000014	SRR9320190	72.35	94.81	94.8	SAMN11539489	Acid rock mine drainage metagenome												Tropical rainforest soil microbial communities from the Amazon Forest, Brazil, analyzing deforestation (39)		impact of diet on gene expression in bovine rumen microbiomes (466)
Obelisk_000020_000001_000017	SRR9320190	72.34	94.81	94.79	SAMN11539489	Acid rock mine drainage metagenome												Vadose zone soil fungal communities from Angelo Coast Range Reserve, California, USA (9)		Infant virome during the first year of life (2)
Obelisk_000020_000001_000027	SRR9320183	72.33	94.81	94.79	SAMN11539488	Acid rock mine drainage metagenome														Influenza A virus Raw sequence reads (2)
Obelisk_000020_000001_000029	SRR9320183	72.33	94.81	94.79	SAMN11539488	Acid rock mine drainage metagenome														Integrated microbiome and host profiling in a mouse model of colitis suggests host immune activity drives changes in the gut micro-environment that influence both microbial community structure and gene expression (12)
Obelisk_001104_000001_000001	SRR9320183	94.87	94.06	94.06	SAMN11539488	Acid rock mine drainage metagenome														Longitudinal Multi'omics of the Human Microbiome in Inflammatory Bowel Disease (355)
Obelisk_000020_000001_000010	SRR9320183	74.41	93.75	93.7	SAMN11539488	Acid rock mine drainage metagenome														Metagenome and Metatranscriptome sequencing of the gut microbiota of Syntermes (874) wheeleri
Obelisk_000020_000001_000010	SRR9320190	74.41	93.75	93.7	SAMN11539489	Acid rock mine drainage metagenome														Metagenomic analysis of dental plaque on pit and fissure sites (1)
Obelisk_000020_000001_000016	SRR9320183	73.36	93.67	93.63	SAMN11539488	Acid rock mine drainage metagenome														Metagenomic and Metatranscriptomic analysis of mice intestinal microbiome (41)
Obelisk_000020_000001_000015	SRR9320183	72.35	93.59	93.56	SAMN11539488	Acid rock mine drainage metagenome														Metagenomic and metatranscriptomic analysis of saliva reveals disease-associated microbiota in patients with periodontitis and dental caries (24)
Obelisk_000020_000001_000027	SRR9320190	71.34	93.51	93.49	SAMN11539489	Acid rock mine drainage metagenome														Metagenomic and Metatranscriptomic Analysis of the Impact of Diet and Antibiotic Treatment on the Murine Cecal Microbiome (1)
Obelisk_000020_000001_000029	SRR9320190	71.33	93.51	93.48	SAMN11539489	Acid rock mine drainage metagenome														Metagenomic sequencing for rapid pathogen identification (3)
Obelisk_000020_000001_000012	SRR9320190	70.37	93.42	93.4	SAMN11539489	Acid rock mine drainage metagenome														Metagenomics and metatranscriptomics of WT and Down Syndrome model (Ts65Dn) mice fed control and High-fat diet (19)
Obelisk_000020_000001_000028	SRR9320183	71.35	92.31	92.28	SAMN11539488	Acid rock mine drainage metagenome														Metagenomics of the Microbiome in Oral Health and Disease (114)
Obelisk_000020_000001_000001	SRR9320183	71.34	92.31	92.28	SAMN11539488	Acid rock mine drainage metagenome														Metagenomics versus metatranscriptomics for assessing microbial metabolic pathways (11)
Obelisk_000020_000001_000025	SRR9320183	71.34	92.31	92.28	SAMN11539488	Acid rock mine drainage metagenome														Metataranscriptome of bovine rumen microbial communities from tropical cattle in Woodstock, Queensland, Australia (544)
Obelisk_000020_000001_000030	SRR9320183	71.34	92.31	92.28	SAMN11539488	Acid rock mine drainage metagenome														MetaTrans: an open-source pipeline for metatranscriptomics of the human gut microbiome (26)
Obelisk_000020_000001_000033	SRR9320183	71.34	92.31	92.28	SAMN11539488	Acid rock mine drainage metagenome														Metatranscriptome analysis of fecal microbiota transplantation in chronic antibiotic resistant pouchitis (2)
Obelisk_000020_000001_000034	SRR9320183	71.34	92.31	92.28	SAMN11539488	Acid rock mine drainage metagenome														Metatranscriptome of bovine rumen microbial communities from Lethbridge, Alberta, Canada (1256)
Obelisk_000020_000001_000035	SRR9320183	71.34	92.31	92.28	SAMN11539488	Acid rock mine drainage metagenome														Metatranscriptome of bovine rumen microbial communities from UC Davis, California, United States (747)
Obelisk_000020_000001_000011	SRR9320190	70.36	92.21	92.18	SAMN11539489	Acid rock mine drainage metagenome														Metatranscriptome of cardoon and rumen fiber-adherent microbial communities (45)
Obelisk_000020_000001_000018	SRR9320190	69.36	92.11	92.09	SAMN11539489	Acid rock mine drainage metagenome														Metatranscriptome of enriched fungal communities from goat fecal pellet, Isla Vista, California, United States (9)
Obelisk_000020_000001_000020	SRR9320190	72.34	91.25	91.23	SAMN11539489	Acid rock mine drainage metagenome														metatranscriptome of grass carp intestinal content (26)
Obelisk_000020_000001_000021	SRR9320183	72.35	91.25	91.21	SAMN11539488	Acid rock mine drainage metagenome														Metatranscriptome of sheep rumen microbial communities from Palmerston North, Manawatu-Wanganui, New Zealand (1018)
Obelisk_000020_000001_000036	SRR9320190	72.41	91.25	91.19	SAMN11539489	Acid rock mine drainage metagenome														metatranscriptome of the gut microbiota (58)
Obelisk_000020_000001_000015	SRR9320190	70.36	91.03	90.99	SAMN11539489	Acid rock mine drainage metagenome														Metatranscriptome sequencing reveals insights into the gene expression of the bovine rumen wall microbial community during subacute ruminal acidosis (57)
Obelisk_000020_000001_000028	SRR9320190	70.36	91.03	90.99	SAMN11539489	Acid rock mine drainage metagenome														Metatranscriptomic analysis of fecal microbiota from mice to identify the mechanism by which ProBac inhibits VRE colonization (1)
Obelisk_000020_000001_000001	SRR9320190	70.35	91.03	90.99	SAMN11539489	Acid rock mine drainage metagenome														Metatranscriptomic Analysis of the Mouse Gut Microbiome Response to the Persistent Organic Pollutant 2,3,7,8-Tetrachlorodibenzofuran (35)
Obelisk_000020_000001_000025	SRR9320190	70.35	91.03	90.99	SAMN11539489	Acid rock mine drainage metagenome														Mice caecal content Raw sequence reads (13)
Obelisk_000020_000001_000030	SRR9320190	70.35	91.03	90.99	SAMN11539489	Acid rock mine drainage metagenome														mice forestomach Transcriptome or Gene expression (7)
Obelisk_000020_000001_000033	SRR9320190	70.35	91.03	90.99	SAMN11539489	Acid rock mine drainage metagenome														Mice intestinal microbiome (10)
Obelisk_000020_000001_000034	SRR9320190	70.35	91.03	90.99	SAMN11539489	Acid rock mine drainage metagenome														Microbial communities in different compartments of Labiotermes labralis gut - prokaryotic metatranscriptomes (58)
Obelisk_000020_000001_000035	SRR9320190	70.35	91.03	90.99	SAMN11539489	Acid rock mine drainage metagenome														Microbial metatranscriptome from active root caries lesions and sound root surface biofilms. Transcriptome or Gene expression (15)
Obelisk_000020_000001_000004	SRR9320183	68.35	90.79	90.74	SAMN11539488	Acid rock mine drainage metagenome														Mining microbial metatranscriptomes for expression of antibiotic resistance genes under natural conditions (11)
Obelisk_000020_000001_000016	SRR9320190	70.38	89.87	89.83	SAMN11539489	Acid rock mine drainage metagenome														Mouse gastrointestinal tract Transcriptome or Gene expression (7)
Obelisk_000020_000001_000008	SRR9320183	69.37	89.74	89.69	SAMN11539488	Acid rock mine drainage metagenome														Mouse intestinal microbiota Targeted Locus (Loci) (1)
Obelisk_000020_000001_000006	SRR9320183	68.37	89.61	89.55	SAMN11539488	Acid rock mine drainage metagenome														Mouse Microbiome Transcriptome or Gene expression (12)
Obelisk_000020_000001_000022	SRR9320183	67.38	88.31	88.25	SAMN11539488	Acid rock mine drainage metagenome														Multi-omic Analysis of the Response of the Murine Gut Microbiome to Antibiotics (6)
Obelisk_000020_000001_000007	SRR9320183	70.4	87.65	87.58	SAMN11539488	Acid rock mine drainage metagenome														Multi-omics profiling of rumen microbiome reveals the degradation of plant fiber in Hu sheep (655)
Obelisk_000020_000001_000005	SRR9320190	69.41	87.5	87.45	SAMN11539489	Acid rock mine drainage metagenome														Nasopharyngeal swabs Raw sequence reads (3)
Obelisk_000020_000001_000006	SRR9320190	66.39	87.01	86.95	SAMN11539489	Acid rock mine drainage metagenome														Non-responder phenotype reveals microbiome-wide antibiotic resistance in the murine gut (36)
Obelisk_000020_000001_000004	SRR9320190	65.37	86.84	86.78	SAMN11539489	Acid rock mine drainage metagenome														Optimisation of a prokaryotic mRNA enrichment method to study the termite gut microbiome (2)
Obelisk_000020_000001_000021	SRR9320190	68.37	86.25	86.19	SAMN11539489	Acid rock mine drainage metagenome														Perilipin-2 modulates dietary fat-induced microbial global gene expression profiles in the mouse intestine (9)
Obelisk_000020_000001_000009	SRR9320183	68.42	86.25	86.18	SAMN11539488	Acid rock mine drainage metagenome														Periodontal plaque Transcriptome or Gene expression (3)
Obelisk_000020_000001_000007	SRR9320190	68.42	85.19	85.12	SAMN11539489	Acid rock mine drainage metagenome														pig farm wastewater Raw sequence reads (1779)
Obelisk_000020_000001_000008	SRR9320190	65.39	84.62	84.54	SAMN11539489	Acid rock mine drainage metagenome														Pneumonia Surveillance in Ugandans with HIV Through the Lens of Culture-Independent Metatranscriptomics (1)
Obelisk_000020_000001_000013	SRR9320189	63.44	83.12	83.11	SAMN11539490	Acid rock mine drainage metagenome														Porcine Norovirus sequencing (1)
Obelisk_000020_000001_000014	SRR9320189	63.44	83.12	83.11	SAMN11539490	Acid rock mine drainage metagenome														Respiratory Virus Enrichment Method for Genomic Sequencing and Identification (1)
Obelisk_000020_000001_000017	SRR9320189	63.43	83.12	83.11	SAMN11539490	Acid rock mine drainage metagenome														RNA virome in wild birds (27)
Obelisk_000020_000001_000022	SRR9320190	63.4	83.12	83.04	SAMN11539489	Acid rock mine drainage metagenome														RNA-seq of cloacal swabs of Antarctic penguins and whole I.uriae ticks (60)
Obelisk_000020_000001_000010	SRR9320189	65.49	82.5	82.47	SAMN11539490	Acid rock mine drainage metagenome														Rumen Metatranscriptomics (515)
Obelisk_000020_000001_000009	SRR9320190	65.42	82.5	82.41	SAMN11539489	Acid rock mine drainage metagenome														Rumen microbiomes and their associations with feed efficiency in various beef cattle breeds (22999)
Obelisk_000020_000001_000023	SRR9320183	65.39	82.5	82.41	SAMN11539488	Acid rock mine drainage metagenome														SARS-CoV-2 genome sequencing and assembly Emory Healthcare 2020 (4)
Obelisk_000020_000001_000012	SRR9320189	61.45	81.58	81.57	SAMN11539490	Acid rock mine drainage metagenome														SARS-CoV-2 Sequencing Nigeria (1)
Obelisk_000020_000001_000023	SRR9320190	64.39	81.25	81.15	SAMN11539489	Acid rock mine drainage metagenome														Sheep rumen microbial communities from New Zealand (2228)
Obelisk_000020_000001_000003	SRR9320189	62.43	80.77	80.77	SAMN11539490	Acid rock mine drainage metagenome														Sheep rumen microbiome (1280)
Obelisk_000020_000001_000011	SRR9320189	61.45	80.52	80.5	SAMN11539490	Acid rock mine drainage metagenome														Shotgun metagenome sequences of Anthelia biocrust samples. (18)
Obelisk_000020_000001_000018	SRR9320189	60.45	80.26	80.26	SAMN11539490	Acid rock mine drainage metagenome														Simultaneous characterization of respiratory virome, microbiome and host response directly from clinical samples (5)
Obelisk_000020_000001_000020	SRR9320189	63.44	80	80	SAMN11539490	Acid rock mine drainage metagenome														Species and functional composition of gut bacteria from TGF-Beta deficient H. hepaticus positive mice (167)
Obelisk_001359_000001_000004	SRR6032600	86.69	100	100	SAMN07632946	Activated sludge Metagenome														Spruce litter microbial communities from Bohemian Forest, Czech Republic (44)
Obelisk_001359_000001_000002	SRR6032600	83.69	97.67	97.67	SAMN07632946	Activated sludge Metagenome														Spruce rhizosphere microbial communities from Bohemian Forest, Czech Republic (51)
Obelisk_001359_000001_000003	SRR6032600	84.7	95.51	95.49	SAMN07632946	Activated sludge Metagenome														Stage-specific metabolism of human gut microbiome during pregnancy and the first year of life (2)
Obelisk_001359_000001_000001	SRR6032600	81.71	95.35	95.33	SAMN07632946	Activated sludge Metagenome														Study of microbial flora of higher termite gut (42)
Obelisk_001359_000001_000005	SRR6032600	80.69	93.1	93.09	SAMN07632946	Activated sludge Metagenome														Swine fecal slurry sampling (4)
Obelisk_000231_000001_000002	SRR6253161	133.82	100	100	SAMN07631328	Active sludge microbial communities from Illinois, USA, of municipal wastewater-treating anaerobic digesters - ADurb_Cas_01_SludgeMetaT metatranscriptome														Swine feces Targeted Locus (Loci) (529)
Obelisk_000231_000001_000001	SRR6253161	128.82	100	100	SAMN07631328	Active sludge microbial communities from Illinois, USA, of municipal wastewater-treating anaerobic digesters - ADurb_Cas_01_SludgeMetaT metatranscriptome														Targeted metagenomics on respiratory pathogens in nasopharyngeal swab samples (2)
Obelisk_000231_000001_000003	SRR6253161	128.82	100	100	SAMN07631328	Active sludge microbial communities from Illinois, USA, of municipal wastewater-treating anaerobic digesters - ADurb_Cas_01_SludgeMetaT metatranscriptome														Tetramic acids mutanocyclin and reutericyclin-A, produced by Streptococcus mutans strain B04Sm5, modulate the ecology of an in vitro oral biofilm (96)
Obelisk_000290_000001_000001	SRR6253161	126.67	100	100	SAMN07631328	Active sludge microbial communities from Illinois, USA, of municipal wastewater-treating anaerobic digesters - ADurb_Cas_01_SludgeMetaT metatranscriptome														The planktonic core microbiome and core functions in the cattle rumen by next generation sequencing (DNA data) (18)
Obelisk_000424_000001_000001	SRR6253161	125.8	100	100	SAMN07631328	Active sludge microbial communities from Illinois, USA, of municipal wastewater-treating anaerobic digesters - ADurb_Cas_01_SludgeMetaT metatranscriptome														The transcriptomes of various invertebrate species for virus discovery (6)
Obelisk_000424_000001_000002	SRR6253161	125.8	100	100	SAMN07631328	Active sludge microbial communities from Illinois, USA, of municipal wastewater-treating anaerobic digesters - ADurb_Cas_01_SludgeMetaT metatranscriptome														Total RNA-Seq on sputum samples from patients with active tuberculosis (3)
Obelisk_000424_000001_000003	SRR6253161	125.8	100	100	SAMN07631328	Active sludge microbial communities from Illinois, USA, of municipal wastewater-treating anaerobic digesters - ADurb_Cas_01_SludgeMetaT metatranscriptome														Viromes of Anseriformes and Charadriiformes (33)
Obelisk_000290_000001_000002	SRR6253161	125.67	100	100	SAMN07631328	Active sludge microbial communities from Illinois, USA, of municipal wastewater-treating anaerobic digesters - ADurb_Cas_01_SludgeMetaT metatranscriptome
Obelisk_000504_000001_000001	SRR6253161	120.91	100	100	SAMN07631328	Active sludge microbial communities from Illinois, USA, of municipal wastewater-treating anaerobic digesters - ADurb_Cas_01_SludgeMetaT metatranscriptome
Obelisk_000504_000001_000002	SRR6253161	120.91	100	100	SAMN07631328	Active sludge microbial communities from Illinois, USA, of municipal wastewater-treating anaerobic digesters - ADurb_Cas_01_SludgeMetaT metatranscriptome
Obelisk_000393_000001_000002	SRR6253161	120.48	100	100	SAMN07631328	Active sludge microbial communities from Illinois, USA, of municipal wastewater-treating anaerobic digesters - ADurb_Cas_01_SludgeMetaT metatranscriptome
Obelisk_000504_000001_000006	SRR6253161	119.91	100	100	SAMN07631328	Active sludge microbial communities from Illinois, USA, of municipal wastewater-treating anaerobic digesters - ADurb_Cas_01_SludgeMetaT metatranscriptome
Obelisk_000391_000001_000001	SRR6253161	119.9	100	100	SAMN07631328	Active sludge microbial communities from Illinois, USA, of municipal wastewater-treating anaerobic digesters - ADurb_Cas_01_SludgeMetaT metatranscriptome
Obelisk_000391_000001_000002	SRR6253161	119.9	100	100	SAMN07631328	Active sludge microbial communities from Illinois, USA, of municipal wastewater-treating anaerobic digesters - ADurb_Cas_01_SludgeMetaT metatranscriptome
Obelisk_000391_000001_000003	SRR6253161	119.9	100	100	SAMN07631328	Active sludge microbial communities from Illinois, USA, of municipal wastewater-treating anaerobic digesters - ADurb_Cas_01_SludgeMetaT metatranscriptome
Obelisk_000391_000001_000004	SRR6253161	119.9	100	100	SAMN07631328	Active sludge microbial communities from Illinois, USA, of municipal wastewater-treating anaerobic digesters - ADurb_Cas_01_SludgeMetaT metatranscriptome
Obelisk_000391_000001_000005	SRR6253161	119.9	100	100	SAMN07631328	Active sludge microbial communities from Illinois, USA, of municipal wastewater-treating anaerobic digesters - ADurb_Cas_01_SludgeMetaT metatranscriptome
Obelisk_000391_000001_000006	SRR6253161	119.9	100	100	SAMN07631328	Active sludge microbial communities from Illinois, USA, of municipal wastewater-treating anaerobic digesters - ADurb_Cas_01_SludgeMetaT metatranscriptome
Obelisk_000488_000001_000005	SRR6253161	119.69	100	100	SAMN07631328	Active sludge microbial communities from Illinois, USA, of municipal wastewater-treating anaerobic digesters - ADurb_Cas_01_SludgeMetaT metatranscriptome
Obelisk_000477_000001_000005	SRR6253161	118.84	100	100	SAMN07631328	Active sludge microbial communities from Illinois, USA, of municipal wastewater-treating anaerobic digesters - ADurb_Cas_01_SludgeMetaT metatranscriptome
Obelisk_000488_000001_000012	SRR6253161	118.68	100	100	SAMN07631328	Active sludge microbial communities from Illinois, USA, of municipal wastewater-treating anaerobic digesters - ADurb_Cas_01_SludgeMetaT metatranscriptome
Obelisk_000504_000001_000003	SRR6253161	117.91	100	100	SAMN07631328	Active sludge microbial communities from Illinois, USA, of municipal wastewater-treating anaerobic digesters - ADurb_Cas_01_SludgeMetaT metatranscriptome
Obelisk_000504_000001_000004	SRR6253161	117.91	100	100	SAMN07631328	Active sludge microbial communities from Illinois, USA, of municipal wastewater-treating anaerobic digesters - ADurb_Cas_01_SludgeMetaT metatranscriptome
Obelisk_000504_000001_000005	SRR6253161	117.91	100	100	SAMN07631328	Active sludge microbial communities from Illinois, USA, of municipal wastewater-treating anaerobic digesters - ADurb_Cas_01_SludgeMetaT metatranscriptome
Obelisk_000477_000001_000006	SRR6253161	117.84	100	100	SAMN07631328	Active sludge microbial communities from Illinois, USA, of municipal wastewater-treating anaerobic digesters - ADurb_Cas_01_SludgeMetaT metatranscriptome
Obelisk_000488_000001_000007	SRR6253161	117.69	100	100	SAMN07631328	Active sludge microbial communities from Illinois, USA, of municipal wastewater-treating anaerobic digesters - ADurb_Cas_01_SludgeMetaT metatranscriptome
Obelisk_000488_000001_000011	SRR6253161	117.69	100	100	SAMN07631328	Active sludge microbial communities from Illinois, USA, of municipal wastewater-treating anaerobic digesters - ADurb_Cas_01_SludgeMetaT metatranscriptome
Obelisk_000477_000001_000007	SRR6253161	116.84	100	100	SAMN07631328	Active sludge microbial communities from Illinois, USA, of municipal wastewater-treating anaerobic digesters - ADurb_Cas_01_SludgeMetaT metatranscriptome
Obelisk_000488_000001_000004	SRR6253161	116.69	100	100	SAMN07631328	Active sludge microbial communities from Illinois, USA, of municipal wastewater-treating anaerobic digesters - ADurb_Cas_01_SludgeMetaT metatranscriptome
Obelisk_000488_000001_000008	SRR6253161	116.69	100	100	SAMN07631328	Active sludge microbial communities from Illinois, USA, of municipal wastewater-treating anaerobic digesters - ADurb_Cas_01_SludgeMetaT metatranscriptome
Obelisk_000332_000001_000003	SRR6253161	115.92	100	100	SAMN07631328	Active sludge microbial communities from Illinois, USA, of municipal wastewater-treating anaerobic digesters - ADurb_Cas_01_SludgeMetaT metatranscriptome
Obelisk_000488_000001_000006	SRR6253161	115.69	100	100	SAMN07631328	Active sludge microbial communities from Illinois, USA, of municipal wastewater-treating anaerobic digesters - ADurb_Cas_01_SludgeMetaT metatranscriptome
Obelisk_000488_000001_000009	SRR6253161	115.69	100	100	SAMN07631328	Active sludge microbial communities from Illinois, USA, of municipal wastewater-treating anaerobic digesters - ADurb_Cas_01_SludgeMetaT metatranscriptome
Obelisk_000488_000001_000010	SRR6253161	115.69	100	100	SAMN07631328	Active sludge microbial communities from Illinois, USA, of municipal wastewater-treating anaerobic digesters - ADurb_Cas_01_SludgeMetaT metatranscriptome
Obelisk_000702_000003_000008	SRR6253161	114.53	100	100	SAMN07631328	Active sludge microbial communities from Illinois, USA, of municipal wastewater-treating anaerobic digesters - ADurb_Cas_01_SludgeMetaT metatranscriptome
Obelisk_000477_000001_000008	SRR6253161	113.85	100	100	SAMN07631328	Active sludge microbial communities from Illinois, USA, of municipal wastewater-treating anaerobic digesters - ADurb_Cas_01_SludgeMetaT metatranscriptome
Obelisk_000477_000001_000009	SRR6253161	113.85	100	100	SAMN07631328	Active sludge microbial communities from Illinois, USA, of municipal wastewater-treating anaerobic digesters - ADurb_Cas_01_SludgeMetaT metatranscriptome
Obelisk_000702_000003_000001	SRR6253161	112.54	100	100	SAMN07631328	Active sludge microbial communities from Illinois, USA, of municipal wastewater-treating anaerobic digesters - ADurb_Cas_01_SludgeMetaT metatranscriptome
Obelisk_000659_000001_000001	SRR6253161	111.43	100	100	SAMN07631328	Active sludge microbial communities from Illinois, USA, of municipal wastewater-treating anaerobic digesters - ADurb_Cas_01_SludgeMetaT metatranscriptome
Obelisk_000659_000001_000002	SRR6253161	111.42	100	100	SAMN07631328	Active sludge microbial communities from Illinois, USA, of municipal wastewater-treating anaerobic digesters - ADurb_Cas_01_SludgeMetaT metatranscriptome
Obelisk_000702_000003_000007	SRR6253161	110.54	100	100	SAMN07631328	Active sludge microbial communities from Illinois, USA, of municipal wastewater-treating anaerobic digesters - ADurb_Cas_01_SludgeMetaT metatranscriptome
Obelisk_000702_000003_000006	SRR6253161	107.55	100	100	SAMN07631328	Active sludge microbial communities from Illinois, USA, of municipal wastewater-treating anaerobic digesters - ADurb_Cas_01_SludgeMetaT metatranscriptome
Obelisk_000664_000001_000001	SRR6253161	104.82	100	100	SAMN07631328	Active sludge microbial communities from Illinois, USA, of municipal wastewater-treating anaerobic digesters - ADurb_Cas_01_SludgeMetaT metatranscriptome
Obelisk_000664_000001_000002	SRR6253161	104.82	100	100	SAMN07631328	Active sludge microbial communities from Illinois, USA, of municipal wastewater-treating anaerobic digesters - ADurb_Cas_01_SludgeMetaT metatranscriptome
Obelisk_000664_000001_000003	SRR6253161	104.82	100	100	SAMN07631328	Active sludge microbial communities from Illinois, USA, of municipal wastewater-treating anaerobic digesters - ADurb_Cas_01_SludgeMetaT metatranscriptome
Obelisk_000664_000001_000004	SRR6253161	104.82	100	100	SAMN07631328	Active sludge microbial communities from Illinois, USA, of municipal wastewater-treating anaerobic digesters - ADurb_Cas_01_SludgeMetaT metatranscriptome
Obelisk_000664_000001_000005	SRR6253161	104.82	100	100	SAMN07631328	Active sludge microbial communities from Illinois, USA, of municipal wastewater-treating anaerobic digesters - ADurb_Cas_01_SludgeMetaT metatranscriptome
Obelisk_000664_000001_000006	SRR6253161	104.82	100	100	SAMN07631328	Active sludge microbial communities from Illinois, USA, of municipal wastewater-treating anaerobic digesters - ADurb_Cas_01_SludgeMetaT metatranscriptome
Obelisk_000567_000002_000001	SRR6253161	103.39	100	100	SAMN07631328	Active sludge microbial communities from Illinois, USA, of municipal wastewater-treating anaerobic digesters - ADurb_Cas_01_SludgeMetaT metatranscriptome
Obelisk_000567_000002_000006	SRR6253161	102.39	100	100	SAMN07631328	Active sludge microbial communities from Illinois, USA, of municipal wastewater-treating anaerobic digesters - ADurb_Cas_01_SludgeMetaT metatranscriptome
Obelisk_000567_000002_000002	SRR6253161	101.39	100	100	SAMN07631328	Active sludge microbial communities from Illinois, USA, of municipal wastewater-treating anaerobic digesters - ADurb_Cas_01_SludgeMetaT metatranscriptome
Obelisk_000937_000001_000003	SRR6253161	100.85	100	100	SAMN07631328	Active sludge microbial communities from Illinois, USA, of municipal wastewater-treating anaerobic digesters - ADurb_Cas_01_SludgeMetaT metatranscriptome
Obelisk_000937_000001_000004	SRR6253161	100.85	100	100	SAMN07631328	Active sludge microbial communities from Illinois, USA, of municipal wastewater-treating anaerobic digesters - ADurb_Cas_01_SludgeMetaT metatranscriptome
Obelisk_000937_000001_000006	SRR6253161	100.85	100	100	SAMN07631328	Active sludge microbial communities from Illinois, USA, of municipal wastewater-treating anaerobic digesters - ADurb_Cas_01_SludgeMetaT metatranscriptome
Obelisk_000937_000001_000007	SRR6253161	100.85	100	100	SAMN07631328	Active sludge microbial communities from Illinois, USA, of municipal wastewater-treating anaerobic digesters - ADurb_Cas_01_SludgeMetaT metatranscriptome
Obelisk_000937_000001_000001	SRR6253161	99.85	100	100	SAMN07631328	Active sludge microbial communities from Illinois, USA, of municipal wastewater-treating anaerobic digesters - ADurb_Cas_01_SludgeMetaT metatranscriptome
Obelisk_000937_000001_000002	SRR6253161	99.85	100	100	SAMN07631328	Active sludge microbial communities from Illinois, USA, of municipal wastewater-treating anaerobic digesters - ADurb_Cas_01_SludgeMetaT metatranscriptome
Obelisk_000916_000001_000010	SRR6253161	99.61	100	100	SAMN07631328	Active sludge microbial communities from Illinois, USA, of municipal wastewater-treating anaerobic digesters - ADurb_Cas_01_SludgeMetaT metatranscriptome
Obelisk_001101_000001_000001	SRR6253161	92.92	100	100	SAMN07631328	Active sludge microbial communities from Illinois, USA, of municipal wastewater-treating anaerobic digesters - ADurb_Cas_01_SludgeMetaT metatranscriptome
Obelisk_001592_000013_000002	SRR6253161	80.7	100	100	SAMN07631328	Active sludge microbial communities from Illinois, USA, of municipal wastewater-treating anaerobic digesters - ADurb_Cas_01_SludgeMetaT metatranscriptome
Obelisk_001549_000004_000008	SRR6253161	80.62	100	100	SAMN07631328	Active sludge microbial communities from Illinois, USA, of municipal wastewater-treating anaerobic digesters - ADurb_Cas_01_SludgeMetaT metatranscriptome
Obelisk_001549_000004_000009	SRR6253161	80.62	100	100	SAMN07631328	Active sludge microbial communities from Illinois, USA, of municipal wastewater-treating anaerobic digesters - ADurb_Cas_01_SludgeMetaT metatranscriptome
Obelisk_001549_000004_000010	SRR6253161	80.62	100	100	SAMN07631328	Active sludge microbial communities from Illinois, USA, of municipal wastewater-treating anaerobic digesters - ADurb_Cas_01_SludgeMetaT metatranscriptome
Obelisk_001549_000004_000011	SRR6253161	80.62	100	100	SAMN07631328	Active sludge microbial communities from Illinois, USA, of municipal wastewater-treating anaerobic digesters - ADurb_Cas_01_SludgeMetaT metatranscriptome
Obelisk_001549_000004_000013	SRR6253161	80.62	100	100	SAMN07631328	Active sludge microbial communities from Illinois, USA, of municipal wastewater-treating anaerobic digesters - ADurb_Cas_01_SludgeMetaT metatranscriptome
Obelisk_001549_000004_000014	SRR6253161	80.62	100	100	SAMN07631328	Active sludge microbial communities from Illinois, USA, of municipal wastewater-treating anaerobic digesters - ADurb_Cas_01_SludgeMetaT metatranscriptome
Obelisk_001592_000013_000004	SRR6253161	79.7	100	100	SAMN07631328	Active sludge microbial communities from Illinois, USA, of municipal wastewater-treating anaerobic digesters - ADurb_Cas_01_SludgeMetaT metatranscriptome
Obelisk_001549_000007_000002	SRR6253161	79.67	100	100	SAMN07631328	Active sludge microbial communities from Illinois, USA, of municipal wastewater-treating anaerobic digesters - ADurb_Cas_01_SludgeMetaT metatranscriptome
Obelisk_001586_000003_000002	SRR6253161	78.92	100	100	SAMN07631328	Active sludge microbial communities from Illinois, USA, of municipal wastewater-treating anaerobic digesters - ADurb_Cas_01_SludgeMetaT metatranscriptome
Obelisk_001586_000003_000001	SRR6253161	77.92	100	100	SAMN07631328	Active sludge microbial communities from Illinois, USA, of municipal wastewater-treating anaerobic digesters - ADurb_Cas_01_SludgeMetaT metatranscriptome
Obelisk_001549_000007_000001	SRR6253161	77.67	100	100	SAMN07631328	Active sludge microbial communities from Illinois, USA, of municipal wastewater-treating anaerobic digesters - ADurb_Cas_01_SludgeMetaT metatranscriptome
Obelisk_001592_000013_000001	SRR6253161	76.71	100	100	SAMN07631328	Active sludge microbial communities from Illinois, USA, of municipal wastewater-treating anaerobic digesters - ADurb_Cas_01_SludgeMetaT metatranscriptome
Obelisk_000702_000003_000005	SRR6253161	107.55	99.08	99.08	SAMN07631328	Active sludge microbial communities from Illinois, USA, of municipal wastewater-treating anaerobic digesters - ADurb_Cas_01_SludgeMetaT metatranscriptome
Obelisk_001036_000001_000002	SRR6253161	95.82	98.97	98.97	SAMN07631328	Active sludge microbial communities from Illinois, USA, of municipal wastewater-treating anaerobic digesters - ADurb_Cas_01_SludgeMetaT metatranscriptome
Obelisk_001474_000002_000003	SRR6253161	80.83	98.78	98.78	SAMN07631328	Active sludge microbial communities from Illinois, USA, of municipal wastewater-treating anaerobic digesters - ADurb_Cas_01_SludgeMetaT metatranscriptome
Obelisk_001592_000013_000003	SRR6253161	80.67	98.78	98.78	SAMN07631328	Active sludge microbial communities from Illinois, USA, of municipal wastewater-treating anaerobic digesters - ADurb_Cas_01_SludgeMetaT metatranscriptome
Obelisk_001549_000004_000018	SRR6253161	79.62	98.77	98.76	SAMN07631328	Active sludge microbial communities from Illinois, USA, of municipal wastewater-treating anaerobic digesters - ADurb_Cas_01_SludgeMetaT metatranscriptome
Obelisk_000290_000001_000003	SRR6253161	120.65	98.37	98.37	SAMN07631328	Active sludge microbial communities from Illinois, USA, of municipal wastewater-treating anaerobic digesters - ADurb_Cas_01_SludgeMetaT metatranscriptome
Obelisk_001036_000001_000001	SRR6253161	94.82	97.94	97.94	SAMN07631328	Active sludge microbial communities from Illinois, USA, of municipal wastewater-treating anaerobic digesters - ADurb_Cas_01_SludgeMetaT metatranscriptome
Obelisk_001549_000004_000007	SRR6253161	78.63	97.53	97.52	SAMN07631328	Active sludge microbial communities from Illinois, USA, of municipal wastewater-treating anaerobic digesters - ADurb_Cas_01_SludgeMetaT metatranscriptome
Obelisk_001549_000004_000015	SRR6253161	75.63	97.44	97.43	SAMN07631328	Active sludge microbial communities from Illinois, USA, of municipal wastewater-treating anaerobic digesters - ADurb_Cas_01_SludgeMetaT metatranscriptome
Obelisk_000702_000003_000002	SRR6253161	107.54	97.3	97.29	SAMN07631328	Active sludge microbial communities from Illinois, USA, of municipal wastewater-treating anaerobic digesters - ADurb_Cas_01_SludgeMetaT metatranscriptome
Obelisk_000684_000001_000002	SRR6253161	106.73	97.27	97.27	SAMN07631328	Active sludge microbial communities from Illinois, USA, of municipal wastewater-treating anaerobic digesters - ADurb_Cas_01_SludgeMetaT metatranscriptome
Obelisk_000702_000003_000004	SRR6253161	104.57	97.22	97.21	SAMN07631328	Active sludge microbial communities from Illinois, USA, of municipal wastewater-treating anaerobic digesters - ADurb_Cas_01_SludgeMetaT metatranscriptome
Obelisk_000916_000001_000011	SRR6253161	99.6	97.09	97.09	SAMN07631328	Active sludge microbial communities from Illinois, USA, of municipal wastewater-treating anaerobic digesters - ADurb_Cas_01_SludgeMetaT metatranscriptome
Obelisk_000937_000001_000005	SRR6253161	96.86	97	97	SAMN07631328	Active sludge microbial communities from Illinois, USA, of municipal wastewater-treating anaerobic digesters - ADurb_Cas_01_SludgeMetaT metatranscriptome
Obelisk_000798_000003_000001	SRR6253161	107.75	95.58	95.57	SAMN07631328	Active sludge microbial communities from Illinois, USA, of municipal wastewater-treating anaerobic digesters - ADurb_Cas_01_SludgeMetaT metatranscriptome
Obelisk_000916_000001_000005	SRR6253161	97.61	94.23	94.23	SAMN07631328	Active sludge microbial communities from Illinois, USA, of municipal wastewater-treating anaerobic digesters - ADurb_Cas_01_SludgeMetaT metatranscriptome
Obelisk_000916_000001_000006	SRR6253161	97.61	94.23	94.23	SAMN07631328	Active sludge microbial communities from Illinois, USA, of municipal wastewater-treating anaerobic digesters - ADurb_Cas_01_SludgeMetaT metatranscriptome
Obelisk_000916_000001_000007	SRR6253161	97.61	94.23	94.23	SAMN07631328	Active sludge microbial communities from Illinois, USA, of municipal wastewater-treating anaerobic digesters - ADurb_Cas_01_SludgeMetaT metatranscriptome
Obelisk_000916_000001_000012	SRR6253161	97.61	94.23	94.23	SAMN07631328	Active sludge microbial communities from Illinois, USA, of municipal wastewater-treating anaerobic digesters - ADurb_Cas_01_SludgeMetaT metatranscriptome
Obelisk_000916_000001_000013	SRR6253161	97.61	94.23	94.23	SAMN07631328	Active sludge microbial communities from Illinois, USA, of municipal wastewater-treating anaerobic digesters - ADurb_Cas_01_SludgeMetaT metatranscriptome
Obelisk_000916_000001_000014	SRR6253161	97.61	94.23	94.23	SAMN07631328	Active sludge microbial communities from Illinois, USA, of municipal wastewater-treating anaerobic digesters - ADurb_Cas_01_SludgeMetaT metatranscriptome
Obelisk_000567_000002_000003	SRR6253161	95.35	94.12	94.09	SAMN07631328	Active sludge microbial communities from Illinois, USA, of municipal wastewater-treating anaerobic digesters - ADurb_Cas_01_SludgeMetaT metatranscriptome
Obelisk_000567_000002_000004	SRR6253161	95.35	94.12	94.09	SAMN07631328	Active sludge microbial communities from Illinois, USA, of municipal wastewater-treating anaerobic digesters - ADurb_Cas_01_SludgeMetaT metatranscriptome
Obelisk_000477_000001_000010	SRR6253161	108.86	93.97	93.96	SAMN07631328	Active sludge microbial communities from Illinois, USA, of municipal wastewater-treating anaerobic digesters - ADurb_Cas_01_SludgeMetaT metatranscriptome
Obelisk_000916_000001_000003	SRR6253161	97.61	93.33	93.32	SAMN07631328	Active sludge microbial communities from Illinois, USA, of municipal wastewater-treating anaerobic digesters - ADurb_Cas_01_SludgeMetaT metatranscriptome
Obelisk_000916_000001_000001	SRR6253161	94.62	93.14	93.13	SAMN07631328	Active sludge microbial communities from Illinois, USA, of municipal wastewater-treating anaerobic digesters - ADurb_Cas_01_SludgeMetaT metatranscriptome
Obelisk_001592_000009_000003	SRR6253161	74.77	92.59	92.58	SAMN07631328	Active sludge microbial communities from Illinois, USA, of municipal wastewater-treating anaerobic digesters - ADurb_Cas_01_SludgeMetaT metatranscriptome
Obelisk_000912_000001_000001	SRR6253161	95.9	92.31	92.31	SAMN07631328	Active sludge microbial communities from Illinois, USA, of municipal wastewater-treating anaerobic digesters - ADurb_Cas_01_SludgeMetaT metatranscriptome
Obelisk_000912_000001_000004	SRR6253161	95.9	92.31	92.31	SAMN07631328	Active sludge microbial communities from Illinois, USA, of municipal wastewater-treating anaerobic digesters - ADurb_Cas_01_SludgeMetaT metatranscriptome
Obelisk_000912_000001_000005	SRR6253161	95.9	92.31	92.31	SAMN07631328	Active sludge microbial communities from Illinois, USA, of municipal wastewater-treating anaerobic digesters - ADurb_Cas_01_SludgeMetaT metatranscriptome
Obelisk_000916_000001_000008	SRR6253161	95.62	92.31	92.3	SAMN07631328	Active sludge microbial communities from Illinois, USA, of municipal wastewater-treating anaerobic digesters - ADurb_Cas_01_SludgeMetaT metatranscriptome
Obelisk_000912_000001_000002	SRR6253161	94.9	92.23	92.23	SAMN07631328	Active sludge microbial communities from Illinois, USA, of municipal wastewater-treating anaerobic digesters - ADurb_Cas_01_SludgeMetaT metatranscriptome
Obelisk_000912_000001_000003	SRR6253161	93.9	92.16	92.15	SAMN07631328	Active sludge microbial communities from Illinois, USA, of municipal wastewater-treating anaerobic digesters - ADurb_Cas_01_SludgeMetaT metatranscriptome
Obelisk_001036_000001_000004	SRR6253161	85.84	91.49	91.48	SAMN07631328	Active sludge microbial communities from Illinois, USA, of municipal wastewater-treating anaerobic digesters - ADurb_Cas_01_SludgeMetaT metatranscriptome
Obelisk_001592_000009_000002	SRR6253161	69.73	89.74	89.72	SAMN07631328	Active sludge microbial communities from Illinois, USA, of municipal wastewater-treating anaerobic digesters - ADurb_Cas_01_SludgeMetaT metatranscriptome
Obelisk_000702_000003_000003	SRR6253161	100.58	89.38	89.34	SAMN07631328	Active sludge microbial communities from Illinois, USA, of municipal wastewater-treating anaerobic digesters - ADurb_Cas_01_SludgeMetaT metatranscriptome
Obelisk_000567_000001_000004	SRR6253161	90.34	88.35	88.29	SAMN07631328	Active sludge microbial communities from Illinois, USA, of municipal wastewater-treating anaerobic digesters - ADurb_Cas_01_SludgeMetaT metatranscriptome
Obelisk_000567_000002_000007	SRR6253161	88.36	88.12	88.06	SAMN07631328	Active sludge microbial communities from Illinois, USA, of municipal wastewater-treating anaerobic digesters - ADurb_Cas_01_SludgeMetaT metatranscriptome
Obelisk_001592_000009_000001	SRR6253161	72.74	87.95	87.92	SAMN07631328	Active sludge microbial communities from Illinois, USA, of municipal wastewater-treating anaerobic digesters - ADurb_Cas_01_SludgeMetaT metatranscriptome
Obelisk_001036_000001_000003	SRR6253161	84.83	87.63	87.61	SAMN07631328	Active sludge microbial communities from Illinois, USA, of municipal wastewater-treating anaerobic digesters - ADurb_Cas_01_SludgeMetaT metatranscriptome
Obelisk_000548_000002_000003	SRR6253161	98.47	87.61	87.57	SAMN07631328	Active sludge microbial communities from Illinois, USA, of municipal wastewater-treating anaerobic digesters - ADurb_Cas_01_SludgeMetaT metatranscriptome
Obelisk_000784_000001_000001	SRR6253161	99.48	86.96	86.95	SAMN07631328	Active sludge microbial communities from Illinois, USA, of municipal wastewater-treating anaerobic digesters - ADurb_Cas_01_SludgeMetaT metatranscriptome
Obelisk_001200_000001_000001	SRR6253161	75.94	86.36	86.36	SAMN07631328	Active sludge microbial communities from Illinois, USA, of municipal wastewater-treating anaerobic digesters - ADurb_Cas_01_SludgeMetaT metatranscriptome
Obelisk_000332_000001_000001	SRR6253161	100.93	85.59	85.59	SAMN07631328	Active sludge microbial communities from Illinois, USA, of municipal wastewater-treating anaerobic digesters - ADurb_Cas_01_SludgeMetaT metatranscriptome
Obelisk_000332_000001_000002	SRR6253161	100.93	85.59	85.59	SAMN07631328	Active sludge microbial communities from Illinois, USA, of municipal wastewater-treating anaerobic digesters - ADurb_Cas_01_SludgeMetaT metatranscriptome
Obelisk_000732_000001_000003	SRR6253161	96.92	85.09	85.09	SAMN07631328	Active sludge microbial communities from Illinois, USA, of municipal wastewater-treating anaerobic digesters - ADurb_Cas_01_SludgeMetaT metatranscriptome
Obelisk_000732_000001_000001	SRR6253161	96.92	84.35	84.35	SAMN07631328	Active sludge microbial communities from Illinois, USA, of municipal wastewater-treating anaerobic digesters - ADurb_Cas_01_SludgeMetaT metatranscriptome
Obelisk_000916_000001_000004	SRR6253161	83.68	84	83.98	SAMN07631328	Active sludge microbial communities from Illinois, USA, of municipal wastewater-treating anaerobic digesters - ADurb_Cas_01_SludgeMetaT metatranscriptome
Obelisk_000684_000001_000001	SRR6253161	93.73	83.93	83.91	SAMN07631328	Active sludge microbial communities from Illinois, USA, of municipal wastewater-treating anaerobic digesters - ADurb_Cas_01_SludgeMetaT metatranscriptome
Obelisk_000916_000001_000002	SRR6253161	83.69	83.17	83.18	SAMN07631328	Active sludge microbial communities from Illinois, USA, of municipal wastewater-treating anaerobic digesters - ADurb_Cas_01_SludgeMetaT metatranscriptome
Obelisk_001549_000004_000001	SRR6253161	63.71	83.12	83.08	SAMN07631328	Active sludge microbial communities from Illinois, USA, of municipal wastewater-treating anaerobic digesters - ADurb_Cas_01_SludgeMetaT metatranscriptome
Obelisk_001474_000002_000004	SRR6253161	70.84	82.56	82.54	SAMN07631328	Active sludge microbial communities from Illinois, USA, of municipal wastewater-treating anaerobic digesters - ADurb_Cas_01_SludgeMetaT metatranscriptome
Obelisk_000567_000002_000005	SRR6253161	84.41	82.52	82.46	SAMN07631328	Active sludge microbial communities from Illinois, USA, of municipal wastewater-treating anaerobic digesters - ADurb_Cas_01_SludgeMetaT metatranscriptome
Obelisk_000732_000001_000002	SRR6253161	92.92	81.58	81.58	SAMN07631328	Active sludge microbial communities from Illinois, USA, of municipal wastewater-treating anaerobic digesters - ADurb_Cas_01_SludgeMetaT metatranscriptome
Obelisk_000916_000001_000009	SRR6253161	84.67	80.95	80.96	SAMN07631328	Active sludge microbial communities from Illinois, USA, of municipal wastewater-treating anaerobic digesters - ADurb_Cas_01_SludgeMetaT metatranscriptome
Obelisk_001474_000002_000005	SRR6253161	65.84	80.49	80.47	SAMN07631328	Active sludge microbial communities from Illinois, USA, of municipal wastewater-treating anaerobic digesters - ADurb_Cas_01_SludgeMetaT metatranscriptome
Obelisk_000231_000001_000002	SRR5466338	133.82	100	100	SAMN06264915	Active sludge microbial communities from Illinois, USA, of municipal wastewater-treating anaerobic digesters - ADurb_Cas_02_SludgeMetaT metatranscriptome
Obelisk_000231_000001_000001	SRR5466338	128.82	100	100	SAMN06264915	Active sludge microbial communities from Illinois, USA, of municipal wastewater-treating anaerobic digesters - ADurb_Cas_02_SludgeMetaT metatranscriptome
Obelisk_000231_000001_000003	SRR5466338	128.82	100	100	SAMN06264915	Active sludge microbial communities from Illinois, USA, of municipal wastewater-treating anaerobic digesters - ADurb_Cas_02_SludgeMetaT metatranscriptome
Obelisk_000290_000001_000001	SRR5466338	126.67	100	100	SAMN06264915	Active sludge microbial communities from Illinois, USA, of municipal wastewater-treating anaerobic digesters - ADurb_Cas_02_SludgeMetaT metatranscriptome
Obelisk_000424_000001_000001	SRR5466338	125.8	100	100	SAMN06264915	Active sludge microbial communities from Illinois, USA, of municipal wastewater-treating anaerobic digesters - ADurb_Cas_02_SludgeMetaT metatranscriptome
Obelisk_000424_000001_000002	SRR5466338	125.8	100	100	SAMN06264915	Active sludge microbial communities from Illinois, USA, of municipal wastewater-treating anaerobic digesters - ADurb_Cas_02_SludgeMetaT metatranscriptome
Obelisk_000424_000001_000003	SRR5466338	125.8	100	100	SAMN06264915	Active sludge microbial communities from Illinois, USA, of municipal wastewater-treating anaerobic digesters - ADurb_Cas_02_SludgeMetaT metatranscriptome
Obelisk_000290_000001_000002	SRR5466338	125.67	100	100	SAMN06264915	Active sludge microbial communities from Illinois, USA, of municipal wastewater-treating anaerobic digesters - ADurb_Cas_02_SludgeMetaT metatranscriptome
Obelisk_000504_000001_000001	SRR5466338	120.91	100	100	SAMN06264915	Active sludge microbial communities from Illinois, USA, of municipal wastewater-treating anaerobic digesters - ADurb_Cas_02_SludgeMetaT metatranscriptome
Obelisk_000504_000001_000002	SRR5466338	120.91	100	100	SAMN06264915	Active sludge microbial communities from Illinois, USA, of municipal wastewater-treating anaerobic digesters - ADurb_Cas_02_SludgeMetaT metatranscriptome
Obelisk_000504_000001_000006	SRR5466338	119.91	100	100	SAMN06264915	Active sludge microbial communities from Illinois, USA, of municipal wastewater-treating anaerobic digesters - ADurb_Cas_02_SludgeMetaT metatranscriptome
Obelisk_000391_000001_000001	SRR5466338	119.9	100	100	SAMN06264915	Active sludge microbial communities from Illinois, USA, of municipal wastewater-treating anaerobic digesters - ADurb_Cas_02_SludgeMetaT metatranscriptome
Obelisk_000391_000001_000002	SRR5466338	119.9	100	100	SAMN06264915	Active sludge microbial communities from Illinois, USA, of municipal wastewater-treating anaerobic digesters - ADurb_Cas_02_SludgeMetaT metatranscriptome
Obelisk_000391_000001_000003	SRR5466338	119.9	100	100	SAMN06264915	Active sludge microbial communities from Illinois, USA, of municipal wastewater-treating anaerobic digesters - ADurb_Cas_02_SludgeMetaT metatranscriptome
Obelisk_000391_000001_000004	SRR5466338	119.9	100	100	SAMN06264915	Active sludge microbial communities from Illinois, USA, of municipal wastewater-treating anaerobic digesters - ADurb_Cas_02_SludgeMetaT metatranscriptome
Obelisk_000391_000001_000005	SRR5466338	119.9	100	100	SAMN06264915	Active sludge microbial communities from Illinois, USA, of municipal wastewater-treating anaerobic digesters - ADurb_Cas_02_SludgeMetaT metatranscriptome
Obelisk_000391_000001_000006	SRR5466338	119.9	100	100	SAMN06264915	Active sludge microbial communities from Illinois, USA, of municipal wastewater-treating anaerobic digesters - ADurb_Cas_02_SludgeMetaT metatranscriptome
Obelisk_000488_000001_000005	SRR5466338	119.69	100	100	SAMN06264915	Active sludge microbial communities from Illinois, USA, of municipal wastewater-treating anaerobic digesters - ADurb_Cas_02_SludgeMetaT metatranscriptome
Obelisk_000477_000001_000005	SRR5466338	118.84	100	100	SAMN06264915	Active sludge microbial communities from Illinois, USA, of municipal wastewater-treating anaerobic digesters - ADurb_Cas_02_SludgeMetaT metatranscriptome
Obelisk_000488_000001_000012	SRR5466338	118.68	100	100	SAMN06264915	Active sludge microbial communities from Illinois, USA, of municipal wastewater-treating anaerobic digesters - ADurb_Cas_02_SludgeMetaT metatranscriptome
Obelisk_000504_000001_000003	SRR5466338	117.91	100	100	SAMN06264915	Active sludge microbial communities from Illinois, USA, of municipal wastewater-treating anaerobic digesters - ADurb_Cas_02_SludgeMetaT metatranscriptome
Obelisk_000504_000001_000004	SRR5466338	117.91	100	100	SAMN06264915	Active sludge microbial communities from Illinois, USA, of municipal wastewater-treating anaerobic digesters - ADurb_Cas_02_SludgeMetaT metatranscriptome
Obelisk_000504_000001_000005	SRR5466338	117.91	100	100	SAMN06264915	Active sludge microbial communities from Illinois, USA, of municipal wastewater-treating anaerobic digesters - ADurb_Cas_02_SludgeMetaT metatranscriptome
Obelisk_000488_000001_000007	SRR5466338	117.69	100	100	SAMN06264915	Active sludge microbial communities from Illinois, USA, of municipal wastewater-treating anaerobic digesters - ADurb_Cas_02_SludgeMetaT metatranscriptome
Obelisk_000488_000001_000011	SRR5466338	117.69	100	100	SAMN06264915	Active sludge microbial communities from Illinois, USA, of municipal wastewater-treating anaerobic digesters - ADurb_Cas_02_SludgeMetaT metatranscriptome
Obelisk_000488_000001_000004	SRR5466338	116.69	100	100	SAMN06264915	Active sludge microbial communities from Illinois, USA, of municipal wastewater-treating anaerobic digesters - ADurb_Cas_02_SludgeMetaT metatranscriptome
Obelisk_000488_000001_000008	SRR5466338	116.69	100	100	SAMN06264915	Active sludge microbial communities from Illinois, USA, of municipal wastewater-treating anaerobic digesters - ADurb_Cas_02_SludgeMetaT metatranscriptome
Obelisk_000488_000001_000006	SRR5466338	115.69	100	100	SAMN06264915	Active sludge microbial communities from Illinois, USA, of municipal wastewater-treating anaerobic digesters - ADurb_Cas_02_SludgeMetaT metatranscriptome
Obelisk_000488_000001_000009	SRR5466338	115.69	100	100	SAMN06264915	Active sludge microbial communities from Illinois, USA, of municipal wastewater-treating anaerobic digesters - ADurb_Cas_02_SludgeMetaT metatranscriptome
Obelisk_000488_000001_000010	SRR5466338	115.69	100	100	SAMN06264915	Active sludge microbial communities from Illinois, USA, of municipal wastewater-treating anaerobic digesters - ADurb_Cas_02_SludgeMetaT metatranscriptome
Obelisk_000702_000003_000001	SRR5466338	112.54	100	100	SAMN06264915	Active sludge microbial communities from Illinois, USA, of municipal wastewater-treating anaerobic digesters - ADurb_Cas_02_SludgeMetaT metatranscriptome
Obelisk_000548_000002_000003	SRR5466338	112.45	100	100	SAMN06264915	Active sludge microbial communities from Illinois, USA, of municipal wastewater-treating anaerobic digesters - ADurb_Cas_02_SludgeMetaT metatranscriptome
Obelisk_000659_000001_000001	SRR5466338	111.43	100	100	SAMN06264915	Active sludge microbial communities from Illinois, USA, of municipal wastewater-treating anaerobic digesters - ADurb_Cas_02_SludgeMetaT metatranscriptome
Obelisk_000659_000001_000002	SRR5466338	111.42	100	100	SAMN06264915	Active sludge microbial communities from Illinois, USA, of municipal wastewater-treating anaerobic digesters - ADurb_Cas_02_SludgeMetaT metatranscriptome
Obelisk_000702_000003_000007	SRR5466338	110.54	100	100	SAMN06264915	Active sludge microbial communities from Illinois, USA, of municipal wastewater-treating anaerobic digesters - ADurb_Cas_02_SludgeMetaT metatranscriptome
Obelisk_000702_000003_000006	SRR5466338	107.55	100	100	SAMN06264915	Active sludge microbial communities from Illinois, USA, of municipal wastewater-treating anaerobic digesters - ADurb_Cas_02_SludgeMetaT metatranscriptome
Obelisk_000664_000001_000001	SRR5466338	104.82	100	100	SAMN06264915	Active sludge microbial communities from Illinois, USA, of municipal wastewater-treating anaerobic digesters - ADurb_Cas_02_SludgeMetaT metatranscriptome
Obelisk_000664_000001_000002	SRR5466338	104.82	100	100	SAMN06264915	Active sludge microbial communities from Illinois, USA, of municipal wastewater-treating anaerobic digesters - ADurb_Cas_02_SludgeMetaT metatranscriptome
Obelisk_000664_000001_000003	SRR5466338	104.82	100	100	SAMN06264915	Active sludge microbial communities from Illinois, USA, of municipal wastewater-treating anaerobic digesters - ADurb_Cas_02_SludgeMetaT metatranscriptome
Obelisk_000664_000001_000004	SRR5466338	104.82	100	100	SAMN06264915	Active sludge microbial communities from Illinois, USA, of municipal wastewater-treating anaerobic digesters - ADurb_Cas_02_SludgeMetaT metatranscriptome
Obelisk_000664_000001_000005	SRR5466338	104.82	100	100	SAMN06264915	Active sludge microbial communities from Illinois, USA, of municipal wastewater-treating anaerobic digesters - ADurb_Cas_02_SludgeMetaT metatranscriptome
Obelisk_000664_000001_000006	SRR5466338	104.82	100	100	SAMN06264915	Active sludge microbial communities from Illinois, USA, of municipal wastewater-treating anaerobic digesters - ADurb_Cas_02_SludgeMetaT metatranscriptome
Obelisk_000912_000001_000001	SRR5466338	103.9	100	100	SAMN06264915	Active sludge microbial communities from Illinois, USA, of municipal wastewater-treating anaerobic digesters - ADurb_Cas_02_SludgeMetaT metatranscriptome
Obelisk_000912_000001_000005	SRR5466338	103.9	100	100	SAMN06264915	Active sludge microbial communities from Illinois, USA, of municipal wastewater-treating anaerobic digesters - ADurb_Cas_02_SludgeMetaT metatranscriptome
Obelisk_000916_000001_000008	SRR5466338	103.6	100	100	SAMN06264915	Active sludge microbial communities from Illinois, USA, of municipal wastewater-treating anaerobic digesters - ADurb_Cas_02_SludgeMetaT metatranscriptome
Obelisk_000916_000001_000012	SRR5466338	103.59	100	100	SAMN06264915	Active sludge microbial communities from Illinois, USA, of municipal wastewater-treating anaerobic digesters - ADurb_Cas_02_SludgeMetaT metatranscriptome
Obelisk_000916_000001_000013	SRR5466338	103.59	100	100	SAMN06264915	Active sludge microbial communities from Illinois, USA, of municipal wastewater-treating anaerobic digesters - ADurb_Cas_02_SludgeMetaT metatranscriptome
Obelisk_000916_000001_000014	SRR5466338	103.59	100	100	SAMN06264915	Active sludge microbial communities from Illinois, USA, of municipal wastewater-treating anaerobic digesters - ADurb_Cas_02_SludgeMetaT metatranscriptome
Obelisk_000567_000002_000001	SRR5466338	103.39	100	100	SAMN06264915	Active sludge microbial communities from Illinois, USA, of municipal wastewater-treating anaerobic digesters - ADurb_Cas_02_SludgeMetaT metatranscriptome
Obelisk_000912_000001_000002	SRR5466338	102.9	100	100	SAMN06264915	Active sludge microbial communities from Illinois, USA, of municipal wastewater-treating anaerobic digesters - ADurb_Cas_02_SludgeMetaT metatranscriptome
Obelisk_000916_000001_000011	SRR5466338	102.59	100	100	SAMN06264915	Active sludge microbial communities from Illinois, USA, of municipal wastewater-treating anaerobic digesters - ADurb_Cas_02_SludgeMetaT metatranscriptome
Obelisk_000567_000002_000006	SRR5466338	102.39	100	100	SAMN06264915	Active sludge microbial communities from Illinois, USA, of municipal wastewater-treating anaerobic digesters - ADurb_Cas_02_SludgeMetaT metatranscriptome
Obelisk_000912_000001_000003	SRR5466338	101.9	100	100	SAMN06264915	Active sludge microbial communities from Illinois, USA, of municipal wastewater-treating anaerobic digesters - ADurb_Cas_02_SludgeMetaT metatranscriptome
Obelisk_000567_000002_000002	SRR5466338	101.39	100	100	SAMN06264915	Active sludge microbial communities from Illinois, USA, of municipal wastewater-treating anaerobic digesters - ADurb_Cas_02_SludgeMetaT metatranscriptome
Obelisk_000937_000001_000003	SRR5466338	100.85	100	100	SAMN06264915	Active sludge microbial communities from Illinois, USA, of municipal wastewater-treating anaerobic digesters - ADurb_Cas_02_SludgeMetaT metatranscriptome
Obelisk_000937_000001_000004	SRR5466338	100.85	100	100	SAMN06264915	Active sludge microbial communities from Illinois, USA, of municipal wastewater-treating anaerobic digesters - ADurb_Cas_02_SludgeMetaT metatranscriptome
Obelisk_000937_000001_000006	SRR5466338	100.85	100	100	SAMN06264915	Active sludge microbial communities from Illinois, USA, of municipal wastewater-treating anaerobic digesters - ADurb_Cas_02_SludgeMetaT metatranscriptome
Obelisk_000937_000001_000007	SRR5466338	100.85	100	100	SAMN06264915	Active sludge microbial communities from Illinois, USA, of municipal wastewater-treating anaerobic digesters - ADurb_Cas_02_SludgeMetaT metatranscriptome
Obelisk_000937_000001_000001	SRR5466338	99.85	100	100	SAMN06264915	Active sludge microbial communities from Illinois, USA, of municipal wastewater-treating anaerobic digesters - ADurb_Cas_02_SludgeMetaT metatranscriptome
Obelisk_000937_000001_000002	SRR5466338	99.85	100	100	SAMN06264915	Active sludge microbial communities from Illinois, USA, of municipal wastewater-treating anaerobic digesters - ADurb_Cas_02_SludgeMetaT metatranscriptome
Obelisk_001101_000001_000001	SRR5466338	92.92	100	100	SAMN06264915	Active sludge microbial communities from Illinois, USA, of municipal wastewater-treating anaerobic digesters - ADurb_Cas_02_SludgeMetaT metatranscriptome
Obelisk_001549_000004_000007	SRR5466338	80.62	100	100	SAMN06264915	Active sludge microbial communities from Illinois, USA, of municipal wastewater-treating anaerobic digesters - ADurb_Cas_02_SludgeMetaT metatranscriptome
Obelisk_001549_000004_000008	SRR5466338	80.62	100	100	SAMN06264915	Active sludge microbial communities from Illinois, USA, of municipal wastewater-treating anaerobic digesters - ADurb_Cas_02_SludgeMetaT metatranscriptome
Obelisk_001549_000004_000009	SRR5466338	80.62	100	100	SAMN06264915	Active sludge microbial communities from Illinois, USA, of municipal wastewater-treating anaerobic digesters - ADurb_Cas_02_SludgeMetaT metatranscriptome
Obelisk_001549_000004_000010	SRR5466338	80.62	100	100	SAMN06264915	Active sludge microbial communities from Illinois, USA, of municipal wastewater-treating anaerobic digesters - ADurb_Cas_02_SludgeMetaT metatranscriptome
Obelisk_001549_000004_000011	SRR5466338	80.62	100	100	SAMN06264915	Active sludge microbial communities from Illinois, USA, of municipal wastewater-treating anaerobic digesters - ADurb_Cas_02_SludgeMetaT metatranscriptome
Obelisk_001549_000004_000013	SRR5466338	80.62	100	100	SAMN06264915	Active sludge microbial communities from Illinois, USA, of municipal wastewater-treating anaerobic digesters - ADurb_Cas_02_SludgeMetaT metatranscriptome
Obelisk_001549_000004_000014	SRR5466338	80.62	100	100	SAMN06264915	Active sludge microbial communities from Illinois, USA, of municipal wastewater-treating anaerobic digesters - ADurb_Cas_02_SludgeMetaT metatranscriptome
Obelisk_001549_000004_000018	SRR5466338	80.62	100	100	SAMN06264915	Active sludge microbial communities from Illinois, USA, of municipal wastewater-treating anaerobic digesters - ADurb_Cas_02_SludgeMetaT metatranscriptome
Obelisk_001549_000007_000002	SRR5466338	79.67	100	100	SAMN06264915	Active sludge microbial communities from Illinois, USA, of municipal wastewater-treating anaerobic digesters - ADurb_Cas_02_SludgeMetaT metatranscriptome
Obelisk_001549_000007_000001	SRR5466338	77.67	100	100	SAMN06264915	Active sludge microbial communities from Illinois, USA, of municipal wastewater-treating anaerobic digesters - ADurb_Cas_02_SludgeMetaT metatranscriptome
Obelisk_001549_000004_000015	SRR5466338	77.63	100	100	SAMN06264915	Active sludge microbial communities from Illinois, USA, of municipal wastewater-treating anaerobic digesters - ADurb_Cas_02_SludgeMetaT metatranscriptome
Obelisk_001592_000013_000001	SRR5466338	76.71	100	100	SAMN06264915	Active sludge microbial communities from Illinois, USA, of municipal wastewater-treating anaerobic digesters - ADurb_Cas_02_SludgeMetaT metatranscriptome
Obelisk_001564_000002_000001	SRR5466338	74.95	100	100	SAMN06264915	Active sludge microbial communities from Illinois, USA, of municipal wastewater-treating anaerobic digesters - ADurb_Cas_02_SludgeMetaT metatranscriptome
Obelisk_000477_000001_000006	SRR5466338	116.84	99.15	99.15	SAMN06264915	Active sludge microbial communities from Illinois, USA, of municipal wastewater-treating anaerobic digesters - ADurb_Cas_02_SludgeMetaT metatranscriptome
Obelisk_000477_000001_000007	SRR5466338	115.85	99.15	99.14	SAMN06264915	Active sludge microbial communities from Illinois, USA, of municipal wastewater-treating anaerobic digesters - ADurb_Cas_02_SludgeMetaT metatranscriptome
Obelisk_000477_000001_000008	SRR5466338	112.85	99.12	99.12	SAMN06264915	Active sludge microbial communities from Illinois, USA, of municipal wastewater-treating anaerobic digesters - ADurb_Cas_02_SludgeMetaT metatranscriptome
Obelisk_000912_000001_000004	SRR5466338	102.9	99.04	99.04	SAMN06264915	Active sludge microbial communities from Illinois, USA, of municipal wastewater-treating anaerobic digesters - ADurb_Cas_02_SludgeMetaT metatranscriptome
Obelisk_000916_000001_000001	SRR5466338	100.6	99.02	99.02	SAMN06264915	Active sludge microbial communities from Illinois, USA, of municipal wastewater-treating anaerobic digesters - ADurb_Cas_02_SludgeMetaT metatranscriptome
Obelisk_001592_000013_000002	SRR5466338	79.7	98.77	98.76	SAMN06264915	Active sludge microbial communities from Illinois, USA, of municipal wastewater-treating anaerobic digesters - ADurb_Cas_02_SludgeMetaT metatranscriptome
Obelisk_000702_000003_000008	SRR5466338	112.54	98.26	98.26	SAMN06264915	Active sludge microbial communities from Illinois, USA, of municipal wastewater-treating anaerobic digesters - ADurb_Cas_02_SludgeMetaT metatranscriptome
Obelisk_000477_000001_000009	SRR5466338	111.85	98.25	98.24	SAMN06264915	Active sludge microbial communities from Illinois, USA, of municipal wastewater-treating anaerobic digesters - ADurb_Cas_02_SludgeMetaT metatranscriptome
Obelisk_000916_000001_000005	SRR5466338	101.6	98.08	98.07	SAMN06264915	Active sludge microbial communities from Illinois, USA, of municipal wastewater-treating anaerobic digesters - ADurb_Cas_02_SludgeMetaT metatranscriptome
Obelisk_000916_000001_000006	SRR5466338	101.6	98.08	98.07	SAMN06264915	Active sludge microbial communities from Illinois, USA, of municipal wastewater-treating anaerobic digesters - ADurb_Cas_02_SludgeMetaT metatranscriptome
Obelisk_000916_000001_000007	SRR5466338	101.6	98.08	98.07	SAMN06264915	Active sludge microbial communities from Illinois, USA, of municipal wastewater-treating anaerobic digesters - ADurb_Cas_02_SludgeMetaT metatranscriptome
Obelisk_001036_000001_000002	SRR5466338	94.82	97.94	97.94	SAMN06264915	Active sludge microbial communities from Illinois, USA, of municipal wastewater-treating anaerobic digesters - ADurb_Cas_02_SludgeMetaT metatranscriptome
Obelisk_001592_000013_000003	SRR5466338	79.67	97.56	97.55	SAMN06264915	Active sludge microbial communities from Illinois, USA, of municipal wastewater-treating anaerobic digesters - ADurb_Cas_02_SludgeMetaT metatranscriptome
Obelisk_001592_000013_000004	SRR5466338	77.7	97.5	97.49	SAMN06264915	Active sludge microbial communities from Illinois, USA, of municipal wastewater-treating anaerobic digesters - ADurb_Cas_02_SludgeMetaT metatranscriptome
Obelisk_001586_000003_000001	SRR5466338	75.92	97.44	97.43	SAMN06264915	Active sludge microbial communities from Illinois, USA, of municipal wastewater-treating anaerobic digesters - ADurb_Cas_02_SludgeMetaT metatranscriptome
Obelisk_000702_000003_000002	SRR5466338	107.54	97.3	97.29	SAMN06264915	Active sludge microbial communities from Illinois, USA, of municipal wastewater-treating anaerobic digesters - ADurb_Cas_02_SludgeMetaT metatranscriptome
Obelisk_000702_000003_000005	SRR5466338	105.55	97.25	97.24	SAMN06264915	Active sludge microbial communities from Illinois, USA, of municipal wastewater-treating anaerobic digesters - ADurb_Cas_02_SludgeMetaT metatranscriptome
Obelisk_000702_000003_000004	SRR5466338	104.57	97.22	97.21	SAMN06264915	Active sludge microbial communities from Illinois, USA, of municipal wastewater-treating anaerobic digesters - ADurb_Cas_02_SludgeMetaT metatranscriptome
Obelisk_000937_000001_000005	SRR5466338	96.86	97	97	SAMN06264915	Active sludge microbial communities from Illinois, USA, of municipal wastewater-treating anaerobic digesters - ADurb_Cas_02_SludgeMetaT metatranscriptome
Obelisk_000477_000001_000010	SRR5466338	111.85	96.55	96.55	SAMN06264915	Active sludge microbial communities from Illinois, USA, of municipal wastewater-treating anaerobic digesters - ADurb_Cas_02_SludgeMetaT metatranscriptome
Obelisk_000684_000001_000002	SRR5466338	105.73	96.36	96.36	SAMN06264915	Active sludge microbial communities from Illinois, USA, of municipal wastewater-treating anaerobic digesters - ADurb_Cas_02_SludgeMetaT metatranscriptome
Obelisk_001564_000002_000002	SRR5466338	71.95	96	96	SAMN06264915	Active sludge microbial communities from Illinois, USA, of municipal wastewater-treating anaerobic digesters - ADurb_Cas_02_SludgeMetaT metatranscriptome
Obelisk_000548_000002_000004	SRR5466338	111.46	95.73	95.71	SAMN06264915	Active sludge microbial communities from Illinois, USA, of municipal wastewater-treating anaerobic digesters - ADurb_Cas_02_SludgeMetaT metatranscriptome
Obelisk_000916_000001_000010	SRR5466338	94.62	95	94.99	SAMN06264915	Active sludge microbial communities from Illinois, USA, of municipal wastewater-treating anaerobic digesters - ADurb_Cas_02_SludgeMetaT metatranscriptome
Obelisk_001036_000001_000001	SRR5466338	91.83	94.85	94.84	SAMN06264915	Active sludge microbial communities from Illinois, USA, of municipal wastewater-treating anaerobic digesters - ADurb_Cas_02_SludgeMetaT metatranscriptome
Obelisk_000332_000001_000003	SRR5466338	109.92	94.83	94.83	SAMN06264915	Active sludge microbial communities from Illinois, USA, of municipal wastewater-treating anaerobic digesters - ADurb_Cas_02_SludgeMetaT metatranscriptome
Obelisk_001036_000001_000004	SRR5466338	88.84	94.68	94.68	SAMN06264915	Active sludge microbial communities from Illinois, USA, of municipal wastewater-treating anaerobic digesters - ADurb_Cas_02_SludgeMetaT metatranscriptome
Obelisk_000916_000001_000003	SRR5466338	98.61	94.29	94.27	SAMN06264915	Active sludge microbial communities from Illinois, USA, of municipal wastewater-treating anaerobic digesters - ADurb_Cas_02_SludgeMetaT metatranscriptome
Obelisk_001586_000003_000002	SRR5466338	72.92	92.41	92.4	SAMN06264915	Active sludge microbial communities from Illinois, USA, of municipal wastewater-treating anaerobic digesters - ADurb_Cas_02_SludgeMetaT metatranscriptome
Obelisk_001592_000009_000001	SRR5466338	75.73	91.57	91.54	SAMN06264915	Active sludge microbial communities from Illinois, USA, of municipal wastewater-treating anaerobic digesters - ADurb_Cas_02_SludgeMetaT metatranscriptome
Obelisk_000567_000002_000007	SRR5466338	91.36	91.09	91.04	SAMN06264915	Active sludge microbial communities from Illinois, USA, of municipal wastewater-treating anaerobic digesters - ADurb_Cas_02_SludgeMetaT metatranscriptome
Obelisk_000290_000001_000003	SRR5466338	108.66	88.62	88.6	SAMN06264915	Active sludge microbial communities from Illinois, USA, of municipal wastewater-treating anaerobic digesters - ADurb_Cas_02_SludgeMetaT metatranscriptome
Obelisk_001036_000001_000003	SRR5466338	84.83	87.63	87.61	SAMN06264915	Active sludge microbial communities from Illinois, USA, of municipal wastewater-treating anaerobic digesters - ADurb_Cas_02_SludgeMetaT metatranscriptome
Obelisk_000798_000003_000001	SRR5466338	98.75	87.61	87.59	SAMN06264915	Active sludge microbial communities from Illinois, USA, of municipal wastewater-treating anaerobic digesters - ADurb_Cas_02_SludgeMetaT metatranscriptome
Obelisk_001200_000001_000001	SRR5466338	76.94	87.5	87.5	SAMN06264915	Active sludge microbial communities from Illinois, USA, of municipal wastewater-treating anaerobic digesters - ADurb_Cas_02_SludgeMetaT metatranscriptome
Obelisk_000567_000002_000003	SRR5466338	88.37	87.25	87.2	SAMN06264915	Active sludge microbial communities from Illinois, USA, of municipal wastewater-treating anaerobic digesters - ADurb_Cas_02_SludgeMetaT metatranscriptome
Obelisk_000567_000002_000004	SRR5466338	88.37	87.25	87.2	SAMN06264915	Active sludge microbial communities from Illinois, USA, of municipal wastewater-treating anaerobic digesters - ADurb_Cas_02_SludgeMetaT metatranscriptome
Obelisk_000567_000001_000004	SRR5466338	88.35	86.41	86.34	SAMN06264915	Active sludge microbial communities from Illinois, USA, of municipal wastewater-treating anaerobic digesters - ADurb_Cas_02_SludgeMetaT metatranscriptome
Obelisk_000916_000001_000004	SRR5466338	85.67	86	85.98	SAMN06264915	Active sludge microbial communities from Illinois, USA, of municipal wastewater-treating anaerobic digesters - ADurb_Cas_02_SludgeMetaT metatranscriptome
Obelisk_000702_000003_000003	SRR5466338	96.58	85.84	85.79	SAMN06264915	Active sludge microbial communities from Illinois, USA, of municipal wastewater-treating anaerobic digesters - ADurb_Cas_02_SludgeMetaT metatranscriptome
Obelisk_000567_000002_000005	SRR5466338	86.4	84.47	84.41	SAMN06264915	Active sludge microbial communities from Illinois, USA, of municipal wastewater-treating anaerobic digesters - ADurb_Cas_02_SludgeMetaT metatranscriptome
Obelisk_000684_000001_000001	SRR5466338	93.73	83.93	83.91	SAMN06264915	Active sludge microbial communities from Illinois, USA, of municipal wastewater-treating anaerobic digesters - ADurb_Cas_02_SludgeMetaT metatranscriptome
Obelisk_000916_000001_000009	SRR5466338	87.66	83.81	83.81	SAMN06264915	Active sludge microbial communities from Illinois, USA, of municipal wastewater-treating anaerobic digesters - ADurb_Cas_02_SludgeMetaT metatranscriptome
Obelisk_001200_000001_000002	SRR5466338	72.95	82.95	82.95	SAMN06264915	Active sludge microbial communities from Illinois, USA, of municipal wastewater-treating anaerobic digesters - ADurb_Cas_02_SludgeMetaT metatranscriptome
Obelisk_001474_000002_000003	SRR5466338	67.84	82.93	82.9	SAMN06264915	Active sludge microbial communities from Illinois, USA, of municipal wastewater-treating anaerobic digesters - ADurb_Cas_02_SludgeMetaT metatranscriptome
Obelisk_000332_000001_000001	SRR5466338	96.94	82.2	82.2	SAMN06264915	Active sludge microbial communities from Illinois, USA, of municipal wastewater-treating anaerobic digesters - ADurb_Cas_02_SludgeMetaT metatranscriptome
Obelisk_000332_000001_000002	SRR5466338	96.94	82.2	82.2	SAMN06264915	Active sludge microbial communities from Illinois, USA, of municipal wastewater-treating anaerobic digesters - ADurb_Cas_02_SludgeMetaT metatranscriptome
Obelisk_001592_000009_000003	SRR5466338	65.77	81.48	81.43	SAMN06264915	Active sludge microbial communities from Illinois, USA, of municipal wastewater-treating anaerobic digesters - ADurb_Cas_02_SludgeMetaT metatranscriptome
Obelisk_000393_000001_000002	SRR5466338	97.56	80.99	80.98	SAMN06264915	Active sludge microbial communities from Illinois, USA, of municipal wastewater-treating anaerobic digesters - ADurb_Cas_02_SludgeMetaT metatranscriptome
Obelisk_000916_000001_000002	SRR5466338	80.69	80.2	80.21	SAMN06264915	Active sludge microbial communities from Illinois, USA, of municipal wastewater-treating anaerobic digesters - ADurb_Cas_02_SludgeMetaT metatranscriptome
Obelisk_000784_000001_000001	SRR5466338	91.54	80	80.01	SAMN06264915	Active sludge microbial communities from Illinois, USA, of municipal wastewater-treating anaerobic digesters - ADurb_Cas_02_SludgeMetaT metatranscriptome
Obelisk_000231_000001_000002	SRR5466369	133.82	100	100	SAMN06266347	Active sludge microbial communities from Illinois, USA, of municipal wastewater-treating anaerobic digesters - ADurb_Cas_03_SludgeMetaT metatranscriptome
Obelisk_000231_000001_000001	SRR5466369	128.82	100	100	SAMN06266347	Active sludge microbial communities from Illinois, USA, of municipal wastewater-treating anaerobic digesters - ADurb_Cas_03_SludgeMetaT metatranscriptome
Obelisk_000231_000001_000003	SRR5466369	128.82	100	100	SAMN06266347	Active sludge microbial communities from Illinois, USA, of municipal wastewater-treating anaerobic digesters - ADurb_Cas_03_SludgeMetaT metatranscriptome
Obelisk_000290_000001_000001	SRR5466369	126.67	100	100	SAMN06266347	Active sludge microbial communities from Illinois, USA, of municipal wastewater-treating anaerobic digesters - ADurb_Cas_03_SludgeMetaT metatranscriptome
Obelisk_000424_000001_000001	SRR5466369	125.8	100	100	SAMN06266347	Active sludge microbial communities from Illinois, USA, of municipal wastewater-treating anaerobic digesters - ADurb_Cas_03_SludgeMetaT metatranscriptome
Obelisk_000424_000001_000002	SRR5466369	125.8	100	100	SAMN06266347	Active sludge microbial communities from Illinois, USA, of municipal wastewater-treating anaerobic digesters - ADurb_Cas_03_SludgeMetaT metatranscriptome
Obelisk_000424_000001_000003	SRR5466369	125.8	100	100	SAMN06266347	Active sludge microbial communities from Illinois, USA, of municipal wastewater-treating anaerobic digesters - ADurb_Cas_03_SludgeMetaT metatranscriptome
Obelisk_000290_000001_000002	SRR5466369	125.67	100	100	SAMN06266347	Active sludge microbial communities from Illinois, USA, of municipal wastewater-treating anaerobic digesters - ADurb_Cas_03_SludgeMetaT metatranscriptome
Obelisk_000504_000001_000001	SRR5466369	120.91	100	100	SAMN06266347	Active sludge microbial communities from Illinois, USA, of municipal wastewater-treating anaerobic digesters - ADurb_Cas_03_SludgeMetaT metatranscriptome
Obelisk_000504_000001_000002	SRR5466369	120.91	100	100	SAMN06266347	Active sludge microbial communities from Illinois, USA, of municipal wastewater-treating anaerobic digesters - ADurb_Cas_03_SludgeMetaT metatranscriptome
Obelisk_000504_000001_000006	SRR5466369	119.91	100	100	SAMN06266347	Active sludge microbial communities from Illinois, USA, of municipal wastewater-treating anaerobic digesters - ADurb_Cas_03_SludgeMetaT metatranscriptome
Obelisk_000391_000001_000001	SRR5466369	119.9	100	100	SAMN06266347	Active sludge microbial communities from Illinois, USA, of municipal wastewater-treating anaerobic digesters - ADurb_Cas_03_SludgeMetaT metatranscriptome
Obelisk_000391_000001_000002	SRR5466369	119.9	100	100	SAMN06266347	Active sludge microbial communities from Illinois, USA, of municipal wastewater-treating anaerobic digesters - ADurb_Cas_03_SludgeMetaT metatranscriptome
Obelisk_000391_000001_000003	SRR5466369	119.9	100	100	SAMN06266347	Active sludge microbial communities from Illinois, USA, of municipal wastewater-treating anaerobic digesters - ADurb_Cas_03_SludgeMetaT metatranscriptome
Obelisk_000391_000001_000004	SRR5466369	119.9	100	100	SAMN06266347	Active sludge microbial communities from Illinois, USA, of municipal wastewater-treating anaerobic digesters - ADurb_Cas_03_SludgeMetaT metatranscriptome
Obelisk_000391_000001_000005	SRR5466369	119.9	100	100	SAMN06266347	Active sludge microbial communities from Illinois, USA, of municipal wastewater-treating anaerobic digesters - ADurb_Cas_03_SludgeMetaT metatranscriptome
Obelisk_000391_000001_000006	SRR5466369	119.9	100	100	SAMN06266347	Active sludge microbial communities from Illinois, USA, of municipal wastewater-treating anaerobic digesters - ADurb_Cas_03_SludgeMetaT metatranscriptome
Obelisk_000488_000001_000005	SRR5466369	119.69	100	100	SAMN06266347	Active sludge microbial communities from Illinois, USA, of municipal wastewater-treating anaerobic digesters - ADurb_Cas_03_SludgeMetaT metatranscriptome
Obelisk_000488_000001_000012	SRR5466369	118.68	100	100	SAMN06266347	Active sludge microbial communities from Illinois, USA, of municipal wastewater-treating anaerobic digesters - ADurb_Cas_03_SludgeMetaT metatranscriptome
Obelisk_000504_000001_000003	SRR5466369	117.91	100	100	SAMN06266347	Active sludge microbial communities from Illinois, USA, of municipal wastewater-treating anaerobic digesters - ADurb_Cas_03_SludgeMetaT metatranscriptome
Obelisk_000504_000001_000004	SRR5466369	117.91	100	100	SAMN06266347	Active sludge microbial communities from Illinois, USA, of municipal wastewater-treating anaerobic digesters - ADurb_Cas_03_SludgeMetaT metatranscriptome
Obelisk_000504_000001_000005	SRR5466369	117.91	100	100	SAMN06266347	Active sludge microbial communities from Illinois, USA, of municipal wastewater-treating anaerobic digesters - ADurb_Cas_03_SludgeMetaT metatranscriptome
Obelisk_000488_000001_000007	SRR5466369	117.69	100	100	SAMN06266347	Active sludge microbial communities from Illinois, USA, of municipal wastewater-treating anaerobic digesters - ADurb_Cas_03_SludgeMetaT metatranscriptome
Obelisk_000488_000001_000011	SRR5466369	117.69	100	100	SAMN06266347	Active sludge microbial communities from Illinois, USA, of municipal wastewater-treating anaerobic digesters - ADurb_Cas_03_SludgeMetaT metatranscriptome
Obelisk_000488_000001_000004	SRR5466369	116.69	100	100	SAMN06266347	Active sludge microbial communities from Illinois, USA, of municipal wastewater-treating anaerobic digesters - ADurb_Cas_03_SludgeMetaT metatranscriptome
Obelisk_000488_000001_000008	SRR5466369	116.69	100	100	SAMN06266347	Active sludge microbial communities from Illinois, USA, of municipal wastewater-treating anaerobic digesters - ADurb_Cas_03_SludgeMetaT metatranscriptome
Obelisk_000548_000002_000004	SRR5466369	116.45	100	100	SAMN06266347	Active sludge microbial communities from Illinois, USA, of municipal wastewater-treating anaerobic digesters - ADurb_Cas_03_SludgeMetaT metatranscriptome
Obelisk_000488_000001_000006	SRR5466369	115.69	100	100	SAMN06266347	Active sludge microbial communities from Illinois, USA, of municipal wastewater-treating anaerobic digesters - ADurb_Cas_03_SludgeMetaT metatranscriptome
Obelisk_000488_000001_000009	SRR5466369	115.69	100	100	SAMN06266347	Active sludge microbial communities from Illinois, USA, of municipal wastewater-treating anaerobic digesters - ADurb_Cas_03_SludgeMetaT metatranscriptome
Obelisk_000488_000001_000010	SRR5466369	115.69	100	100	SAMN06266347	Active sludge microbial communities from Illinois, USA, of municipal wastewater-treating anaerobic digesters - ADurb_Cas_03_SludgeMetaT metatranscriptome
Obelisk_000732_000001_000001	SRR5466369	114.9	100	100	SAMN06266347	Active sludge microbial communities from Illinois, USA, of municipal wastewater-treating anaerobic digesters - ADurb_Cas_03_SludgeMetaT metatranscriptome
Obelisk_000702_000003_000008	SRR5466369	114.53	100	100	SAMN06266347	Active sludge microbial communities from Illinois, USA, of municipal wastewater-treating anaerobic digesters - ADurb_Cas_03_SludgeMetaT metatranscriptome
Obelisk_000732_000001_000002	SRR5466369	113.9	100	100	SAMN06266347	Active sludge microbial communities from Illinois, USA, of municipal wastewater-treating anaerobic digesters - ADurb_Cas_03_SludgeMetaT metatranscriptome
Obelisk_000659_000001_000001	SRR5466369	111.43	100	100	SAMN06266347	Active sludge microbial communities from Illinois, USA, of municipal wastewater-treating anaerobic digesters - ADurb_Cas_03_SludgeMetaT metatranscriptome
Obelisk_000659_000001_000002	SRR5466369	111.42	100	100	SAMN06266347	Active sludge microbial communities from Illinois, USA, of municipal wastewater-treating anaerobic digesters - ADurb_Cas_03_SludgeMetaT metatranscriptome
Obelisk_000702_000003_000007	SRR5466369	110.54	100	100	SAMN06266347	Active sludge microbial communities from Illinois, USA, of municipal wastewater-treating anaerobic digesters - ADurb_Cas_03_SludgeMetaT metatranscriptome
Obelisk_000702_000003_000004	SRR5466369	107.57	100	100	SAMN06266347	Active sludge microbial communities from Illinois, USA, of municipal wastewater-treating anaerobic digesters - ADurb_Cas_03_SludgeMetaT metatranscriptome
Obelisk_000702_000003_000006	SRR5466369	107.55	100	100	SAMN06266347	Active sludge microbial communities from Illinois, USA, of municipal wastewater-treating anaerobic digesters - ADurb_Cas_03_SludgeMetaT metatranscriptome
Obelisk_000664_000001_000001	SRR5466369	104.82	100	100	SAMN06266347	Active sludge microbial communities from Illinois, USA, of municipal wastewater-treating anaerobic digesters - ADurb_Cas_03_SludgeMetaT metatranscriptome
Obelisk_000664_000001_000002	SRR5466369	104.82	100	100	SAMN06266347	Active sludge microbial communities from Illinois, USA, of municipal wastewater-treating anaerobic digesters - ADurb_Cas_03_SludgeMetaT metatranscriptome
Obelisk_000664_000001_000003	SRR5466369	104.82	100	100	SAMN06266347	Active sludge microbial communities from Illinois, USA, of municipal wastewater-treating anaerobic digesters - ADurb_Cas_03_SludgeMetaT metatranscriptome
Obelisk_000664_000001_000004	SRR5466369	104.82	100	100	SAMN06266347	Active sludge microbial communities from Illinois, USA, of municipal wastewater-treating anaerobic digesters - ADurb_Cas_03_SludgeMetaT metatranscriptome
Obelisk_000664_000001_000005	SRR5466369	104.82	100	100	SAMN06266347	Active sludge microbial communities from Illinois, USA, of municipal wastewater-treating anaerobic digesters - ADurb_Cas_03_SludgeMetaT metatranscriptome
Obelisk_000664_000001_000006	SRR5466369	104.82	100	100	SAMN06266347	Active sludge microbial communities from Illinois, USA, of municipal wastewater-treating anaerobic digesters - ADurb_Cas_03_SludgeMetaT metatranscriptome
Obelisk_000912_000001_000001	SRR5466369	103.9	100	100	SAMN06266347	Active sludge microbial communities from Illinois, USA, of municipal wastewater-treating anaerobic digesters - ADurb_Cas_03_SludgeMetaT metatranscriptome
Obelisk_000912_000001_000004	SRR5466369	103.9	100	100	SAMN06266347	Active sludge microbial communities from Illinois, USA, of municipal wastewater-treating anaerobic digesters - ADurb_Cas_03_SludgeMetaT metatranscriptome
Obelisk_000912_000001_000005	SRR5466369	103.9	100	100	SAMN06266347	Active sludge microbial communities from Illinois, USA, of municipal wastewater-treating anaerobic digesters - ADurb_Cas_03_SludgeMetaT metatranscriptome
Obelisk_000567_000002_000001	SRR5466369	103.39	100	100	SAMN06266347	Active sludge microbial communities from Illinois, USA, of municipal wastewater-treating anaerobic digesters - ADurb_Cas_03_SludgeMetaT metatranscriptome
Obelisk_000912_000001_000002	SRR5466369	102.9	100	100	SAMN06266347	Active sludge microbial communities from Illinois, USA, of municipal wastewater-treating anaerobic digesters - ADurb_Cas_03_SludgeMetaT metatranscriptome
Obelisk_000567_000002_000006	SRR5466369	102.39	100	100	SAMN06266347	Active sludge microbial communities from Illinois, USA, of municipal wastewater-treating anaerobic digesters - ADurb_Cas_03_SludgeMetaT metatranscriptome
Obelisk_000912_000001_000003	SRR5466369	101.9	100	100	SAMN06266347	Active sludge microbial communities from Illinois, USA, of municipal wastewater-treating anaerobic digesters - ADurb_Cas_03_SludgeMetaT metatranscriptome
Obelisk_000567_000002_000002	SRR5466369	101.39	100	100	SAMN06266347	Active sludge microbial communities from Illinois, USA, of municipal wastewater-treating anaerobic digesters - ADurb_Cas_03_SludgeMetaT metatranscriptome
Obelisk_000937_000001_000003	SRR5466369	100.85	100	100	SAMN06266347	Active sludge microbial communities from Illinois, USA, of municipal wastewater-treating anaerobic digesters - ADurb_Cas_03_SludgeMetaT metatranscriptome
Obelisk_000937_000001_000004	SRR5466369	100.85	100	100	SAMN06266347	Active sludge microbial communities from Illinois, USA, of municipal wastewater-treating anaerobic digesters - ADurb_Cas_03_SludgeMetaT metatranscriptome
Obelisk_000937_000001_000006	SRR5466369	100.85	100	100	SAMN06266347	Active sludge microbial communities from Illinois, USA, of municipal wastewater-treating anaerobic digesters - ADurb_Cas_03_SludgeMetaT metatranscriptome
Obelisk_000937_000001_000007	SRR5466369	100.85	100	100	SAMN06266347	Active sludge microbial communities from Illinois, USA, of municipal wastewater-treating anaerobic digesters - ADurb_Cas_03_SludgeMetaT metatranscriptome
Obelisk_000937_000001_000001	SRR5466369	99.85	100	100	SAMN06266347	Active sludge microbial communities from Illinois, USA, of municipal wastewater-treating anaerobic digesters - ADurb_Cas_03_SludgeMetaT metatranscriptome
Obelisk_000937_000001_000002	SRR5466369	99.85	100	100	SAMN06266347	Active sludge microbial communities from Illinois, USA, of municipal wastewater-treating anaerobic digesters - ADurb_Cas_03_SludgeMetaT metatranscriptome
Obelisk_001011_000001_000001	SRR5466369	94.98	100	100	SAMN06266347	Active sludge microbial communities from Illinois, USA, of municipal wastewater-treating anaerobic digesters - ADurb_Cas_03_SludgeMetaT metatranscriptome
Obelisk_001101_000001_000001	SRR5466369	92.92	100	100	SAMN06266347	Active sludge microbial communities from Illinois, USA, of municipal wastewater-treating anaerobic digesters - ADurb_Cas_03_SludgeMetaT metatranscriptome
Obelisk_001592_000013_000002	SRR5466369	80.7	100	100	SAMN06266347	Active sludge microbial communities from Illinois, USA, of municipal wastewater-treating anaerobic digesters - ADurb_Cas_03_SludgeMetaT metatranscriptome
Obelisk_001549_000004_000008	SRR5466369	80.62	100	100	SAMN06266347	Active sludge microbial communities from Illinois, USA, of municipal wastewater-treating anaerobic digesters - ADurb_Cas_03_SludgeMetaT metatranscriptome
Obelisk_001549_000004_000009	SRR5466369	80.62	100	100	SAMN06266347	Active sludge microbial communities from Illinois, USA, of municipal wastewater-treating anaerobic digesters - ADurb_Cas_03_SludgeMetaT metatranscriptome
Obelisk_001549_000004_000010	SRR5466369	80.62	100	100	SAMN06266347	Active sludge microbial communities from Illinois, USA, of municipal wastewater-treating anaerobic digesters - ADurb_Cas_03_SludgeMetaT metatranscriptome
Obelisk_001549_000004_000011	SRR5466369	80.62	100	100	SAMN06266347	Active sludge microbial communities from Illinois, USA, of municipal wastewater-treating anaerobic digesters - ADurb_Cas_03_SludgeMetaT metatranscriptome
Obelisk_001549_000004_000013	SRR5466369	80.62	100	100	SAMN06266347	Active sludge microbial communities from Illinois, USA, of municipal wastewater-treating anaerobic digesters - ADurb_Cas_03_SludgeMetaT metatranscriptome
Obelisk_001549_000004_000014	SRR5466369	80.62	100	100	SAMN06266347	Active sludge microbial communities from Illinois, USA, of municipal wastewater-treating anaerobic digesters - ADurb_Cas_03_SludgeMetaT metatranscriptome
Obelisk_001549_000004_000015	SRR5466369	77.63	100	100	SAMN06266347	Active sludge microbial communities from Illinois, USA, of municipal wastewater-treating anaerobic digesters - ADurb_Cas_03_SludgeMetaT metatranscriptome
Obelisk_001592_000013_000001	SRR5466369	76.71	100	100	SAMN06266347	Active sludge microbial communities from Illinois, USA, of municipal wastewater-treating anaerobic digesters - ADurb_Cas_03_SludgeMetaT metatranscriptome
Obelisk_000916_000001_000012	SRR5466369	102.6	99.04	99.04	SAMN06266347	Active sludge microbial communities from Illinois, USA, of municipal wastewater-treating anaerobic digesters - ADurb_Cas_03_SludgeMetaT metatranscriptome
Obelisk_000916_000001_000013	SRR5466369	102.6	99.04	99.04	SAMN06266347	Active sludge microbial communities from Illinois, USA, of municipal wastewater-treating anaerobic digesters - ADurb_Cas_03_SludgeMetaT metatranscriptome
Obelisk_000916_000001_000014	SRR5466369	102.6	99.04	99.04	SAMN06266347	Active sludge microbial communities from Illinois, USA, of municipal wastewater-treating anaerobic digesters - ADurb_Cas_03_SludgeMetaT metatranscriptome
Obelisk_000916_000001_000011	SRR5466369	101.6	99.03	99.03	SAMN06266347	Active sludge microbial communities from Illinois, USA, of municipal wastewater-treating anaerobic digesters - ADurb_Cas_03_SludgeMetaT metatranscriptome
Obelisk_001592_000013_000003	SRR5466369	80.67	98.78	98.78	SAMN06266347	Active sludge microbial communities from Illinois, USA, of municipal wastewater-treating anaerobic digesters - ADurb_Cas_03_SludgeMetaT metatranscriptome
Obelisk_001549_000004_000018	SRR5466369	79.62	98.77	98.76	SAMN06266347	Active sludge microbial communities from Illinois, USA, of municipal wastewater-treating anaerobic digesters - ADurb_Cas_03_SludgeMetaT metatranscriptome
Obelisk_000702_000003_000001	SRR5466369	110.54	98.23	98.22	SAMN06266347	Active sludge microbial communities from Illinois, USA, of municipal wastewater-treating anaerobic digesters - ADurb_Cas_03_SludgeMetaT metatranscriptome
Obelisk_000916_000001_000005	SRR5466369	101.6	98.08	98.08	SAMN06266347	Active sludge microbial communities from Illinois, USA, of municipal wastewater-treating anaerobic digesters - ADurb_Cas_03_SludgeMetaT metatranscriptome
Obelisk_000916_000001_000006	SRR5466369	101.6	98.08	98.08	SAMN06266347	Active sludge microbial communities from Illinois, USA, of municipal wastewater-treating anaerobic digesters - ADurb_Cas_03_SludgeMetaT metatranscriptome
Obelisk_000916_000001_000007	SRR5466369	101.6	98.08	98.08	SAMN06266347	Active sludge microbial communities from Illinois, USA, of municipal wastewater-treating anaerobic digesters - ADurb_Cas_03_SludgeMetaT metatranscriptome
Obelisk_000916_000001_000001	SRR5466369	99.61	98.04	98.04	SAMN06266347	Active sludge microbial communities from Illinois, USA, of municipal wastewater-treating anaerobic digesters - ADurb_Cas_03_SludgeMetaT metatranscriptome
Obelisk_001549_000004_000007	SRR5466369	78.63	97.53	97.52	SAMN06266347	Active sludge microbial communities from Illinois, USA, of municipal wastewater-treating anaerobic digesters - ADurb_Cas_03_SludgeMetaT metatranscriptome
Obelisk_000732_000001_000003	SRR5466369	110.9	97.37	97.37	SAMN06266347	Active sludge microbial communities from Illinois, USA, of municipal wastewater-treating anaerobic digesters - ADurb_Cas_03_SludgeMetaT metatranscriptome
Obelisk_000916_000001_000008	SRR5466369	100.6	97.12	97.11	SAMN06266347	Active sludge microbial communities from Illinois, USA, of municipal wastewater-treating anaerobic digesters - ADurb_Cas_03_SludgeMetaT metatranscriptome
Obelisk_000937_000001_000005	SRR5466369	96.86	97	97	SAMN06266347	Active sludge microbial communities from Illinois, USA, of municipal wastewater-treating anaerobic digesters - ADurb_Cas_03_SludgeMetaT metatranscriptome
Obelisk_000916_000001_000010	SRR5466369	96.62	97	96.99	SAMN06266347	Active sludge microbial communities from Illinois, USA, of municipal wastewater-treating anaerobic digesters - ADurb_Cas_03_SludgeMetaT metatranscriptome
Obelisk_001036_000001_000002	SRR5466369	93.82	96.91	96.9	SAMN06266347	Active sludge microbial communities from Illinois, USA, of municipal wastewater-treating anaerobic digesters - ADurb_Cas_03_SludgeMetaT metatranscriptome
Obelisk_000702_000003_000002	SRR5466369	106.55	96.4	96.39	SAMN06266347	Active sludge microbial communities from Illinois, USA, of municipal wastewater-treating anaerobic digesters - ADurb_Cas_03_SludgeMetaT metatranscriptome
Obelisk_000702_000003_000005	SRR5466369	104.55	96.33	96.32	SAMN06266347	Active sludge microbial communities from Illinois, USA, of municipal wastewater-treating anaerobic digesters - ADurb_Cas_03_SludgeMetaT metatranscriptome
Obelisk_001592_000013_000004	SRR5466369	76.7	96.25	96.24	SAMN06266347	Active sludge microbial communities from Illinois, USA, of municipal wastewater-treating anaerobic digesters - ADurb_Cas_03_SludgeMetaT metatranscriptome
Obelisk_001549_000007_000002	SRR5466369	76.68	96.25	96.24	SAMN06266347	Active sludge microbial communities from Illinois, USA, of municipal wastewater-treating anaerobic digesters - ADurb_Cas_03_SludgeMetaT metatranscriptome
Obelisk_001549_000007_000001	SRR5466369	74.68	96.15	96.15	SAMN06266347	Active sludge microbial communities from Illinois, USA, of municipal wastewater-treating anaerobic digesters - ADurb_Cas_03_SludgeMetaT metatranscriptome
Obelisk_000477_000001_000006	SRR5466369	112.85	95.76	95.76	SAMN06266347	Active sludge microbial communities from Illinois, USA, of municipal wastewater-treating anaerobic digesters - ADurb_Cas_03_SludgeMetaT metatranscriptome
Obelisk_000477_000001_000009	SRR5466369	108.85	95.61	95.61	SAMN06266347	Active sludge microbial communities from Illinois, USA, of municipal wastewater-treating anaerobic digesters - ADurb_Cas_03_SludgeMetaT metatranscriptome
Obelisk_001036_000001_000001	SRR5466369	91.83	94.85	94.84	SAMN06266347	Active sludge microbial communities from Illinois, USA, of municipal wastewater-treating anaerobic digesters - ADurb_Cas_03_SludgeMetaT metatranscriptome
Obelisk_000916_000001_000003	SRR5466369	98.61	94.29	94.27	SAMN06266347	Active sludge microbial communities from Illinois, USA, of municipal wastewater-treating anaerobic digesters - ADurb_Cas_03_SludgeMetaT metatranscriptome
Obelisk_000477_000001_000005	SRR5466369	111.85	94.12	94.12	SAMN06266347	Active sludge microbial communities from Illinois, USA, of municipal wastewater-treating anaerobic digesters - ADurb_Cas_03_SludgeMetaT metatranscriptome
Obelisk_000477_000001_000007	SRR5466369	108.85	93.16	93.16	SAMN06266347	Active sludge microbial communities from Illinois, USA, of municipal wastewater-treating anaerobic digesters - ADurb_Cas_03_SludgeMetaT metatranscriptome
Obelisk_000477_000001_000008	SRR5466369	105.86	92.98	92.98	SAMN06266347	Active sludge microbial communities from Illinois, USA, of municipal wastewater-treating anaerobic digesters - ADurb_Cas_03_SludgeMetaT metatranscriptome
Obelisk_000548_000002_000003	SRR5466369	104.46	92.92	92.9	SAMN06266347	Active sludge microbial communities from Illinois, USA, of municipal wastewater-treating anaerobic digesters - ADurb_Cas_03_SludgeMetaT metatranscriptome
Obelisk_000567_000002_000003	SRR5466369	92.37	91.18	91.14	SAMN06266347	Active sludge microbial communities from Illinois, USA, of municipal wastewater-treating anaerobic digesters - ADurb_Cas_03_SludgeMetaT metatranscriptome
Obelisk_000567_000002_000004	SRR5466369	92.37	91.18	91.14	SAMN06266347	Active sludge microbial communities from Illinois, USA, of municipal wastewater-treating anaerobic digesters - ADurb_Cas_03_SludgeMetaT metatranscriptome
Obelisk_000567_000001_000004	SRR5466369	92.35	90.29	90.25	SAMN06266347	Active sludge microbial communities from Illinois, USA, of municipal wastewater-treating anaerobic digesters - ADurb_Cas_03_SludgeMetaT metatranscriptome
Obelisk_000702_000003_000003	SRR5466369	101.57	90.27	90.23	SAMN06266347	Active sludge microbial communities from Illinois, USA, of municipal wastewater-treating anaerobic digesters - ADurb_Cas_03_SludgeMetaT metatranscriptome
Obelisk_000290_000001_000003	SRR5466369	109.66	89.43	89.41	SAMN06266347	Active sludge microbial communities from Illinois, USA, of municipal wastewater-treating anaerobic digesters - ADurb_Cas_03_SludgeMetaT metatranscriptome
Obelisk_000567_000002_000007	SRR5466369	89.37	89.11	89.06	SAMN06266347	Active sludge microbial communities from Illinois, USA, of municipal wastewater-treating anaerobic digesters - ADurb_Cas_03_SludgeMetaT metatranscriptome
Obelisk_000477_000001_000010	SRR5466369	102.86	88.79	88.79	SAMN06266347	Active sludge microbial communities from Illinois, USA, of municipal wastewater-treating anaerobic digesters - ADurb_Cas_03_SludgeMetaT metatranscriptome
Obelisk_001036_000001_000004	SRR5466369	82.84	88.3	88.29	SAMN06266347	Active sludge microbial communities from Illinois, USA, of municipal wastewater-treating anaerobic digesters - ADurb_Cas_03_SludgeMetaT metatranscriptome
Obelisk_000916_000001_000004	SRR5466369	86.66	87	86.98	SAMN06266347	Active sludge microbial communities from Illinois, USA, of municipal wastewater-treating anaerobic digesters - ADurb_Cas_03_SludgeMetaT metatranscriptome
Obelisk_001592_000009_000001	SRR5466369	70.74	85.54	85.51	SAMN06266347	Active sludge microbial communities from Illinois, USA, of municipal wastewater-treating anaerobic digesters - ADurb_Cas_03_SludgeMetaT metatranscriptome
Obelisk_001549_000004_000019	SRR5466369	66.66	84.81	84.78	SAMN06266347	Active sludge microbial communities from Illinois, USA, of municipal wastewater-treating anaerobic digesters - ADurb_Cas_03_SludgeMetaT metatranscriptome
Obelisk_000916_000001_000009	SRR5466369	88.66	84.76	84.77	SAMN06266347	Active sludge microbial communities from Illinois, USA, of municipal wastewater-treating anaerobic digesters - ADurb_Cas_03_SludgeMetaT metatranscriptome
Obelisk_001036_000001_000003	SRR5466369	81.84	84.54	84.52	SAMN06266347	Active sludge microbial communities from Illinois, USA, of municipal wastewater-treating anaerobic digesters - ADurb_Cas_03_SludgeMetaT metatranscriptome
Obelisk_000684_000001_000002	SRR5466369	91.77	83.64	83.63	SAMN06266347	Active sludge microbial communities from Illinois, USA, of municipal wastewater-treating anaerobic digesters - ADurb_Cas_03_SludgeMetaT metatranscriptome
Obelisk_001200_000001_000001	SRR5466369	72.95	82.95	82.95	SAMN06266347	Active sludge microbial communities from Illinois, USA, of municipal wastewater-treating anaerobic digesters - ADurb_Cas_03_SludgeMetaT metatranscriptome
Obelisk_001592_000009_000003	SRR5466369	64.77	80.25	80.2	SAMN06266347	Active sludge microbial communities from Illinois, USA, of municipal wastewater-treating anaerobic digesters - ADurb_Cas_03_SludgeMetaT metatranscriptome
Obelisk_000486_000001_000001	SRR5466364	125.8	100	100	SAMN06264536	Active sludge microbial communities from Illinois, USA, of municipal wastewater-treating anaerobic digesters - ADurb_Gel_01_SludgeMetaT metatranscriptome
Obelisk_000504_000001_000001	SRR5466364	120.91	100	100	SAMN06264536	Active sludge microbial communities from Illinois, USA, of municipal wastewater-treating anaerobic digesters - ADurb_Gel_01_SludgeMetaT metatranscriptome
Obelisk_000504_000001_000002	SRR5466364	120.91	100	100	SAMN06264536	Active sludge microbial communities from Illinois, USA, of municipal wastewater-treating anaerobic digesters - ADurb_Gel_01_SludgeMetaT metatranscriptome
Obelisk_000504_000001_000006	SRR5466364	119.91	100	100	SAMN06264536	Active sludge microbial communities from Illinois, USA, of municipal wastewater-treating anaerobic digesters - ADurb_Gel_01_SludgeMetaT metatranscriptome
Obelisk_000391_000001_000001	SRR5466364	119.9	100	100	SAMN06264536	Active sludge microbial communities from Illinois, USA, of municipal wastewater-treating anaerobic digesters - ADurb_Gel_01_SludgeMetaT metatranscriptome
Obelisk_000391_000001_000002	SRR5466364	119.9	100	100	SAMN06264536	Active sludge microbial communities from Illinois, USA, of municipal wastewater-treating anaerobic digesters - ADurb_Gel_01_SludgeMetaT metatranscriptome
Obelisk_000391_000001_000003	SRR5466364	119.9	100	100	SAMN06264536	Active sludge microbial communities from Illinois, USA, of municipal wastewater-treating anaerobic digesters - ADurb_Gel_01_SludgeMetaT metatranscriptome
Obelisk_000391_000001_000004	SRR5466364	119.9	100	100	SAMN06264536	Active sludge microbial communities from Illinois, USA, of municipal wastewater-treating anaerobic digesters - ADurb_Gel_01_SludgeMetaT metatranscriptome
Obelisk_000391_000001_000005	SRR5466364	119.9	100	100	SAMN06264536	Active sludge microbial communities from Illinois, USA, of municipal wastewater-treating anaerobic digesters - ADurb_Gel_01_SludgeMetaT metatranscriptome
Obelisk_000391_000001_000006	SRR5466364	119.9	100	100	SAMN06264536	Active sludge microbial communities from Illinois, USA, of municipal wastewater-treating anaerobic digesters - ADurb_Gel_01_SludgeMetaT metatranscriptome
Obelisk_000488_000001_000005	SRR5466364	119.69	100	100	SAMN06264536	Active sludge microbial communities from Illinois, USA, of municipal wastewater-treating anaerobic digesters - ADurb_Gel_01_SludgeMetaT metatranscriptome
Obelisk_000477_000001_000005	SRR5466364	118.84	100	100	SAMN06264536	Active sludge microbial communities from Illinois, USA, of municipal wastewater-treating anaerobic digesters - ADurb_Gel_01_SludgeMetaT metatranscriptome
Obelisk_000488_000001_000012	SRR5466364	118.68	100	100	SAMN06264536	Active sludge microbial communities from Illinois, USA, of municipal wastewater-treating anaerobic digesters - ADurb_Gel_01_SludgeMetaT metatranscriptome
Obelisk_000504_000001_000003	SRR5466364	117.91	100	100	SAMN06264536	Active sludge microbial communities from Illinois, USA, of municipal wastewater-treating anaerobic digesters - ADurb_Gel_01_SludgeMetaT metatranscriptome
Obelisk_000504_000001_000004	SRR5466364	117.91	100	100	SAMN06264536	Active sludge microbial communities from Illinois, USA, of municipal wastewater-treating anaerobic digesters - ADurb_Gel_01_SludgeMetaT metatranscriptome
Obelisk_000504_000001_000005	SRR5466364	117.91	100	100	SAMN06264536	Active sludge microbial communities from Illinois, USA, of municipal wastewater-treating anaerobic digesters - ADurb_Gel_01_SludgeMetaT metatranscriptome
Obelisk_000477_000001_000006	SRR5466364	117.84	100	100	SAMN06264536	Active sludge microbial communities from Illinois, USA, of municipal wastewater-treating anaerobic digesters - ADurb_Gel_01_SludgeMetaT metatranscriptome
Obelisk_000488_000001_000007	SRR5466364	117.69	100	100	SAMN06264536	Active sludge microbial communities from Illinois, USA, of municipal wastewater-treating anaerobic digesters - ADurb_Gel_01_SludgeMetaT metatranscriptome
Obelisk_000488_000001_000011	SRR5466364	117.69	100	100	SAMN06264536	Active sludge microbial communities from Illinois, USA, of municipal wastewater-treating anaerobic digesters - ADurb_Gel_01_SludgeMetaT metatranscriptome
Obelisk_000477_000001_000007	SRR5466364	116.84	100	100	SAMN06264536	Active sludge microbial communities from Illinois, USA, of municipal wastewater-treating anaerobic digesters - ADurb_Gel_01_SludgeMetaT metatranscriptome
Obelisk_000488_000001_000004	SRR5466364	116.69	100	100	SAMN06264536	Active sludge microbial communities from Illinois, USA, of municipal wastewater-treating anaerobic digesters - ADurb_Gel_01_SludgeMetaT metatranscriptome
Obelisk_000488_000001_000008	SRR5466364	116.69	100	100	SAMN06264536	Active sludge microbial communities from Illinois, USA, of municipal wastewater-treating anaerobic digesters - ADurb_Gel_01_SludgeMetaT metatranscriptome
Obelisk_000488_000001_000006	SRR5466364	115.69	100	100	SAMN06264536	Active sludge microbial communities from Illinois, USA, of municipal wastewater-treating anaerobic digesters - ADurb_Gel_01_SludgeMetaT metatranscriptome
Obelisk_000488_000001_000009	SRR5466364	115.69	100	100	SAMN06264536	Active sludge microbial communities from Illinois, USA, of municipal wastewater-treating anaerobic digesters - ADurb_Gel_01_SludgeMetaT metatranscriptome
Obelisk_000488_000001_000010	SRR5466364	115.69	100	100	SAMN06264536	Active sludge microbial communities from Illinois, USA, of municipal wastewater-treating anaerobic digesters - ADurb_Gel_01_SludgeMetaT metatranscriptome
Obelisk_000732_000001_000001	SRR5466364	114.9	100	100	SAMN06264536	Active sludge microbial communities from Illinois, USA, of municipal wastewater-treating anaerobic digesters - ADurb_Gel_01_SludgeMetaT metatranscriptome
Obelisk_000702_000003_000008	SRR5466364	114.53	100	100	SAMN06264536	Active sludge microbial communities from Illinois, USA, of municipal wastewater-treating anaerobic digesters - ADurb_Gel_01_SludgeMetaT metatranscriptome
Obelisk_000732_000001_000002	SRR5466364	113.9	100	100	SAMN06264536	Active sludge microbial communities from Illinois, USA, of municipal wastewater-treating anaerobic digesters - ADurb_Gel_01_SludgeMetaT metatranscriptome
Obelisk_000732_000001_000003	SRR5466364	113.9	100	100	SAMN06264536	Active sludge microbial communities from Illinois, USA, of municipal wastewater-treating anaerobic digesters - ADurb_Gel_01_SludgeMetaT metatranscriptome
Obelisk_000477_000001_000008	SRR5466364	113.85	100	100	SAMN06264536	Active sludge microbial communities from Illinois, USA, of municipal wastewater-treating anaerobic digesters - ADurb_Gel_01_SludgeMetaT metatranscriptome
Obelisk_000477_000001_000009	SRR5466364	113.85	100	100	SAMN06264536	Active sludge microbial communities from Illinois, USA, of municipal wastewater-treating anaerobic digesters - ADurb_Gel_01_SludgeMetaT metatranscriptome
Obelisk_000702_000003_000001	SRR5466364	112.54	100	100	SAMN06264536	Active sludge microbial communities from Illinois, USA, of municipal wastewater-treating anaerobic digesters - ADurb_Gel_01_SludgeMetaT metatranscriptome
Obelisk_000793_000001_000001	SRR5466364	110.96	100	100	SAMN06264536	Active sludge microbial communities from Illinois, USA, of municipal wastewater-treating anaerobic digesters - ADurb_Gel_01_SludgeMetaT metatranscriptome
Obelisk_000702_000003_000007	SRR5466364	110.54	100	100	SAMN06264536	Active sludge microbial communities from Illinois, USA, of municipal wastewater-treating anaerobic digesters - ADurb_Gel_01_SludgeMetaT metatranscriptome
Obelisk_000702_000003_000006	SRR5466364	107.55	100	100	SAMN06264536	Active sludge microbial communities from Illinois, USA, of municipal wastewater-treating anaerobic digesters - ADurb_Gel_01_SludgeMetaT metatranscriptome
Obelisk_000705_000001_000006	SRR5466364	105.83	100	100	SAMN06264536	Active sludge microbial communities from Illinois, USA, of municipal wastewater-treating anaerobic digesters - ADurb_Gel_01_SludgeMetaT metatranscriptome
Obelisk_000664_000001_000001	SRR5466364	104.82	100	100	SAMN06264536	Active sludge microbial communities from Illinois, USA, of municipal wastewater-treating anaerobic digesters - ADurb_Gel_01_SludgeMetaT metatranscriptome
Obelisk_000664_000001_000002	SRR5466364	104.82	100	100	SAMN06264536	Active sludge microbial communities from Illinois, USA, of municipal wastewater-treating anaerobic digesters - ADurb_Gel_01_SludgeMetaT metatranscriptome
Obelisk_000664_000001_000003	SRR5466364	104.82	100	100	SAMN06264536	Active sludge microbial communities from Illinois, USA, of municipal wastewater-treating anaerobic digesters - ADurb_Gel_01_SludgeMetaT metatranscriptome
Obelisk_000664_000001_000004	SRR5466364	104.82	100	100	SAMN06264536	Active sludge microbial communities from Illinois, USA, of municipal wastewater-treating anaerobic digesters - ADurb_Gel_01_SludgeMetaT metatranscriptome
Obelisk_000664_000001_000005	SRR5466364	104.82	100	100	SAMN06264536	Active sludge microbial communities from Illinois, USA, of municipal wastewater-treating anaerobic digesters - ADurb_Gel_01_SludgeMetaT metatranscriptome
Obelisk_000664_000001_000006	SRR5466364	104.82	100	100	SAMN06264536	Active sludge microbial communities from Illinois, USA, of municipal wastewater-treating anaerobic digesters - ADurb_Gel_01_SludgeMetaT metatranscriptome
Obelisk_000916_000001_000003	SRR5466364	104.6	100	100	SAMN06264536	Active sludge microbial communities from Illinois, USA, of municipal wastewater-treating anaerobic digesters - ADurb_Gel_01_SludgeMetaT metatranscriptome
Obelisk_000912_000001_000001	SRR5466364	103.9	100	100	SAMN06264536	Active sludge microbial communities from Illinois, USA, of municipal wastewater-treating anaerobic digesters - ADurb_Gel_01_SludgeMetaT metatranscriptome
Obelisk_000912_000001_000004	SRR5466364	103.9	100	100	SAMN06264536	Active sludge microbial communities from Illinois, USA, of municipal wastewater-treating anaerobic digesters - ADurb_Gel_01_SludgeMetaT metatranscriptome
Obelisk_000912_000001_000005	SRR5466364	103.9	100	100	SAMN06264536	Active sludge microbial communities from Illinois, USA, of municipal wastewater-treating anaerobic digesters - ADurb_Gel_01_SludgeMetaT metatranscriptome
Obelisk_000916_000001_000005	SRR5466364	103.59	100	100	SAMN06264536	Active sludge microbial communities from Illinois, USA, of municipal wastewater-treating anaerobic digesters - ADurb_Gel_01_SludgeMetaT metatranscriptome
Obelisk_000916_000001_000006	SRR5466364	103.59	100	100	SAMN06264536	Active sludge microbial communities from Illinois, USA, of municipal wastewater-treating anaerobic digesters - ADurb_Gel_01_SludgeMetaT metatranscriptome
Obelisk_000916_000001_000007	SRR5466364	103.59	100	100	SAMN06264536	Active sludge microbial communities from Illinois, USA, of municipal wastewater-treating anaerobic digesters - ADurb_Gel_01_SludgeMetaT metatranscriptome
Obelisk_000916_000001_000012	SRR5466364	103.59	100	100	SAMN06264536	Active sludge microbial communities from Illinois, USA, of municipal wastewater-treating anaerobic digesters - ADurb_Gel_01_SludgeMetaT metatranscriptome
Obelisk_000916_000001_000013	SRR5466364	103.59	100	100	SAMN06264536	Active sludge microbial communities from Illinois, USA, of municipal wastewater-treating anaerobic digesters - ADurb_Gel_01_SludgeMetaT metatranscriptome
Obelisk_000916_000001_000014	SRR5466364	103.59	100	100	SAMN06264536	Active sludge microbial communities from Illinois, USA, of municipal wastewater-treating anaerobic digesters - ADurb_Gel_01_SludgeMetaT metatranscriptome
Obelisk_000567_000002_000001	SRR5466364	103.39	100	100	SAMN06264536	Active sludge microbial communities from Illinois, USA, of municipal wastewater-treating anaerobic digesters - ADurb_Gel_01_SludgeMetaT metatranscriptome
Obelisk_000912_000001_000002	SRR5466364	102.9	100	100	SAMN06264536	Active sludge microbial communities from Illinois, USA, of municipal wastewater-treating anaerobic digesters - ADurb_Gel_01_SludgeMetaT metatranscriptome
Obelisk_000916_000001_000011	SRR5466364	102.59	100	100	SAMN06264536	Active sludge microbial communities from Illinois, USA, of municipal wastewater-treating anaerobic digesters - ADurb_Gel_01_SludgeMetaT metatranscriptome
Obelisk_000567_000002_000006	SRR5466364	102.39	100	100	SAMN06264536	Active sludge microbial communities from Illinois, USA, of municipal wastewater-treating anaerobic digesters - ADurb_Gel_01_SludgeMetaT metatranscriptome
Obelisk_000912_000001_000003	SRR5466364	101.9	100	100	SAMN06264536	Active sludge microbial communities from Illinois, USA, of municipal wastewater-treating anaerobic digesters - ADurb_Gel_01_SludgeMetaT metatranscriptome
Obelisk_000567_000002_000002	SRR5466364	101.39	100	100	SAMN06264536	Active sludge microbial communities from Illinois, USA, of municipal wastewater-treating anaerobic digesters - ADurb_Gel_01_SludgeMetaT metatranscriptome
Obelisk_000937_000001_000003	SRR5466364	100.85	100	100	SAMN06264536	Active sludge microbial communities from Illinois, USA, of municipal wastewater-treating anaerobic digesters - ADurb_Gel_01_SludgeMetaT metatranscriptome
Obelisk_000937_000001_000004	SRR5466364	100.85	100	100	SAMN06264536	Active sludge microbial communities from Illinois, USA, of municipal wastewater-treating anaerobic digesters - ADurb_Gel_01_SludgeMetaT metatranscriptome
Obelisk_000937_000001_000006	SRR5466364	100.85	100	100	SAMN06264536	Active sludge microbial communities from Illinois, USA, of municipal wastewater-treating anaerobic digesters - ADurb_Gel_01_SludgeMetaT metatranscriptome
Obelisk_000937_000001_000007	SRR5466364	100.85	100	100	SAMN06264536	Active sludge microbial communities from Illinois, USA, of municipal wastewater-treating anaerobic digesters - ADurb_Gel_01_SludgeMetaT metatranscriptome
Obelisk_000937_000001_000001	SRR5466364	99.85	100	100	SAMN06264536	Active sludge microbial communities from Illinois, USA, of municipal wastewater-treating anaerobic digesters - ADurb_Gel_01_SludgeMetaT metatranscriptome
Obelisk_000937_000001_000002	SRR5466364	99.85	100	100	SAMN06264536	Active sludge microbial communities from Illinois, USA, of municipal wastewater-treating anaerobic digesters - ADurb_Gel_01_SludgeMetaT metatranscriptome
Obelisk_001162_000001_000001	SRR5466364	89.95	100	100	SAMN06264536	Active sludge microbial communities from Illinois, USA, of municipal wastewater-treating anaerobic digesters - ADurb_Gel_01_SludgeMetaT metatranscriptome
Obelisk_001162_000001_000002	SRR5466364	89.95	100	100	SAMN06264536	Active sludge microbial communities from Illinois, USA, of municipal wastewater-treating anaerobic digesters - ADurb_Gel_01_SludgeMetaT metatranscriptome
Obelisk_001200_000001_000001	SRR5466364	87.94	100	100	SAMN06264536	Active sludge microbial communities from Illinois, USA, of municipal wastewater-treating anaerobic digesters - ADurb_Gel_01_SludgeMetaT metatranscriptome
Obelisk_001200_000001_000002	SRR5466364	87.94	100	100	SAMN06264536	Active sludge microbial communities from Illinois, USA, of municipal wastewater-treating anaerobic digesters - ADurb_Gel_01_SludgeMetaT metatranscriptome
Obelisk_001162_000001_000003	SRR5466364	85.95	100	100	SAMN06264536	Active sludge microbial communities from Illinois, USA, of municipal wastewater-treating anaerobic digesters - ADurb_Gel_01_SludgeMetaT metatranscriptome
Obelisk_001592_000009_000001	SRR5466364	82.73	100	100	SAMN06264536	Active sludge microbial communities from Illinois, USA, of municipal wastewater-treating anaerobic digesters - ADurb_Gel_01_SludgeMetaT metatranscriptome
Obelisk_001592_000009_000003	SRR5466364	80.76	100	100	SAMN06264536	Active sludge microbial communities from Illinois, USA, of municipal wastewater-treating anaerobic digesters - ADurb_Gel_01_SludgeMetaT metatranscriptome
Obelisk_001592_000013_000002	SRR5466364	80.7	100	100	SAMN06264536	Active sludge microbial communities from Illinois, USA, of municipal wastewater-treating anaerobic digesters - ADurb_Gel_01_SludgeMetaT metatranscriptome
Obelisk_001549_000004_000008	SRR5466364	80.62	100	100	SAMN06264536	Active sludge microbial communities from Illinois, USA, of municipal wastewater-treating anaerobic digesters - ADurb_Gel_01_SludgeMetaT metatranscriptome
Obelisk_001549_000004_000009	SRR5466364	80.62	100	100	SAMN06264536	Active sludge microbial communities from Illinois, USA, of municipal wastewater-treating anaerobic digesters - ADurb_Gel_01_SludgeMetaT metatranscriptome
Obelisk_001549_000004_000010	SRR5466364	80.62	100	100	SAMN06264536	Active sludge microbial communities from Illinois, USA, of municipal wastewater-treating anaerobic digesters - ADurb_Gel_01_SludgeMetaT metatranscriptome
Obelisk_001549_000004_000011	SRR5466364	80.62	100	100	SAMN06264536	Active sludge microbial communities from Illinois, USA, of municipal wastewater-treating anaerobic digesters - ADurb_Gel_01_SludgeMetaT metatranscriptome
Obelisk_001549_000004_000013	SRR5466364	80.62	100	100	SAMN06264536	Active sludge microbial communities from Illinois, USA, of municipal wastewater-treating anaerobic digesters - ADurb_Gel_01_SludgeMetaT metatranscriptome
Obelisk_001549_000004_000014	SRR5466364	80.62	100	100	SAMN06264536	Active sludge microbial communities from Illinois, USA, of municipal wastewater-treating anaerobic digesters - ADurb_Gel_01_SludgeMetaT metatranscriptome
Obelisk_001586_000003_000001	SRR5466364	77.92	100	100	SAMN06264536	Active sludge microbial communities from Illinois, USA, of municipal wastewater-treating anaerobic digesters - ADurb_Gel_01_SludgeMetaT metatranscriptome
Obelisk_001549_000004_000015	SRR5466364	77.63	100	100	SAMN06264536	Active sludge microbial communities from Illinois, USA, of municipal wastewater-treating anaerobic digesters - ADurb_Gel_01_SludgeMetaT metatranscriptome
Obelisk_001592_000013_000001	SRR5466364	76.71	100	100	SAMN06264536	Active sludge microbial communities from Illinois, USA, of municipal wastewater-treating anaerobic digesters - ADurb_Gel_01_SludgeMetaT metatranscriptome
Obelisk_001564_000002_000001	SRR5466364	74.95	100	100	SAMN06264536	Active sludge microbial communities from Illinois, USA, of municipal wastewater-treating anaerobic digesters - ADurb_Gel_01_SludgeMetaT metatranscriptome
Obelisk_000702_000003_000002	SRR5466364	109.54	99.1	99.1	SAMN06264536	Active sludge microbial communities from Illinois, USA, of municipal wastewater-treating anaerobic digesters - ADurb_Gel_01_SludgeMetaT metatranscriptome
Obelisk_000916_000001_000001	SRR5466364	100.6	99.02	99.02	SAMN06264536	Active sludge microbial communities from Illinois, USA, of municipal wastewater-treating anaerobic digesters - ADurb_Gel_01_SludgeMetaT metatranscriptome
Obelisk_001592_000013_000003	SRR5466364	80.67	98.78	98.78	SAMN06264536	Active sludge microbial communities from Illinois, USA, of municipal wastewater-treating anaerobic digesters - ADurb_Gel_01_SludgeMetaT metatranscriptome
Obelisk_001549_000004_000018	SRR5466364	79.62	98.77	98.76	SAMN06264536	Active sludge microbial communities from Illinois, USA, of municipal wastewater-treating anaerobic digesters - ADurb_Gel_01_SludgeMetaT metatranscriptome
Obelisk_001564_000002_000002	SRR5466364	73.95	98.67	98.67	SAMN06264536	Active sludge microbial communities from Illinois, USA, of municipal wastewater-treating anaerobic digesters - ADurb_Gel_01_SludgeMetaT metatranscriptome
Obelisk_000916_000001_000008	SRR5466364	101.6	98.08	98.07	SAMN06264536	Active sludge microbial communities from Illinois, USA, of municipal wastewater-treating anaerobic digesters - ADurb_Gel_01_SludgeMetaT metatranscriptome
Obelisk_001549_000004_000007	SRR5466364	78.63	97.53	97.52	SAMN06264536	Active sludge microbial communities from Illinois, USA, of municipal wastewater-treating anaerobic digesters - ADurb_Gel_01_SludgeMetaT metatranscriptome
Obelisk_001592_000013_000004	SRR5466364	77.7	97.5	97.49	SAMN06264536	Active sludge microbial communities from Illinois, USA, of municipal wastewater-treating anaerobic digesters - ADurb_Gel_01_SludgeMetaT metatranscriptome
Obelisk_001586_000003_000002	SRR5466364	76.92	97.47	97.47	SAMN06264536	Active sludge microbial communities from Illinois, USA, of municipal wastewater-treating anaerobic digesters - ADurb_Gel_01_SludgeMetaT metatranscriptome
Obelisk_000477_000001_000010	SRR5466364	112.85	97.41	97.41	SAMN06264536	Active sludge microbial communities from Illinois, USA, of municipal wastewater-treating anaerobic digesters - ADurb_Gel_01_SludgeMetaT metatranscriptome
Obelisk_000702_000003_000005	SRR5466364	105.55	97.25	97.24	SAMN06264536	Active sludge microbial communities from Illinois, USA, of municipal wastewater-treating anaerobic digesters - ADurb_Gel_01_SludgeMetaT metatranscriptome
Obelisk_000702_000003_000004	SRR5466364	104.57	97.22	97.21	SAMN06264536	Active sludge microbial communities from Illinois, USA, of municipal wastewater-treating anaerobic digesters - ADurb_Gel_01_SludgeMetaT metatranscriptome
Obelisk_000937_000001_000005	SRR5466364	96.86	97	97	SAMN06264536	Active sludge microbial communities from Illinois, USA, of municipal wastewater-treating anaerobic digesters - ADurb_Gel_01_SludgeMetaT metatranscriptome
Obelisk_000659_000001_000001	SRR5466364	107.44	96.43	96.41	SAMN06264536	Active sludge microbial communities from Illinois, USA, of municipal wastewater-treating anaerobic digesters - ADurb_Gel_01_SludgeMetaT metatranscriptome
Obelisk_000659_000001_000002	SRR5466364	107.43	96.43	96.41	SAMN06264536	Active sludge microbial communities from Illinois, USA, of municipal wastewater-treating anaerobic digesters - ADurb_Gel_01_SludgeMetaT metatranscriptome
Obelisk_001036_000001_000004	SRR5466364	89.84	95.74	95.74	SAMN06264536	Active sludge microbial communities from Illinois, USA, of municipal wastewater-treating anaerobic digesters - ADurb_Gel_01_SludgeMetaT metatranscriptome
Obelisk_000916_000001_000010	SRR5466364	94.62	95	94.99	SAMN06264536	Active sludge microbial communities from Illinois, USA, of municipal wastewater-treating anaerobic digesters - ADurb_Gel_01_SludgeMetaT metatranscriptome
Obelisk_000231_000001_000002	SRR5466364	125.84	94.03	94.03	SAMN06264536	Active sludge microbial communities from Illinois, USA, of municipal wastewater-treating anaerobic digesters - ADurb_Gel_01_SludgeMetaT metatranscriptome
Obelisk_001036_000001_000002	SRR5466364	90.83	93.81	93.81	SAMN06264536	Active sludge microbial communities from Illinois, USA, of municipal wastewater-treating anaerobic digesters - ADurb_Gel_01_SludgeMetaT metatranscriptome
Obelisk_001549_000007_000001	SRR5466364	72.68	93.59	93.58	SAMN06264536	Active sludge microbial communities from Illinois, USA, of municipal wastewater-treating anaerobic digesters - ADurb_Gel_01_SludgeMetaT metatranscriptome
Obelisk_000290_000001_000001	SRR5466364	117.68	92.91	92.91	SAMN06264536	Active sludge microbial communities from Illinois, USA, of municipal wastewater-treating anaerobic digesters - ADurb_Gel_01_SludgeMetaT metatranscriptome
Obelisk_000290_000001_000002	SRR5466364	116.69	92.86	92.85	SAMN06264536	Active sludge microbial communities from Illinois, USA, of municipal wastewater-treating anaerobic digesters - ADurb_Gel_01_SludgeMetaT metatranscriptome
Obelisk_001036_000001_000001	SRR5466364	89.83	92.78	92.78	SAMN06264536	Active sludge microbial communities from Illinois, USA, of municipal wastewater-treating anaerobic digesters - ADurb_Gel_01_SludgeMetaT metatranscriptome
Obelisk_001549_000007_000002	SRR5466364	73.68	92.5	92.48	SAMN06264536	Active sludge microbial communities from Illinois, USA, of municipal wastewater-treating anaerobic digesters - ADurb_Gel_01_SludgeMetaT metatranscriptome
Obelisk_000231_000001_000003	SRR5466364	118.84	92.25	92.25	SAMN06264536	Active sludge microbial communities from Illinois, USA, of municipal wastewater-treating anaerobic digesters - ADurb_Gel_01_SludgeMetaT metatranscriptome
Obelisk_000916_000001_000004	SRR5466364	91.65	92	91.99	SAMN06264536	Active sludge microbial communities from Illinois, USA, of municipal wastewater-treating anaerobic digesters - ADurb_Gel_01_SludgeMetaT metatranscriptome
Obelisk_000231_000001_000001	SRR5466364	116.84	90.7	90.7	SAMN06264536	Active sludge microbial communities from Illinois, USA, of municipal wastewater-treating anaerobic digesters - ADurb_Gel_01_SludgeMetaT metatranscriptome
Obelisk_000702_000003_000003	SRR5466364	99.58	88.5	88.46	SAMN06264536	Active sludge microbial communities from Illinois, USA, of municipal wastewater-treating anaerobic digesters - ADurb_Gel_01_SludgeMetaT metatranscriptome
Obelisk_000567_000002_000007	SRR5466364	88.37	88.12	88.06	SAMN06264536	Active sludge microbial communities from Illinois, USA, of municipal wastewater-treating anaerobic digesters - ADurb_Gel_01_SludgeMetaT metatranscriptome
Obelisk_001592_000009_000002	SRR5466364	66.73	85.9	85.86	SAMN06264536	Active sludge microbial communities from Illinois, USA, of municipal wastewater-treating anaerobic digesters - ADurb_Gel_01_SludgeMetaT metatranscriptome
Obelisk_001549_000004_000019	SRR5466364	66.66	84.81	84.78	SAMN06264536	Active sludge microbial communities from Illinois, USA, of municipal wastewater-treating anaerobic digesters - ADurb_Gel_01_SludgeMetaT metatranscriptome
Obelisk_001549_000004_000001	SRR5466364	64.71	84.42	84.39	SAMN06264536	Active sludge microbial communities from Illinois, USA, of municipal wastewater-treating anaerobic digesters - ADurb_Gel_01_SludgeMetaT metatranscriptome
Obelisk_000567_000002_000003	SRR5466364	85.38	84.31	84.25	SAMN06264536	Active sludge microbial communities from Illinois, USA, of municipal wastewater-treating anaerobic digesters - ADurb_Gel_01_SludgeMetaT metatranscriptome
Obelisk_000567_000002_000004	SRR5466364	85.38	84.31	84.25	SAMN06264536	Active sludge microbial communities from Illinois, USA, of municipal wastewater-treating anaerobic digesters - ADurb_Gel_01_SludgeMetaT metatranscriptome
Obelisk_000916_000001_000002	SRR5466364	83.68	83.17	83.18	SAMN06264536	Active sludge microbial communities from Illinois, USA, of municipal wastewater-treating anaerobic digesters - ADurb_Gel_01_SludgeMetaT metatranscriptome
Obelisk_000916_000001_000009	SRR5466364	86.66	82.86	82.86	SAMN06264536	Active sludge microbial communities from Illinois, USA, of municipal wastewater-treating anaerobic digesters - ADurb_Gel_01_SludgeMetaT metatranscriptome
Obelisk_000567_000001_000004	SRR5466364	84.36	82.52	82.45	SAMN06264536	Active sludge microbial communities from Illinois, USA, of municipal wastewater-treating anaerobic digesters - ADurb_Gel_01_SludgeMetaT metatranscriptome
Obelisk_001549_000004_000016	SRR5466364	65.68	82.5	82.45	SAMN06264536	Active sludge microbial communities from Illinois, USA, of municipal wastewater-treating anaerobic digesters - ADurb_Gel_01_SludgeMetaT metatranscriptome
Obelisk_001549_000004_000017	SRR5466364	65.68	82.5	82.45	SAMN06264536	Active sludge microbial communities from Illinois, USA, of municipal wastewater-treating anaerobic digesters - ADurb_Gel_01_SludgeMetaT metatranscriptome
Obelisk_000925_000001_000001	SRR5466364	79.9	81.63	81.62	SAMN06264536	Active sludge microbial communities from Illinois, USA, of municipal wastewater-treating anaerobic digesters - ADurb_Gel_01_SludgeMetaT metatranscriptome
Obelisk_000567_000002_000005	SRR5466364	83.41	81.55	81.49	SAMN06264536	Active sludge microbial communities from Illinois, USA, of municipal wastewater-treating anaerobic digesters - ADurb_Gel_01_SludgeMetaT metatranscriptome
Obelisk_000925_000001_000002	SRR5466364	76.91	80.21	80.19	SAMN06264536	Active sludge microbial communities from Illinois, USA, of municipal wastewater-treating anaerobic digesters - ADurb_Gel_01_SludgeMetaT metatranscriptome
Obelisk_000504_000001_000001	SRR6049586	120.91	100	100	SAMN07631327	Active sludge microbial communities from Illinois, USA, of municipal wastewater-treating anaerobic digesters - ADurb_Gel_02_SludgeMetaT metatranscriptome
Obelisk_000504_000001_000002	SRR6049586	120.91	100	100	SAMN07631327	Active sludge microbial communities from Illinois, USA, of municipal wastewater-treating anaerobic digesters - ADurb_Gel_02_SludgeMetaT metatranscriptome
Obelisk_000504_000001_000006	SRR6049586	119.91	100	100	SAMN07631327	Active sludge microbial communities from Illinois, USA, of municipal wastewater-treating anaerobic digesters - ADurb_Gel_02_SludgeMetaT metatranscriptome
Obelisk_000391_000001_000001	SRR6049586	119.9	100	100	SAMN07631327	Active sludge microbial communities from Illinois, USA, of municipal wastewater-treating anaerobic digesters - ADurb_Gel_02_SludgeMetaT metatranscriptome
Obelisk_000391_000001_000002	SRR6049586	119.9	100	100	SAMN07631327	Active sludge microbial communities from Illinois, USA, of municipal wastewater-treating anaerobic digesters - ADurb_Gel_02_SludgeMetaT metatranscriptome
Obelisk_000391_000001_000003	SRR6049586	119.9	100	100	SAMN07631327	Active sludge microbial communities from Illinois, USA, of municipal wastewater-treating anaerobic digesters - ADurb_Gel_02_SludgeMetaT metatranscriptome
Obelisk_000391_000001_000004	SRR6049586	119.9	100	100	SAMN07631327	Active sludge microbial communities from Illinois, USA, of municipal wastewater-treating anaerobic digesters - ADurb_Gel_02_SludgeMetaT metatranscriptome
Obelisk_000391_000001_000005	SRR6049586	119.9	100	100	SAMN07631327	Active sludge microbial communities from Illinois, USA, of municipal wastewater-treating anaerobic digesters - ADurb_Gel_02_SludgeMetaT metatranscriptome
Obelisk_000391_000001_000006	SRR6049586	119.9	100	100	SAMN07631327	Active sludge microbial communities from Illinois, USA, of municipal wastewater-treating anaerobic digesters - ADurb_Gel_02_SludgeMetaT metatranscriptome
Obelisk_000488_000001_000005	SRR6049586	119.69	100	100	SAMN07631327	Active sludge microbial communities from Illinois, USA, of municipal wastewater-treating anaerobic digesters - ADurb_Gel_02_SludgeMetaT metatranscriptome
Obelisk_000488_000001_000012	SRR6049586	118.68	100	100	SAMN07631327	Active sludge microbial communities from Illinois, USA, of municipal wastewater-treating anaerobic digesters - ADurb_Gel_02_SludgeMetaT metatranscriptome
Obelisk_000504_000001_000003	SRR6049586	117.91	100	100	SAMN07631327	Active sludge microbial communities from Illinois, USA, of municipal wastewater-treating anaerobic digesters - ADurb_Gel_02_SludgeMetaT metatranscriptome
Obelisk_000504_000001_000004	SRR6049586	117.91	100	100	SAMN07631327	Active sludge microbial communities from Illinois, USA, of municipal wastewater-treating anaerobic digesters - ADurb_Gel_02_SludgeMetaT metatranscriptome
Obelisk_000504_000001_000005	SRR6049586	117.91	100	100	SAMN07631327	Active sludge microbial communities from Illinois, USA, of municipal wastewater-treating anaerobic digesters - ADurb_Gel_02_SludgeMetaT metatranscriptome
Obelisk_000488_000001_000007	SRR6049586	117.69	100	100	SAMN07631327	Active sludge microbial communities from Illinois, USA, of municipal wastewater-treating anaerobic digesters - ADurb_Gel_02_SludgeMetaT metatranscriptome
Obelisk_000488_000001_000011	SRR6049586	117.69	100	100	SAMN07631327	Active sludge microbial communities from Illinois, USA, of municipal wastewater-treating anaerobic digesters - ADurb_Gel_02_SludgeMetaT metatranscriptome
Obelisk_000488_000001_000004	SRR6049586	116.69	100	100	SAMN07631327	Active sludge microbial communities from Illinois, USA, of municipal wastewater-treating anaerobic digesters - ADurb_Gel_02_SludgeMetaT metatranscriptome
Obelisk_000488_000001_000008	SRR6049586	116.69	100	100	SAMN07631327	Active sludge microbial communities from Illinois, USA, of municipal wastewater-treating anaerobic digesters - ADurb_Gel_02_SludgeMetaT metatranscriptome
Obelisk_000488_000001_000006	SRR6049586	115.69	100	100	SAMN07631327	Active sludge microbial communities from Illinois, USA, of municipal wastewater-treating anaerobic digesters - ADurb_Gel_02_SludgeMetaT metatranscriptome
Obelisk_000488_000001_000009	SRR6049586	115.69	100	100	SAMN07631327	Active sludge microbial communities from Illinois, USA, of municipal wastewater-treating anaerobic digesters - ADurb_Gel_02_SludgeMetaT metatranscriptome
Obelisk_000488_000001_000010	SRR6049586	115.69	100	100	SAMN07631327	Active sludge microbial communities from Illinois, USA, of municipal wastewater-treating anaerobic digesters - ADurb_Gel_02_SludgeMetaT metatranscriptome
Obelisk_000732_000001_000001	SRR6049586	114.9	100	100	SAMN07631327	Active sludge microbial communities from Illinois, USA, of municipal wastewater-treating anaerobic digesters - ADurb_Gel_02_SludgeMetaT metatranscriptome
Obelisk_000732_000001_000002	SRR6049586	113.9	100	100	SAMN07631327	Active sludge microbial communities from Illinois, USA, of municipal wastewater-treating anaerobic digesters - ADurb_Gel_02_SludgeMetaT metatranscriptome
Obelisk_000732_000001_000003	SRR6049586	113.9	100	100	SAMN07631327	Active sludge microbial communities from Illinois, USA, of municipal wastewater-treating anaerobic digesters - ADurb_Gel_02_SludgeMetaT metatranscriptome
Obelisk_000702_000003_000007	SRR6049586	110.54	100	100	SAMN07631327	Active sludge microbial communities from Illinois, USA, of municipal wastewater-treating anaerobic digesters - ADurb_Gel_02_SludgeMetaT metatranscriptome
Obelisk_000664_000001_000001	SRR6049586	104.82	100	100	SAMN07631327	Active sludge microbial communities from Illinois, USA, of municipal wastewater-treating anaerobic digesters - ADurb_Gel_02_SludgeMetaT metatranscriptome
Obelisk_000664_000001_000002	SRR6049586	104.82	100	100	SAMN07631327	Active sludge microbial communities from Illinois, USA, of municipal wastewater-treating anaerobic digesters - ADurb_Gel_02_SludgeMetaT metatranscriptome
Obelisk_000664_000001_000003	SRR6049586	104.82	100	100	SAMN07631327	Active sludge microbial communities from Illinois, USA, of municipal wastewater-treating anaerobic digesters - ADurb_Gel_02_SludgeMetaT metatranscriptome
Obelisk_000664_000001_000004	SRR6049586	104.82	100	100	SAMN07631327	Active sludge microbial communities from Illinois, USA, of municipal wastewater-treating anaerobic digesters - ADurb_Gel_02_SludgeMetaT metatranscriptome
Obelisk_000664_000001_000005	SRR6049586	104.82	100	100	SAMN07631327	Active sludge microbial communities from Illinois, USA, of municipal wastewater-treating anaerobic digesters - ADurb_Gel_02_SludgeMetaT metatranscriptome
Obelisk_000664_000001_000006	SRR6049586	104.82	100	100	SAMN07631327	Active sludge microbial communities from Illinois, USA, of municipal wastewater-treating anaerobic digesters - ADurb_Gel_02_SludgeMetaT metatranscriptome
Obelisk_000912_000001_000001	SRR6049586	103.9	100	100	SAMN07631327	Active sludge microbial communities from Illinois, USA, of municipal wastewater-treating anaerobic digesters - ADurb_Gel_02_SludgeMetaT metatranscriptome
Obelisk_000912_000001_000004	SRR6049586	103.9	100	100	SAMN07631327	Active sludge microbial communities from Illinois, USA, of municipal wastewater-treating anaerobic digesters - ADurb_Gel_02_SludgeMetaT metatranscriptome
Obelisk_000912_000001_000005	SRR6049586	103.9	100	100	SAMN07631327	Active sludge microbial communities from Illinois, USA, of municipal wastewater-treating anaerobic digesters - ADurb_Gel_02_SludgeMetaT metatranscriptome
Obelisk_000567_000002_000001	SRR6049586	103.39	100	100	SAMN07631327	Active sludge microbial communities from Illinois, USA, of municipal wastewater-treating anaerobic digesters - ADurb_Gel_02_SludgeMetaT metatranscriptome
Obelisk_000912_000001_000002	SRR6049586	102.9	100	100	SAMN07631327	Active sludge microbial communities from Illinois, USA, of municipal wastewater-treating anaerobic digesters - ADurb_Gel_02_SludgeMetaT metatranscriptome
Obelisk_000567_000002_000006	SRR6049586	102.39	100	100	SAMN07631327	Active sludge microbial communities from Illinois, USA, of municipal wastewater-treating anaerobic digesters - ADurb_Gel_02_SludgeMetaT metatranscriptome
Obelisk_000912_000001_000003	SRR6049586	101.9	100	100	SAMN07631327	Active sludge microbial communities from Illinois, USA, of municipal wastewater-treating anaerobic digesters - ADurb_Gel_02_SludgeMetaT metatranscriptome
Obelisk_000567_000002_000002	SRR6049586	101.39	100	100	SAMN07631327	Active sludge microbial communities from Illinois, USA, of municipal wastewater-treating anaerobic digesters - ADurb_Gel_02_SludgeMetaT metatranscriptome
Obelisk_000937_000001_000003	SRR6049586	100.85	100	100	SAMN07631327	Active sludge microbial communities from Illinois, USA, of municipal wastewater-treating anaerobic digesters - ADurb_Gel_02_SludgeMetaT metatranscriptome
Obelisk_000937_000001_000004	SRR6049586	100.85	100	100	SAMN07631327	Active sludge microbial communities from Illinois, USA, of municipal wastewater-treating anaerobic digesters - ADurb_Gel_02_SludgeMetaT metatranscriptome
Obelisk_000937_000001_000006	SRR6049586	100.85	100	100	SAMN07631327	Active sludge microbial communities from Illinois, USA, of municipal wastewater-treating anaerobic digesters - ADurb_Gel_02_SludgeMetaT metatranscriptome
Obelisk_000937_000001_000007	SRR6049586	100.85	100	100	SAMN07631327	Active sludge microbial communities from Illinois, USA, of municipal wastewater-treating anaerobic digesters - ADurb_Gel_02_SludgeMetaT metatranscriptome
Obelisk_000937_000001_000001	SRR6049586	99.85	100	100	SAMN07631327	Active sludge microbial communities from Illinois, USA, of municipal wastewater-treating anaerobic digesters - ADurb_Gel_02_SludgeMetaT metatranscriptome
Obelisk_000937_000001_000002	SRR6049586	99.85	100	100	SAMN07631327	Active sludge microbial communities from Illinois, USA, of municipal wastewater-treating anaerobic digesters - ADurb_Gel_02_SludgeMetaT metatranscriptome
Obelisk_001162_000001_000003	SRR6049586	85.95	100	100	SAMN07631327	Active sludge microbial communities from Illinois, USA, of municipal wastewater-treating anaerobic digesters - ADurb_Gel_02_SludgeMetaT metatranscriptome
Obelisk_001592_000009_000001	SRR6049586	82.73	100	100	SAMN07631327	Active sludge microbial communities from Illinois, USA, of municipal wastewater-treating anaerobic digesters - ADurb_Gel_02_SludgeMetaT metatranscriptome
Obelisk_001592_000009_000003	SRR6049586	80.76	100	100	SAMN07631327	Active sludge microbial communities from Illinois, USA, of municipal wastewater-treating anaerobic digesters - ADurb_Gel_02_SludgeMetaT metatranscriptome
Obelisk_001592_000013_000002	SRR6049586	80.7	100	100	SAMN07631327	Active sludge microbial communities from Illinois, USA, of municipal wastewater-treating anaerobic digesters - ADurb_Gel_02_SludgeMetaT metatranscriptome
Obelisk_001592_000013_000004	SRR6049586	79.7	100	100	SAMN07631327	Active sludge microbial communities from Illinois, USA, of municipal wastewater-treating anaerobic digesters - ADurb_Gel_02_SludgeMetaT metatranscriptome
Obelisk_001549_000004_000015	SRR6049586	77.63	100	100	SAMN07631327	Active sludge microbial communities from Illinois, USA, of municipal wastewater-treating anaerobic digesters - ADurb_Gel_02_SludgeMetaT metatranscriptome
Obelisk_001592_000013_000001	SRR6049586	76.71	100	100	SAMN07631327	Active sludge microbial communities from Illinois, USA, of municipal wastewater-treating anaerobic digesters - ADurb_Gel_02_SludgeMetaT metatranscriptome
Obelisk_001200_000001_000001	SRR6049586	86.94	98.86	98.86	SAMN07631327	Active sludge microbial communities from Illinois, USA, of municipal wastewater-treating anaerobic digesters - ADurb_Gel_02_SludgeMetaT metatranscriptome
Obelisk_001200_000001_000002	SRR6049586	86.94	98.86	98.86	SAMN07631327	Active sludge microbial communities from Illinois, USA, of municipal wastewater-treating anaerobic digesters - ADurb_Gel_02_SludgeMetaT metatranscriptome
Obelisk_001549_000007_000001	SRR6049586	76.67	98.72	98.72	SAMN07631327	Active sludge microbial communities from Illinois, USA, of municipal wastewater-treating anaerobic digesters - ADurb_Gel_02_SludgeMetaT metatranscriptome
Obelisk_001162_000001_000001	SRR6049586	87.95	97.78	97.78	SAMN07631327	Active sludge microbial communities from Illinois, USA, of municipal wastewater-treating anaerobic digesters - ADurb_Gel_02_SludgeMetaT metatranscriptome
Obelisk_001162_000001_000002	SRR6049586	87.95	97.78	97.78	SAMN07631327	Active sludge microbial communities from Illinois, USA, of municipal wastewater-treating anaerobic digesters - ADurb_Gel_02_SludgeMetaT metatranscriptome
Obelisk_000659_000001_000001	SRR6049586	108.44	97.32	97.31	SAMN07631327	Active sludge microbial communities from Illinois, USA, of municipal wastewater-treating anaerobic digesters - ADurb_Gel_02_SludgeMetaT metatranscriptome
Obelisk_000659_000001_000002	SRR6049586	108.43	97.32	97.31	SAMN07631327	Active sludge microbial communities from Illinois, USA, of municipal wastewater-treating anaerobic digesters - ADurb_Gel_02_SludgeMetaT metatranscriptome
Obelisk_000702_000003_000006	SRR6049586	104.55	97.22	97.21	SAMN07631327	Active sludge microbial communities from Illinois, USA, of municipal wastewater-treating anaerobic digesters - ADurb_Gel_02_SludgeMetaT metatranscriptome
Obelisk_000937_000001_000005	SRR6049586	96.86	97	97	SAMN07631327	Active sludge microbial communities from Illinois, USA, of municipal wastewater-treating anaerobic digesters - ADurb_Gel_02_SludgeMetaT metatranscriptome
Obelisk_000702_000003_000005	SRR6049586	104.55	96.33	96.32	SAMN07631327	Active sludge microbial communities from Illinois, USA, of municipal wastewater-treating anaerobic digesters - ADurb_Gel_02_SludgeMetaT metatranscriptome
Obelisk_001549_000004_000008	SRR6049586	77.63	96.3	96.29	SAMN07631327	Active sludge microbial communities from Illinois, USA, of municipal wastewater-treating anaerobic digesters - ADurb_Gel_02_SludgeMetaT metatranscriptome
Obelisk_001549_000004_000009	SRR6049586	77.63	96.3	96.29	SAMN07631327	Active sludge microbial communities from Illinois, USA, of municipal wastewater-treating anaerobic digesters - ADurb_Gel_02_SludgeMetaT metatranscriptome
Obelisk_001549_000004_000010	SRR6049586	77.63	96.3	96.29	SAMN07631327	Active sludge microbial communities from Illinois, USA, of municipal wastewater-treating anaerobic digesters - ADurb_Gel_02_SludgeMetaT metatranscriptome
Obelisk_001549_000004_000011	SRR6049586	77.63	96.3	96.29	SAMN07631327	Active sludge microbial communities from Illinois, USA, of municipal wastewater-treating anaerobic digesters - ADurb_Gel_02_SludgeMetaT metatranscriptome
Obelisk_001549_000004_000013	SRR6049586	77.63	96.3	96.29	SAMN07631327	Active sludge microbial communities from Illinois, USA, of municipal wastewater-treating anaerobic digesters - ADurb_Gel_02_SludgeMetaT metatranscriptome
Obelisk_001549_000004_000014	SRR6049586	77.63	96.3	96.29	SAMN07631327	Active sludge microbial communities from Illinois, USA, of municipal wastewater-treating anaerobic digesters - ADurb_Gel_02_SludgeMetaT metatranscriptome
Obelisk_000702_000003_000004	SRR6049586	103.57	96.3	96.28	SAMN07631327	Active sludge microbial communities from Illinois, USA, of municipal wastewater-treating anaerobic digesters - ADurb_Gel_02_SludgeMetaT metatranscriptome
Obelisk_000702_000003_000001	SRR6049586	107.54	95.58	95.56	SAMN07631327	Active sludge microbial communities from Illinois, USA, of municipal wastewater-treating anaerobic digesters - ADurb_Gel_02_SludgeMetaT metatranscriptome
Obelisk_000702_000003_000002	SRR6049586	105.55	95.5	95.48	SAMN07631327	Active sludge microbial communities from Illinois, USA, of municipal wastewater-treating anaerobic digesters - ADurb_Gel_02_SludgeMetaT metatranscriptome
Obelisk_001592_000013_000003	SRR6049586	77.67	95.12	95.11	SAMN07631327	Active sludge microbial communities from Illinois, USA, of municipal wastewater-treating anaerobic digesters - ADurb_Gel_02_SludgeMetaT metatranscriptome
Obelisk_001549_000004_000018	SRR6049586	76.63	95.06	95.05	SAMN07631327	Active sludge microbial communities from Illinois, USA, of municipal wastewater-treating anaerobic digesters - ADurb_Gel_02_SludgeMetaT metatranscriptome
Obelisk_001549_000007_000002	SRR6049586	75.68	95	94.99	SAMN07631327	Active sludge microbial communities from Illinois, USA, of municipal wastewater-treating anaerobic digesters - ADurb_Gel_02_SludgeMetaT metatranscriptome
Obelisk_000477_000001_000005	SRR6049586	111.85	94.12	94.12	SAMN07631327	Active sludge microbial communities from Illinois, USA, of municipal wastewater-treating anaerobic digesters - ADurb_Gel_02_SludgeMetaT metatranscriptome
Obelisk_000702_000003_000008	SRR6049586	107.54	93.91	93.89	SAMN07631327	Active sludge microbial communities from Illinois, USA, of municipal wastewater-treating anaerobic digesters - ADurb_Gel_02_SludgeMetaT metatranscriptome
Obelisk_001549_000004_000007	SRR6049586	75.63	93.83	93.81	SAMN07631327	Active sludge microbial communities from Illinois, USA, of municipal wastewater-treating anaerobic digesters - ADurb_Gel_02_SludgeMetaT metatranscriptome
Obelisk_001586_000003_000001	SRR6049586	72.92	93.59	93.59	SAMN07631327	Active sludge microbial communities from Illinois, USA, of municipal wastewater-treating anaerobic digesters - ADurb_Gel_02_SludgeMetaT metatranscriptome
Obelisk_000477_000001_000006	SRR6049586	109.85	93.22	93.22	SAMN07631327	Active sludge microbial communities from Illinois, USA, of municipal wastewater-treating anaerobic digesters - ADurb_Gel_02_SludgeMetaT metatranscriptome
Obelisk_000477_000001_000008	SRR6049586	105.86	92.98	92.98	SAMN07631327	Active sludge microbial communities from Illinois, USA, of municipal wastewater-treating anaerobic digesters - ADurb_Gel_02_SludgeMetaT metatranscriptome
Obelisk_000477_000001_000007	SRR6049586	107.85	92.31	92.3	SAMN07631327	Active sludge microbial communities from Illinois, USA, of municipal wastewater-treating anaerobic digesters - ADurb_Gel_02_SludgeMetaT metatranscriptome
Obelisk_000477_000001_000009	SRR6049586	103.86	91.23	91.22	SAMN07631327	Active sludge microbial communities from Illinois, USA, of municipal wastewater-treating anaerobic digesters - ADurb_Gel_02_SludgeMetaT metatranscriptome
Obelisk_001586_000003_000002	SRR6049586	69.92	88.61	88.6	SAMN07631327	Active sludge microbial communities from Illinois, USA, of municipal wastewater-treating anaerobic digesters - ADurb_Gel_02_SludgeMetaT metatranscriptome
Obelisk_001592_000009_000002	SRR6049586	66.73	85.9	85.86	SAMN07631327	Active sludge microbial communities from Illinois, USA, of municipal wastewater-treating anaerobic digesters - ADurb_Gel_02_SludgeMetaT metatranscriptome
Obelisk_000705_000001_000006	SRR6049586	90.84	85.85	85.84	SAMN07631327	Active sludge microbial communities from Illinois, USA, of municipal wastewater-treating anaerobic digesters - ADurb_Gel_02_SludgeMetaT metatranscriptome
Obelisk_000702_000003_000003	SRR6049586	96.58	85.84	85.79	SAMN07631327	Active sludge microbial communities from Illinois, USA, of municipal wastewater-treating anaerobic digesters - ADurb_Gel_02_SludgeMetaT metatranscriptome
Obelisk_000567_000002_000007	SRR6049586	85.38	85.15	85.08	SAMN07631327	Active sludge microbial communities from Illinois, USA, of municipal wastewater-treating anaerobic digesters - ADurb_Gel_02_SludgeMetaT metatranscriptome
Obelisk_001549_000004_000001	SRR6049586	63.71	83.12	83.07	SAMN07631327	Active sludge microbial communities from Illinois, USA, of municipal wastewater-treating anaerobic digesters - ADurb_Gel_02_SludgeMetaT metatranscriptome
Obelisk_000477_000001_000010	SRR6049586	95.87	82.76	82.75	SAMN07631327	Active sludge microbial communities from Illinois, USA, of municipal wastewater-treating anaerobic digesters - ADurb_Gel_02_SludgeMetaT metatranscriptome
Obelisk_000567_000002_000003	SRR6049586	83.39	82.35	82.28	SAMN07631327	Active sludge microbial communities from Illinois, USA, of municipal wastewater-treating anaerobic digesters - ADurb_Gel_02_SludgeMetaT metatranscriptome
Obelisk_000567_000002_000004	SRR6049586	83.39	82.35	82.28	SAMN07631327	Active sludge microbial communities from Illinois, USA, of municipal wastewater-treating anaerobic digesters - ADurb_Gel_02_SludgeMetaT metatranscriptome
Obelisk_000486_000001_000001	SRR6049586	101.82	80.95	80.94	SAMN07631327	Active sludge microbial communities from Illinois, USA, of municipal wastewater-treating anaerobic digesters - ADurb_Gel_02_SludgeMetaT metatranscriptome
Obelisk_000567_000001_000004	SRR6049586	82.37	80.58	80.5	SAMN07631327	Active sludge microbial communities from Illinois, USA, of municipal wastewater-treating anaerobic digesters - ADurb_Gel_02_SludgeMetaT metatranscriptome
Obelisk_000504_000001_000001	SRR5466366	120.91	100	100	SAMN06266338	Active sludge microbial communities from Illinois, USA, of municipal wastewater-treating anaerobic digesters - ADurb_Gel_03_SludgeMetaT metatranscriptome
Obelisk_000504_000001_000002	SRR5466366	120.91	100	100	SAMN06266338	Active sludge microbial communities from Illinois, USA, of municipal wastewater-treating anaerobic digesters - ADurb_Gel_03_SludgeMetaT metatranscriptome
Obelisk_000504_000001_000006	SRR5466366	119.91	100	100	SAMN06266338	Active sludge microbial communities from Illinois, USA, of municipal wastewater-treating anaerobic digesters - ADurb_Gel_03_SludgeMetaT metatranscriptome
Obelisk_000391_000001_000001	SRR5466366	119.9	100	100	SAMN06266338	Active sludge microbial communities from Illinois, USA, of municipal wastewater-treating anaerobic digesters - ADurb_Gel_03_SludgeMetaT metatranscriptome
Obelisk_000391_000001_000002	SRR5466366	119.9	100	100	SAMN06266338	Active sludge microbial communities from Illinois, USA, of municipal wastewater-treating anaerobic digesters - ADurb_Gel_03_SludgeMetaT metatranscriptome
Obelisk_000391_000001_000003	SRR5466366	119.9	100	100	SAMN06266338	Active sludge microbial communities from Illinois, USA, of municipal wastewater-treating anaerobic digesters - ADurb_Gel_03_SludgeMetaT metatranscriptome
Obelisk_000391_000001_000004	SRR5466366	119.9	100	100	SAMN06266338	Active sludge microbial communities from Illinois, USA, of municipal wastewater-treating anaerobic digesters - ADurb_Gel_03_SludgeMetaT metatranscriptome
Obelisk_000391_000001_000005	SRR5466366	119.9	100	100	SAMN06266338	Active sludge microbial communities from Illinois, USA, of municipal wastewater-treating anaerobic digesters - ADurb_Gel_03_SludgeMetaT metatranscriptome
Obelisk_000391_000001_000006	SRR5466366	119.9	100	100	SAMN06266338	Active sludge microbial communities from Illinois, USA, of municipal wastewater-treating anaerobic digesters - ADurb_Gel_03_SludgeMetaT metatranscriptome
Obelisk_000488_000001_000005	SRR5466366	119.69	100	100	SAMN06266338	Active sludge microbial communities from Illinois, USA, of municipal wastewater-treating anaerobic digesters - ADurb_Gel_03_SludgeMetaT metatranscriptome
Obelisk_000477_000001_000005	SRR5466366	118.84	100	100	SAMN06266338	Active sludge microbial communities from Illinois, USA, of municipal wastewater-treating anaerobic digesters - ADurb_Gel_03_SludgeMetaT metatranscriptome
Obelisk_000488_000001_000012	SRR5466366	118.68	100	100	SAMN06266338	Active sludge microbial communities from Illinois, USA, of municipal wastewater-treating anaerobic digesters - ADurb_Gel_03_SludgeMetaT metatranscriptome
Obelisk_000504_000001_000003	SRR5466366	117.91	100	100	SAMN06266338	Active sludge microbial communities from Illinois, USA, of municipal wastewater-treating anaerobic digesters - ADurb_Gel_03_SludgeMetaT metatranscriptome
Obelisk_000504_000001_000004	SRR5466366	117.91	100	100	SAMN06266338	Active sludge microbial communities from Illinois, USA, of municipal wastewater-treating anaerobic digesters - ADurb_Gel_03_SludgeMetaT metatranscriptome
Obelisk_000504_000001_000005	SRR5466366	117.91	100	100	SAMN06266338	Active sludge microbial communities from Illinois, USA, of municipal wastewater-treating anaerobic digesters - ADurb_Gel_03_SludgeMetaT metatranscriptome
Obelisk_000477_000001_000006	SRR5466366	117.84	100	100	SAMN06266338	Active sludge microbial communities from Illinois, USA, of municipal wastewater-treating anaerobic digesters - ADurb_Gel_03_SludgeMetaT metatranscriptome
Obelisk_000488_000001_000007	SRR5466366	117.69	100	100	SAMN06266338	Active sludge microbial communities from Illinois, USA, of municipal wastewater-treating anaerobic digesters - ADurb_Gel_03_SludgeMetaT metatranscriptome
Obelisk_000488_000001_000011	SRR5466366	117.69	100	100	SAMN06266338	Active sludge microbial communities from Illinois, USA, of municipal wastewater-treating anaerobic digesters - ADurb_Gel_03_SludgeMetaT metatranscriptome
Obelisk_000477_000001_000007	SRR5466366	116.84	100	100	SAMN06266338	Active sludge microbial communities from Illinois, USA, of municipal wastewater-treating anaerobic digesters - ADurb_Gel_03_SludgeMetaT metatranscriptome
Obelisk_000488_000001_000004	SRR5466366	116.69	100	100	SAMN06266338	Active sludge microbial communities from Illinois, USA, of municipal wastewater-treating anaerobic digesters - ADurb_Gel_03_SludgeMetaT metatranscriptome
Obelisk_000488_000001_000008	SRR5466366	116.69	100	100	SAMN06266338	Active sludge microbial communities from Illinois, USA, of municipal wastewater-treating anaerobic digesters - ADurb_Gel_03_SludgeMetaT metatranscriptome
Obelisk_000488_000001_000006	SRR5466366	115.69	100	100	SAMN06266338	Active sludge microbial communities from Illinois, USA, of municipal wastewater-treating anaerobic digesters - ADurb_Gel_03_SludgeMetaT metatranscriptome
Obelisk_000488_000001_000009	SRR5466366	115.69	100	100	SAMN06266338	Active sludge microbial communities from Illinois, USA, of municipal wastewater-treating anaerobic digesters - ADurb_Gel_03_SludgeMetaT metatranscriptome
Obelisk_000488_000001_000010	SRR5466366	115.69	100	100	SAMN06266338	Active sludge microbial communities from Illinois, USA, of municipal wastewater-treating anaerobic digesters - ADurb_Gel_03_SludgeMetaT metatranscriptome
Obelisk_000732_000001_000001	SRR5466366	114.9	100	100	SAMN06266338	Active sludge microbial communities from Illinois, USA, of municipal wastewater-treating anaerobic digesters - ADurb_Gel_03_SludgeMetaT metatranscriptome
Obelisk_000702_000003_000008	SRR5466366	114.53	100	100	SAMN06266338	Active sludge microbial communities from Illinois, USA, of municipal wastewater-treating anaerobic digesters - ADurb_Gel_03_SludgeMetaT metatranscriptome
Obelisk_000732_000001_000002	SRR5466366	113.9	100	100	SAMN06266338	Active sludge microbial communities from Illinois, USA, of municipal wastewater-treating anaerobic digesters - ADurb_Gel_03_SludgeMetaT metatranscriptome
Obelisk_000732_000001_000003	SRR5466366	113.9	100	100	SAMN06266338	Active sludge microbial communities from Illinois, USA, of municipal wastewater-treating anaerobic digesters - ADurb_Gel_03_SludgeMetaT metatranscriptome
Obelisk_000477_000001_000008	SRR5466366	113.85	100	100	SAMN06266338	Active sludge microbial communities from Illinois, USA, of municipal wastewater-treating anaerobic digesters - ADurb_Gel_03_SludgeMetaT metatranscriptome
Obelisk_000477_000001_000009	SRR5466366	113.85	100	100	SAMN06266338	Active sludge microbial communities from Illinois, USA, of municipal wastewater-treating anaerobic digesters - ADurb_Gel_03_SludgeMetaT metatranscriptome
Obelisk_000702_000003_000003	SRR5466366	112.57	100	100	SAMN06266338	Active sludge microbial communities from Illinois, USA, of municipal wastewater-treating anaerobic digesters - ADurb_Gel_03_SludgeMetaT metatranscriptome
Obelisk_000659_000001_000001	SRR5466366	111.43	100	100	SAMN06266338	Active sludge microbial communities from Illinois, USA, of municipal wastewater-treating anaerobic digesters - ADurb_Gel_03_SludgeMetaT metatranscriptome
Obelisk_000659_000001_000002	SRR5466366	111.42	100	100	SAMN06266338	Active sludge microbial communities from Illinois, USA, of municipal wastewater-treating anaerobic digesters - ADurb_Gel_03_SludgeMetaT metatranscriptome
Obelisk_000702_000003_000007	SRR5466366	110.54	100	100	SAMN06266338	Active sludge microbial communities from Illinois, USA, of municipal wastewater-treating anaerobic digesters - ADurb_Gel_03_SludgeMetaT metatranscriptome
Obelisk_000664_000001_000001	SRR5466366	104.82	100	100	SAMN06266338	Active sludge microbial communities from Illinois, USA, of municipal wastewater-treating anaerobic digesters - ADurb_Gel_03_SludgeMetaT metatranscriptome
Obelisk_000664_000001_000002	SRR5466366	104.82	100	100	SAMN06266338	Active sludge microbial communities from Illinois, USA, of municipal wastewater-treating anaerobic digesters - ADurb_Gel_03_SludgeMetaT metatranscriptome
Obelisk_000664_000001_000003	SRR5466366	104.82	100	100	SAMN06266338	Active sludge microbial communities from Illinois, USA, of municipal wastewater-treating anaerobic digesters - ADurb_Gel_03_SludgeMetaT metatranscriptome
Obelisk_000664_000001_000004	SRR5466366	104.82	100	100	SAMN06266338	Active sludge microbial communities from Illinois, USA, of municipal wastewater-treating anaerobic digesters - ADurb_Gel_03_SludgeMetaT metatranscriptome
Obelisk_000664_000001_000005	SRR5466366	104.82	100	100	SAMN06266338	Active sludge microbial communities from Illinois, USA, of municipal wastewater-treating anaerobic digesters - ADurb_Gel_03_SludgeMetaT metatranscriptome
Obelisk_000664_000001_000006	SRR5466366	104.82	100	100	SAMN06266338	Active sludge microbial communities from Illinois, USA, of municipal wastewater-treating anaerobic digesters - ADurb_Gel_03_SludgeMetaT metatranscriptome
Obelisk_000912_000001_000001	SRR5466366	103.9	100	100	SAMN06266338	Active sludge microbial communities from Illinois, USA, of municipal wastewater-treating anaerobic digesters - ADurb_Gel_03_SludgeMetaT metatranscriptome
Obelisk_000912_000001_000004	SRR5466366	103.9	100	100	SAMN06266338	Active sludge microbial communities from Illinois, USA, of municipal wastewater-treating anaerobic digesters - ADurb_Gel_03_SludgeMetaT metatranscriptome
Obelisk_000912_000001_000005	SRR5466366	103.9	100	100	SAMN06266338	Active sludge microbial communities from Illinois, USA, of municipal wastewater-treating anaerobic digesters - ADurb_Gel_03_SludgeMetaT metatranscriptome
Obelisk_000567_000002_000001	SRR5466366	103.39	100	100	SAMN06266338	Active sludge microbial communities from Illinois, USA, of municipal wastewater-treating anaerobic digesters - ADurb_Gel_03_SludgeMetaT metatranscriptome
Obelisk_000912_000001_000002	SRR5466366	102.9	100	100	SAMN06266338	Active sludge microbial communities from Illinois, USA, of municipal wastewater-treating anaerobic digesters - ADurb_Gel_03_SludgeMetaT metatranscriptome
Obelisk_000567_000002_000006	SRR5466366	102.39	100	100	SAMN06266338	Active sludge microbial communities from Illinois, USA, of municipal wastewater-treating anaerobic digesters - ADurb_Gel_03_SludgeMetaT metatranscriptome
Obelisk_000912_000001_000003	SRR5466366	101.9	100	100	SAMN06266338	Active sludge microbial communities from Illinois, USA, of municipal wastewater-treating anaerobic digesters - ADurb_Gel_03_SludgeMetaT metatranscriptome
Obelisk_000567_000002_000002	SRR5466366	101.39	100	100	SAMN06266338	Active sludge microbial communities from Illinois, USA, of municipal wastewater-treating anaerobic digesters - ADurb_Gel_03_SludgeMetaT metatranscriptome
Obelisk_000937_000001_000003	SRR5466366	100.85	100	100	SAMN06266338	Active sludge microbial communities from Illinois, USA, of municipal wastewater-treating anaerobic digesters - ADurb_Gel_03_SludgeMetaT metatranscriptome
Obelisk_000937_000001_000004	SRR5466366	100.85	100	100	SAMN06266338	Active sludge microbial communities from Illinois, USA, of municipal wastewater-treating anaerobic digesters - ADurb_Gel_03_SludgeMetaT metatranscriptome
Obelisk_000937_000001_000006	SRR5466366	100.85	100	100	SAMN06266338	Active sludge microbial communities from Illinois, USA, of municipal wastewater-treating anaerobic digesters - ADurb_Gel_03_SludgeMetaT metatranscriptome
Obelisk_000937_000001_000007	SRR5466366	100.85	100	100	SAMN06266338	Active sludge microbial communities from Illinois, USA, of municipal wastewater-treating anaerobic digesters - ADurb_Gel_03_SludgeMetaT metatranscriptome
Obelisk_000937_000001_000001	SRR5466366	99.85	100	100	SAMN06266338	Active sludge microbial communities from Illinois, USA, of municipal wastewater-treating anaerobic digesters - ADurb_Gel_03_SludgeMetaT metatranscriptome
Obelisk_000937_000001_000002	SRR5466366	99.85	100	100	SAMN06266338	Active sludge microbial communities from Illinois, USA, of municipal wastewater-treating anaerobic digesters - ADurb_Gel_03_SludgeMetaT metatranscriptome
Obelisk_001162_000001_000001	SRR5466366	89.95	100	100	SAMN06266338	Active sludge microbial communities from Illinois, USA, of municipal wastewater-treating anaerobic digesters - ADurb_Gel_03_SludgeMetaT metatranscriptome
Obelisk_001162_000001_000002	SRR5466366	89.95	100	100	SAMN06266338	Active sludge microbial communities from Illinois, USA, of municipal wastewater-treating anaerobic digesters - ADurb_Gel_03_SludgeMetaT metatranscriptome
Obelisk_001200_000001_000001	SRR5466366	87.94	100	100	SAMN06266338	Active sludge microbial communities from Illinois, USA, of municipal wastewater-treating anaerobic digesters - ADurb_Gel_03_SludgeMetaT metatranscriptome
Obelisk_001200_000001_000002	SRR5466366	87.94	100	100	SAMN06266338	Active sludge microbial communities from Illinois, USA, of municipal wastewater-treating anaerobic digesters - ADurb_Gel_03_SludgeMetaT metatranscriptome
Obelisk_001592_000009_000003	SRR5466366	80.76	100	100	SAMN06266338	Active sludge microbial communities from Illinois, USA, of municipal wastewater-treating anaerobic digesters - ADurb_Gel_03_SludgeMetaT metatranscriptome
Obelisk_001592_000013_000002	SRR5466366	80.7	100	100	SAMN06266338	Active sludge microbial communities from Illinois, USA, of municipal wastewater-treating anaerobic digesters - ADurb_Gel_03_SludgeMetaT metatranscriptome
Obelisk_001549_000004_000008	SRR5466366	80.62	100	100	SAMN06266338	Active sludge microbial communities from Illinois, USA, of municipal wastewater-treating anaerobic digesters - ADurb_Gel_03_SludgeMetaT metatranscriptome
Obelisk_001549_000004_000009	SRR5466366	80.62	100	100	SAMN06266338	Active sludge microbial communities from Illinois, USA, of municipal wastewater-treating anaerobic digesters - ADurb_Gel_03_SludgeMetaT metatranscriptome
Obelisk_001549_000004_000010	SRR5466366	80.62	100	100	SAMN06266338	Active sludge microbial communities from Illinois, USA, of municipal wastewater-treating anaerobic digesters - ADurb_Gel_03_SludgeMetaT metatranscriptome
Obelisk_001549_000004_000011	SRR5466366	80.62	100	100	SAMN06266338	Active sludge microbial communities from Illinois, USA, of municipal wastewater-treating anaerobic digesters - ADurb_Gel_03_SludgeMetaT metatranscriptome
Obelisk_001549_000004_000013	SRR5466366	80.62	100	100	SAMN06266338	Active sludge microbial communities from Illinois, USA, of municipal wastewater-treating anaerobic digesters - ADurb_Gel_03_SludgeMetaT metatranscriptome
Obelisk_001549_000004_000014	SRR5466366	80.62	100	100	SAMN06266338	Active sludge microbial communities from Illinois, USA, of municipal wastewater-treating anaerobic digesters - ADurb_Gel_03_SludgeMetaT metatranscriptome
Obelisk_001586_000003_000001	SRR5466366	77.92	100	100	SAMN06266338	Active sludge microbial communities from Illinois, USA, of municipal wastewater-treating anaerobic digesters - ADurb_Gel_03_SludgeMetaT metatranscriptome
Obelisk_001549_000004_000015	SRR5466366	77.63	100	100	SAMN06266338	Active sludge microbial communities from Illinois, USA, of municipal wastewater-treating anaerobic digesters - ADurb_Gel_03_SludgeMetaT metatranscriptome
Obelisk_001592_000013_000001	SRR5466366	76.71	100	100	SAMN06266338	Active sludge microbial communities from Illinois, USA, of municipal wastewater-treating anaerobic digesters - ADurb_Gel_03_SludgeMetaT metatranscriptome
Obelisk_001549_000004_000007	SRR5466366	79.62	98.77	98.76	SAMN06266338	Active sludge microbial communities from Illinois, USA, of municipal wastewater-treating anaerobic digesters - ADurb_Gel_03_SludgeMetaT metatranscriptome
Obelisk_001549_000004_000018	SRR5466366	79.62	98.77	98.76	SAMN06266338	Active sludge microbial communities from Illinois, USA, of municipal wastewater-treating anaerobic digesters - ADurb_Gel_03_SludgeMetaT metatranscriptome
Obelisk_000702_000003_000001	SRR5466366	110.54	98.23	98.22	SAMN06266338	Active sludge microbial communities from Illinois, USA, of municipal wastewater-treating anaerobic digesters - ADurb_Gel_03_SludgeMetaT metatranscriptome
Obelisk_000702_000003_000006	SRR5466366	105.56	98.15	98.15	SAMN06266338	Active sludge microbial communities from Illinois, USA, of municipal wastewater-treating anaerobic digesters - ADurb_Gel_03_SludgeMetaT metatranscriptome
Obelisk_001036_000001_000002	SRR5466366	94.82	97.94	97.94	SAMN06266338	Active sludge microbial communities from Illinois, USA, of municipal wastewater-treating anaerobic digesters - ADurb_Gel_03_SludgeMetaT metatranscriptome
Obelisk_001592_000009_000001	SRR5466366	80.73	97.59	97.58	SAMN06266338	Active sludge microbial communities from Illinois, USA, of municipal wastewater-treating anaerobic digesters - ADurb_Gel_03_SludgeMetaT metatranscriptome
Obelisk_001592_000013_000004	SRR5466366	77.7	97.5	97.49	SAMN06266338	Active sludge microbial communities from Illinois, USA, of municipal wastewater-treating anaerobic digesters - ADurb_Gel_03_SludgeMetaT metatranscriptome
Obelisk_000477_000001_000010	SRR5466366	112.85	97.41	97.41	SAMN06266338	Active sludge microbial communities from Illinois, USA, of municipal wastewater-treating anaerobic digesters - ADurb_Gel_03_SludgeMetaT metatranscriptome
Obelisk_000702_000003_000005	SRR5466366	105.55	97.25	97.24	SAMN06266338	Active sludge microbial communities from Illinois, USA, of municipal wastewater-treating anaerobic digesters - ADurb_Gel_03_SludgeMetaT metatranscriptome
Obelisk_000702_000003_000004	SRR5466366	104.57	97.22	97.21	SAMN06266338	Active sludge microbial communities from Illinois, USA, of municipal wastewater-treating anaerobic digesters - ADurb_Gel_03_SludgeMetaT metatranscriptome
Obelisk_000937_000001_000005	SRR5466366	96.86	97	97	SAMN06266338	Active sludge microbial communities from Illinois, USA, of municipal wastewater-treating anaerobic digesters - ADurb_Gel_03_SludgeMetaT metatranscriptome
Obelisk_001592_000013_000003	SRR5466366	78.67	96.34	96.33	SAMN06266338	Active sludge microbial communities from Illinois, USA, of municipal wastewater-treating anaerobic digesters - ADurb_Gel_03_SludgeMetaT metatranscriptome
Obelisk_000231_000001_000003	SRR5466366	123.84	96.12	96.13	SAMN06266338	Active sludge microbial communities from Illinois, USA, of municipal wastewater-treating anaerobic digesters - ADurb_Gel_03_SludgeMetaT metatranscriptome
Obelisk_000231_000001_000002	SRR5466366	127.83	95.52	95.53	SAMN06266338	Active sludge microbial communities from Illinois, USA, of municipal wastewater-treating anaerobic digesters - ADurb_Gel_03_SludgeMetaT metatranscriptome
Obelisk_000916_000001_000011	SRR5466366	97.61	95.15	95.14	SAMN06266338	Active sludge microbial communities from Illinois, USA, of municipal wastewater-treating anaerobic digesters - ADurb_Gel_03_SludgeMetaT metatranscriptome
Obelisk_001586_000003_000002	SRR5466366	74.92	94.94	94.93	SAMN06266338	Active sludge microbial communities from Illinois, USA, of municipal wastewater-treating anaerobic digesters - ADurb_Gel_03_SludgeMetaT metatranscriptome
Obelisk_001592_000009_000002	SRR5466366	73.73	94.87	94.86	SAMN06266338	Active sludge microbial communities from Illinois, USA, of municipal wastewater-treating anaerobic digesters - ADurb_Gel_03_SludgeMetaT metatranscriptome
Obelisk_001036_000001_000001	SRR5466366	91.83	94.85	94.84	SAMN06266338	Active sludge microbial communities from Illinois, USA, of municipal wastewater-treating anaerobic digesters - ADurb_Gel_03_SludgeMetaT metatranscriptome
Obelisk_000231_000001_000001	SRR5466366	121.84	94.57	94.58	SAMN06266338	Active sludge microbial communities from Illinois, USA, of municipal wastewater-treating anaerobic digesters - ADurb_Gel_03_SludgeMetaT metatranscriptome
Obelisk_000702_000003_000002	SRR5466366	104.55	94.59	94.58	SAMN06266338	Active sludge microbial communities from Illinois, USA, of municipal wastewater-treating anaerobic digesters - ADurb_Gel_03_SludgeMetaT metatranscriptome
Obelisk_001549_000007_000002	SRR5466366	74.68	93.75	93.73	SAMN06266338	Active sludge microbial communities from Illinois, USA, of municipal wastewater-treating anaerobic digesters - ADurb_Gel_03_SludgeMetaT metatranscriptome
Obelisk_000424_000001_000001	SRR5466366	117.8	93.65	93.65	SAMN06266338	Active sludge microbial communities from Illinois, USA, of municipal wastewater-treating anaerobic digesters - ADurb_Gel_03_SludgeMetaT metatranscriptome
Obelisk_000424_000001_000002	SRR5466366	117.8	93.65	93.65	SAMN06266338	Active sludge microbial communities from Illinois, USA, of municipal wastewater-treating anaerobic digesters - ADurb_Gel_03_SludgeMetaT metatranscriptome
Obelisk_000424_000001_000003	SRR5466366	117.8	93.65	93.65	SAMN06266338	Active sludge microbial communities from Illinois, USA, of municipal wastewater-treating anaerobic digesters - ADurb_Gel_03_SludgeMetaT metatranscriptome
Obelisk_000916_000001_000005	SRR5466366	96.62	93.27	93.26	SAMN06266338	Active sludge microbial communities from Illinois, USA, of municipal wastewater-treating anaerobic digesters - ADurb_Gel_03_SludgeMetaT metatranscriptome
Obelisk_000916_000001_000006	SRR5466366	96.62	93.27	93.26	SAMN06266338	Active sludge microbial communities from Illinois, USA, of municipal wastewater-treating anaerobic digesters - ADurb_Gel_03_SludgeMetaT metatranscriptome
Obelisk_000916_000001_000007	SRR5466366	96.62	93.27	93.26	SAMN06266338	Active sludge microbial communities from Illinois, USA, of municipal wastewater-treating anaerobic digesters - ADurb_Gel_03_SludgeMetaT metatranscriptome
Obelisk_000916_000001_000012	SRR5466366	96.62	93.27	93.26	SAMN06266338	Active sludge microbial communities from Illinois, USA, of municipal wastewater-treating anaerobic digesters - ADurb_Gel_03_SludgeMetaT metatranscriptome
Obelisk_000916_000001_000013	SRR5466366	96.62	93.27	93.26	SAMN06266338	Active sludge microbial communities from Illinois, USA, of municipal wastewater-treating anaerobic digesters - ADurb_Gel_03_SludgeMetaT metatranscriptome
Obelisk_000916_000001_000014	SRR5466366	96.62	93.27	93.26	SAMN06266338	Active sludge microbial communities from Illinois, USA, of municipal wastewater-treating anaerobic digesters - ADurb_Gel_03_SludgeMetaT metatranscriptome
Obelisk_000916_000001_000001	SRR5466366	93.62	92.16	92.15	SAMN06266338	Active sludge microbial communities from Illinois, USA, of municipal wastewater-treating anaerobic digesters - ADurb_Gel_03_SludgeMetaT metatranscriptome
Obelisk_000793_000001_000001	SRR5466366	101.96	91.89	91.89	SAMN06266338	Active sludge microbial communities from Illinois, USA, of municipal wastewater-treating anaerobic digesters - ADurb_Gel_03_SludgeMetaT metatranscriptome
Obelisk_000916_000001_000003	SRR5466366	95.62	91.43	91.41	SAMN06266338	Active sludge microbial communities from Illinois, USA, of municipal wastewater-treating anaerobic digesters - ADurb_Gel_03_SludgeMetaT metatranscriptome
Obelisk_000916_000001_000008	SRR5466366	94.62	91.35	91.33	SAMN06266338	Active sludge microbial communities from Illinois, USA, of municipal wastewater-treating anaerobic digesters - ADurb_Gel_03_SludgeMetaT metatranscriptome
Obelisk_001162_000001_000003	SRR5466366	77.96	90.7	90.7	SAMN06266338	Active sludge microbial communities from Illinois, USA, of municipal wastewater-treating anaerobic digesters - ADurb_Gel_03_SludgeMetaT metatranscriptome
Obelisk_000916_000001_000010	SRR5466366	89.64	90	89.98	SAMN06266338	Active sludge microbial communities from Illinois, USA, of municipal wastewater-treating anaerobic digesters - ADurb_Gel_03_SludgeMetaT metatranscriptome
Obelisk_001549_000007_000001	SRR5466366	69.69	89.74	89.72	SAMN06266338	Active sludge microbial communities from Illinois, USA, of municipal wastewater-treating anaerobic digesters - ADurb_Gel_03_SludgeMetaT metatranscriptome
Obelisk_001036_000001_000004	SRR5466366	83.84	89.36	89.35	SAMN06266338	Active sludge microbial communities from Illinois, USA, of municipal wastewater-treating anaerobic digesters - ADurb_Gel_03_SludgeMetaT metatranscriptome
Obelisk_000290_000001_000002	SRR5466366	111.69	88.89	88.87	SAMN06266338	Active sludge microbial communities from Illinois, USA, of municipal wastewater-treating anaerobic digesters - ADurb_Gel_03_SludgeMetaT metatranscriptome
Obelisk_001036_000001_000003	SRR5466366	85.83	88.66	88.65	SAMN06266338	Active sludge microbial communities from Illinois, USA, of municipal wastewater-treating anaerobic digesters - ADurb_Gel_03_SludgeMetaT metatranscriptome
Obelisk_000290_000001_000001	SRR5466366	109.69	86.61	86.59	SAMN06266338	Active sludge microbial communities from Illinois, USA, of municipal wastewater-treating anaerobic digesters - ADurb_Gel_03_SludgeMetaT metatranscriptome
Obelisk_001101_000001_000001	SRR5466366	78.93	84.95	84.94	SAMN06266338	Active sludge microbial communities from Illinois, USA, of municipal wastewater-treating anaerobic digesters - ADurb_Gel_03_SludgeMetaT metatranscriptome
Obelisk_000567_000002_000007	SRR5466366	81.4	81.19	81.12	SAMN06266338	Active sludge microbial communities from Illinois, USA, of municipal wastewater-treating anaerobic digesters - ADurb_Gel_03_SludgeMetaT metatranscriptome
Obelisk_000916_000001_000012	SRR6255520	100.6	97.12	97.11	SAMN07631338	Active sludge microbial communities from Illinois, USA, of municipal wastewater-treating anaerobic digesters - ADurb_Gly_01_SludgeMetaT metatranscriptome
Obelisk_000916_000001_000013	SRR6255520	100.6	97.12	97.11	SAMN07631338	Active sludge microbial communities from Illinois, USA, of municipal wastewater-treating anaerobic digesters - ADurb_Gly_01_SludgeMetaT metatranscriptome
Obelisk_000916_000001_000014	SRR6255520	100.6	97.12	97.11	SAMN07631338	Active sludge microbial communities from Illinois, USA, of municipal wastewater-treating anaerobic digesters - ADurb_Gly_01_SludgeMetaT metatranscriptome
Obelisk_000916_000001_000011	SRR6255520	99.6	97.09	97.09	SAMN07631338	Active sludge microbial communities from Illinois, USA, of municipal wastewater-treating anaerobic digesters - ADurb_Gly_01_SludgeMetaT metatranscriptome
Obelisk_000916_000001_000008	SRR6255520	99.61	96.15	96.15	SAMN07631338	Active sludge microbial communities from Illinois, USA, of municipal wastewater-treating anaerobic digesters - ADurb_Gly_01_SludgeMetaT metatranscriptome
Obelisk_000916_000001_000001	SRR6255520	97.61	96.08	96.07	SAMN07631338	Active sludge microbial communities from Illinois, USA, of municipal wastewater-treating anaerobic digesters - ADurb_Gly_01_SludgeMetaT metatranscriptome
Obelisk_000916_000001_000005	SRR6255520	98.61	95.19	95.19	SAMN07631338	Active sludge microbial communities from Illinois, USA, of municipal wastewater-treating anaerobic digesters - ADurb_Gly_01_SludgeMetaT metatranscriptome
Obelisk_000916_000001_000006	SRR6255520	98.61	95.19	95.19	SAMN07631338	Active sludge microbial communities from Illinois, USA, of municipal wastewater-treating anaerobic digesters - ADurb_Gly_01_SludgeMetaT metatranscriptome
Obelisk_000916_000001_000007	SRR6255520	98.61	95.19	95.19	SAMN07631338	Active sludge microbial communities from Illinois, USA, of municipal wastewater-treating anaerobic digesters - ADurb_Gly_01_SludgeMetaT metatranscriptome
Obelisk_000916_000001_000010	SRR6255520	91.63	92	91.99	SAMN07631338	Active sludge microbial communities from Illinois, USA, of municipal wastewater-treating anaerobic digesters - ADurb_Gly_01_SludgeMetaT metatranscriptome
Obelisk_000916_000001_000003	SRR6255520	95.62	91.43	91.41	SAMN07631338	Active sludge microbial communities from Illinois, USA, of municipal wastewater-treating anaerobic digesters - ADurb_Gly_01_SludgeMetaT metatranscriptome
Obelisk_001549_000004_000008	SRR6255520	66.68	82.72	82.71	SAMN07631338	Active sludge microbial communities from Illinois, USA, of municipal wastewater-treating anaerobic digesters - ADurb_Gly_01_SludgeMetaT metatranscriptome
Obelisk_001549_000004_000010	SRR6255520	66.68	82.72	82.71	SAMN07631338	Active sludge microbial communities from Illinois, USA, of municipal wastewater-treating anaerobic digesters - ADurb_Gly_01_SludgeMetaT metatranscriptome
Obelisk_001549_000004_000011	SRR6255520	66.68	82.72	82.71	SAMN07631338	Active sludge microbial communities from Illinois, USA, of municipal wastewater-treating anaerobic digesters - ADurb_Gly_01_SludgeMetaT metatranscriptome
Obelisk_001549_000004_000013	SRR6255520	66.68	82.72	82.71	SAMN07631338	Active sludge microbial communities from Illinois, USA, of municipal wastewater-treating anaerobic digesters - ADurb_Gly_01_SludgeMetaT metatranscriptome
Obelisk_001549_000004_000014	SRR6255520	66.68	82.72	82.71	SAMN07631338	Active sludge microbial communities from Illinois, USA, of municipal wastewater-treating anaerobic digesters - ADurb_Gly_01_SludgeMetaT metatranscriptome
Obelisk_001549_000004_000018	SRR6255520	66.68	82.72	82.7	SAMN07631338	Active sludge microbial communities from Illinois, USA, of municipal wastewater-treating anaerobic digesters - ADurb_Gly_01_SludgeMetaT metatranscriptome
Obelisk_000916_000001_000004	SRR6255520	81.68	82	81.97	SAMN07631338	Active sludge microbial communities from Illinois, USA, of municipal wastewater-treating anaerobic digesters - ADurb_Gly_01_SludgeMetaT metatranscriptome
Obelisk_001549_000004_000007	SRR6255520	64.68	80.25	80.23	SAMN07631338	Active sludge microbial communities from Illinois, USA, of municipal wastewater-treating anaerobic digesters - ADurb_Gly_01_SludgeMetaT metatranscriptome
Obelisk_000916_000001_000005	SRR6255522	103.59	100	100	SAMN07631339	Active sludge microbial communities from Illinois, USA, of municipal wastewater-treating anaerobic digesters - ADurb_Gly_02_SludgeMetaT metatranscriptome
Obelisk_000916_000001_000006	SRR6255522	103.59	100	100	SAMN07631339	Active sludge microbial communities from Illinois, USA, of municipal wastewater-treating anaerobic digesters - ADurb_Gly_02_SludgeMetaT metatranscriptome
Obelisk_000916_000001_000007	SRR6255522	103.59	100	100	SAMN07631339	Active sludge microbial communities from Illinois, USA, of municipal wastewater-treating anaerobic digesters - ADurb_Gly_02_SludgeMetaT metatranscriptome
Obelisk_000916_000001_000012	SRR6255522	103.59	100	100	SAMN07631339	Active sludge microbial communities from Illinois, USA, of municipal wastewater-treating anaerobic digesters - ADurb_Gly_02_SludgeMetaT metatranscriptome
Obelisk_000916_000001_000013	SRR6255522	103.59	100	100	SAMN07631339	Active sludge microbial communities from Illinois, USA, of municipal wastewater-treating anaerobic digesters - ADurb_Gly_02_SludgeMetaT metatranscriptome
Obelisk_000916_000001_000014	SRR6255522	103.59	100	100	SAMN07631339	Active sludge microbial communities from Illinois, USA, of municipal wastewater-treating anaerobic digesters - ADurb_Gly_02_SludgeMetaT metatranscriptome
Obelisk_000916_000001_000011	SRR6255522	102.59	100	100	SAMN07631339	Active sludge microbial communities from Illinois, USA, of municipal wastewater-treating anaerobic digesters - ADurb_Gly_02_SludgeMetaT metatranscriptome
Obelisk_000916_000001_000001	SRR6255522	100.6	99.02	99.02	SAMN07631339	Active sludge microbial communities from Illinois, USA, of municipal wastewater-treating anaerobic digesters - ADurb_Gly_02_SludgeMetaT metatranscriptome
Obelisk_000916_000001_000008	SRR6255522	101.6	98.08	98.07	SAMN07631339	Active sludge microbial communities from Illinois, USA, of municipal wastewater-treating anaerobic digesters - ADurb_Gly_02_SludgeMetaT metatranscriptome
Obelisk_000916_000001_000003	SRR6255522	100.6	96.19	96.18	SAMN07631339	Active sludge microbial communities from Illinois, USA, of municipal wastewater-treating anaerobic digesters - ADurb_Gly_02_SludgeMetaT metatranscriptome
Obelisk_000916_000001_000010	SRR6255522	95.62	96	95.99	SAMN07631339	Active sludge microbial communities from Illinois, USA, of municipal wastewater-treating anaerobic digesters - ADurb_Gly_02_SludgeMetaT metatranscriptome
Obelisk_001549_000004_000008	SRR6255522	76.63	95.06	95.05	SAMN07631339	Active sludge microbial communities from Illinois, USA, of municipal wastewater-treating anaerobic digesters - ADurb_Gly_02_SludgeMetaT metatranscriptome
Obelisk_001549_000004_000009	SRR6255522	76.63	95.06	95.05	SAMN07631339	Active sludge microbial communities from Illinois, USA, of municipal wastewater-treating anaerobic digesters - ADurb_Gly_02_SludgeMetaT metatranscriptome
Obelisk_001549_000004_000010	SRR6255522	76.63	95.06	95.05	SAMN07631339	Active sludge microbial communities from Illinois, USA, of municipal wastewater-treating anaerobic digesters - ADurb_Gly_02_SludgeMetaT metatranscriptome
Obelisk_001549_000004_000011	SRR6255522	76.63	95.06	95.05	SAMN07631339	Active sludge microbial communities from Illinois, USA, of municipal wastewater-treating anaerobic digesters - ADurb_Gly_02_SludgeMetaT metatranscriptome
Obelisk_001549_000004_000013	SRR6255522	76.63	95.06	95.05	SAMN07631339	Active sludge microbial communities from Illinois, USA, of municipal wastewater-treating anaerobic digesters - ADurb_Gly_02_SludgeMetaT metatranscriptome
Obelisk_001549_000004_000014	SRR6255522	76.63	95.06	95.05	SAMN07631339	Active sludge microbial communities from Illinois, USA, of municipal wastewater-treating anaerobic digesters - ADurb_Gly_02_SludgeMetaT metatranscriptome
Obelisk_001549_000004_000018	SRR6255522	75.63	93.83	93.81	SAMN07631339	Active sludge microbial communities from Illinois, USA, of municipal wastewater-treating anaerobic digesters - ADurb_Gly_02_SludgeMetaT metatranscriptome
Obelisk_001549_000004_000007	SRR6255522	74.64	92.59	92.58	SAMN07631339	Active sludge microbial communities from Illinois, USA, of municipal wastewater-treating anaerobic digesters - ADurb_Gly_02_SludgeMetaT metatranscriptome
Obelisk_001549_000004_000015	SRR6255522	71.64	92.31	92.29	SAMN07631339	Active sludge microbial communities from Illinois, USA, of municipal wastewater-treating anaerobic digesters - ADurb_Gly_02_SludgeMetaT metatranscriptome
Obelisk_000916_000001_000004	SRR6255522	88.66	89	88.98	SAMN07631339	Active sludge microbial communities from Illinois, USA, of municipal wastewater-treating anaerobic digesters - ADurb_Gly_02_SludgeMetaT metatranscriptome
Obelisk_001549_000004_000019	SRR6255522	65.67	83.54	83.51	SAMN07631339	Active sludge microbial communities from Illinois, USA, of municipal wastewater-treating anaerobic digesters - ADurb_Gly_02_SludgeMetaT metatranscriptome
Obelisk_001549_000007_000002	SRR6255522	65.71	82.5	82.47	SAMN07631339	Active sludge microbial communities from Illinois, USA, of municipal wastewater-treating anaerobic digesters - ADurb_Gly_02_SludgeMetaT metatranscriptome
Obelisk_001549_000007_000001	SRR6255522	63.71	82.05	82.02	SAMN07631339	Active sludge microbial communities from Illinois, USA, of municipal wastewater-treating anaerobic digesters - ADurb_Gly_02_SludgeMetaT metatranscriptome
Obelisk_000916_000001_000009	SRR6255522	84.66	80.95	80.95	SAMN07631339	Active sludge microbial communities from Illinois, USA, of municipal wastewater-treating anaerobic digesters - ADurb_Gly_02_SludgeMetaT metatranscriptome
Obelisk_000916_000001_000003	SRR6255521	104.6	100	100	SAMN07631340	Active sludge microbial communities from Illinois, USA, of municipal wastewater-treating anaerobic digesters - ADurb_Gly_03_SludgeMetaT metatranscriptome
Obelisk_000916_000001_000005	SRR6255521	103.59	100	100	SAMN07631340	Active sludge microbial communities from Illinois, USA, of municipal wastewater-treating anaerobic digesters - ADurb_Gly_03_SludgeMetaT metatranscriptome
Obelisk_000916_000001_000006	SRR6255521	103.59	100	100	SAMN07631340	Active sludge microbial communities from Illinois, USA, of municipal wastewater-treating anaerobic digesters - ADurb_Gly_03_SludgeMetaT metatranscriptome
Obelisk_000916_000001_000007	SRR6255521	103.59	100	100	SAMN07631340	Active sludge microbial communities from Illinois, USA, of municipal wastewater-treating anaerobic digesters - ADurb_Gly_03_SludgeMetaT metatranscriptome
Obelisk_000916_000001_000012	SRR6255521	103.59	100	100	SAMN07631340	Active sludge microbial communities from Illinois, USA, of municipal wastewater-treating anaerobic digesters - ADurb_Gly_03_SludgeMetaT metatranscriptome
Obelisk_000916_000001_000013	SRR6255521	103.59	100	100	SAMN07631340	Active sludge microbial communities from Illinois, USA, of municipal wastewater-treating anaerobic digesters - ADurb_Gly_03_SludgeMetaT metatranscriptome
Obelisk_000916_000001_000014	SRR6255521	103.59	100	100	SAMN07631340	Active sludge microbial communities from Illinois, USA, of municipal wastewater-treating anaerobic digesters - ADurb_Gly_03_SludgeMetaT metatranscriptome
Obelisk_000916_000001_000011	SRR6255521	102.59	100	100	SAMN07631340	Active sludge microbial communities from Illinois, USA, of municipal wastewater-treating anaerobic digesters - ADurb_Gly_03_SludgeMetaT metatranscriptome
Obelisk_000916_000001_000001	SRR6255521	101.6	100	100	SAMN07631340	Active sludge microbial communities from Illinois, USA, of municipal wastewater-treating anaerobic digesters - ADurb_Gly_03_SludgeMetaT metatranscriptome
Obelisk_000916_000001_000008	SRR6255521	102.6	99.04	99.03	SAMN07631340	Active sludge microbial communities from Illinois, USA, of municipal wastewater-treating anaerobic digesters - ADurb_Gly_03_SludgeMetaT metatranscriptome
Obelisk_000916_000001_000004	SRR6255521	98.65	99	99	SAMN07631340	Active sludge microbial communities from Illinois, USA, of municipal wastewater-treating anaerobic digesters - ADurb_Gly_03_SludgeMetaT metatranscriptome
Obelisk_000916_000001_000010	SRR6255521	97.62	98	97.99	SAMN07631340	Active sludge microbial communities from Illinois, USA, of municipal wastewater-treating anaerobic digesters - ADurb_Gly_03_SludgeMetaT metatranscriptome
Obelisk_000916_000001_000009	SRR6255521	98.64	94.29	94.32	SAMN07631340	Active sludge microbial communities from Illinois, USA, of municipal wastewater-treating anaerobic digesters - ADurb_Gly_03_SludgeMetaT metatranscriptome
Obelisk_001549_000004_000008	SRR6255521	75.64	93.83	93.82	SAMN07631340	Active sludge microbial communities from Illinois, USA, of municipal wastewater-treating anaerobic digesters - ADurb_Gly_03_SludgeMetaT metatranscriptome
Obelisk_001549_000004_000009	SRR6255521	75.64	93.83	93.82	SAMN07631340	Active sludge microbial communities from Illinois, USA, of municipal wastewater-treating anaerobic digesters - ADurb_Gly_03_SludgeMetaT metatranscriptome
Obelisk_001549_000004_000010	SRR6255521	75.64	93.83	93.82	SAMN07631340	Active sludge microbial communities from Illinois, USA, of municipal wastewater-treating anaerobic digesters - ADurb_Gly_03_SludgeMetaT metatranscriptome
Obelisk_001549_000004_000011	SRR6255521	75.64	93.83	93.82	SAMN07631340	Active sludge microbial communities from Illinois, USA, of municipal wastewater-treating anaerobic digesters - ADurb_Gly_03_SludgeMetaT metatranscriptome
Obelisk_001549_000004_000013	SRR6255521	75.64	93.83	93.82	SAMN07631340	Active sludge microbial communities from Illinois, USA, of municipal wastewater-treating anaerobic digesters - ADurb_Gly_03_SludgeMetaT metatranscriptome
Obelisk_001549_000004_000014	SRR6255521	75.64	93.83	93.82	SAMN07631340	Active sludge microbial communities from Illinois, USA, of municipal wastewater-treating anaerobic digesters - ADurb_Gly_03_SludgeMetaT metatranscriptome
Obelisk_001549_000004_000015	SRR6255521	72.65	93.59	93.58	SAMN07631340	Active sludge microbial communities from Illinois, USA, of municipal wastewater-treating anaerobic digesters - ADurb_Gly_03_SludgeMetaT metatranscriptome
Obelisk_001549_000004_000018	SRR6255521	74.64	92.59	92.58	SAMN07631340	Active sludge microbial communities from Illinois, USA, of municipal wastewater-treating anaerobic digesters - ADurb_Gly_03_SludgeMetaT metatranscriptome
Obelisk_001549_000004_000007	SRR6255521	73.65	91.36	91.35	SAMN07631340	Active sludge microbial communities from Illinois, USA, of municipal wastewater-treating anaerobic digesters - ADurb_Gly_03_SludgeMetaT metatranscriptome
Obelisk_000916_000001_000002	SRR6255521	91.67	91.09	91.12	SAMN07631340	Active sludge microbial communities from Illinois, USA, of municipal wastewater-treating anaerobic digesters - ADurb_Gly_03_SludgeMetaT metatranscriptome
Obelisk_000746_000001_000002	SRR5466727	104.52	100	100	SAMN06264535	Active sludge microbial communities from Illinois, USA, of municipal wastewater-treating anaerobic digesters - ADurb_H2B_01_SludgeMetaT metatranscriptome
Obelisk_000746_000001_000001	SRR5466727	103.45	100	100	SAMN06264535	Active sludge microbial communities from Illinois, USA, of municipal wastewater-treating anaerobic digesters - ADurb_H2B_01_SludgeMetaT metatranscriptome
Obelisk_000702_000003_000006	SRR5466727	98.56	91.67	91.65	SAMN06264535	Active sludge microbial communities from Illinois, USA, of municipal wastewater-treating anaerobic digesters - ADurb_H2B_01_SludgeMetaT metatranscriptome
Obelisk_000702_000003_000008	SRR5466727	102.56	89.57	89.54	SAMN06264535	Active sludge microbial communities from Illinois, USA, of municipal wastewater-treating anaerobic digesters - ADurb_H2B_01_SludgeMetaT metatranscriptome
Obelisk_000702_000003_000007	SRR5466727	98.56	89.19	89.16	SAMN06264535	Active sludge microbial communities from Illinois, USA, of municipal wastewater-treating anaerobic digesters - ADurb_H2B_01_SludgeMetaT metatranscriptome
Obelisk_000702_000003_000004	SRR5466727	95.58	88.89	88.86	SAMN06264535	Active sludge microbial communities from Illinois, USA, of municipal wastewater-treating anaerobic digesters - ADurb_H2B_01_SludgeMetaT metatranscriptome
Obelisk_000702_000003_000001	SRR5466727	98.56	87.61	87.58	SAMN06264535	Active sludge microbial communities from Illinois, USA, of municipal wastewater-treating anaerobic digesters - ADurb_H2B_01_SludgeMetaT metatranscriptome
Obelisk_000702_000003_000002	SRR5466727	95.57	86.49	86.45	SAMN06264535	Active sludge microbial communities from Illinois, USA, of municipal wastewater-treating anaerobic digesters - ADurb_H2B_01_SludgeMetaT metatranscriptome
Obelisk_000702_000003_000005	SRR5466727	93.57	86.24	86.2	SAMN06264535	Active sludge microbial communities from Illinois, USA, of municipal wastewater-treating anaerobic digesters - ADurb_H2B_01_SludgeMetaT metatranscriptome
Obelisk_000916_000001_000002	SRR5466727	84.7	84.16	84.19	SAMN06264535	Active sludge microbial communities from Illinois, USA, of municipal wastewater-treating anaerobic digesters - ADurb_H2B_01_SludgeMetaT metatranscriptome
Obelisk_000567_000002_000006	SRR5466727	84.46	82.52	82.49	SAMN06264535	Active sludge microbial communities from Illinois, USA, of municipal wastewater-treating anaerobic digesters - ADurb_H2B_01_SludgeMetaT metatranscriptome
Obelisk_000488_000001_000007	SRR5466727	95.72	81.36	81.34	SAMN06264535	Active sludge microbial communities from Illinois, USA, of municipal wastewater-treating anaerobic digesters - ADurb_H2B_01_SludgeMetaT metatranscriptome
Obelisk_000488_000001_000011	SRR5466727	95.72	81.36	81.34	SAMN06264535	Active sludge microbial communities from Illinois, USA, of municipal wastewater-treating anaerobic digesters - ADurb_H2B_01_SludgeMetaT metatranscriptome
Obelisk_000488_000001_000006	SRR5466727	93.72	81.03	81.01	SAMN06264535	Active sludge microbial communities from Illinois, USA, of municipal wastewater-treating anaerobic digesters - ADurb_H2B_01_SludgeMetaT metatranscriptome
Obelisk_000488_000001_000009	SRR5466727	93.72	81.03	81.01	SAMN06264535	Active sludge microbial communities from Illinois, USA, of municipal wastewater-treating anaerobic digesters - ADurb_H2B_01_SludgeMetaT metatranscriptome
Obelisk_001289_000001_000002	SRR5466727	69.81	80.46	80.47	SAMN06264535	Active sludge microbial communities from Illinois, USA, of municipal wastewater-treating anaerobic digesters - ADurb_H2B_01_SludgeMetaT metatranscriptome
Obelisk_001289_000001_000001	SRR5466727	68.81	80.23	80.24	SAMN06264535	Active sludge microbial communities from Illinois, USA, of municipal wastewater-treating anaerobic digesters - ADurb_H2B_01_SludgeMetaT metatranscriptome
Obelisk_000290_000001_000003	SRR5466725	122.64	100	100	SAMN06266340	Active sludge microbial communities from Illinois, USA, of municipal wastewater-treating anaerobic digesters - ADurb_H2B_02_SludgeMetaT metatranscriptome
Obelisk_000746_000001_000002	SRR5466725	104.52	100	100	SAMN06266340	Active sludge microbial communities from Illinois, USA, of municipal wastewater-treating anaerobic digesters - ADurb_H2B_02_SludgeMetaT metatranscriptome
Obelisk_000746_000001_000001	SRR5466725	103.45	100	100	SAMN06266340	Active sludge microbial communities from Illinois, USA, of municipal wastewater-treating anaerobic digesters - ADurb_H2B_02_SludgeMetaT metatranscriptome
Obelisk_000937_000001_000005	SRR5466725	99.86	100	100	SAMN06266340	Active sludge microbial communities from Illinois, USA, of municipal wastewater-treating anaerobic digesters - ADurb_H2B_02_SludgeMetaT metatranscriptome
Obelisk_000937_000001_000002	SRR5466725	94.86	95	95	SAMN06266340	Active sludge microbial communities from Illinois, USA, of municipal wastewater-treating anaerobic digesters - ADurb_H2B_02_SludgeMetaT metatranscriptome
Obelisk_000937_000001_000001	SRR5466725	92.86	93	93	SAMN06266340	Active sludge microbial communities from Illinois, USA, of municipal wastewater-treating anaerobic digesters - ADurb_H2B_02_SludgeMetaT metatranscriptome
Obelisk_000937_000001_000003	SRR5466725	91.86	91.09	91.08	SAMN06266340	Active sludge microbial communities from Illinois, USA, of municipal wastewater-treating anaerobic digesters - ADurb_H2B_02_SludgeMetaT metatranscriptome
Obelisk_000937_000001_000004	SRR5466725	91.86	91.09	91.08	SAMN06266340	Active sludge microbial communities from Illinois, USA, of municipal wastewater-treating anaerobic digesters - ADurb_H2B_02_SludgeMetaT metatranscriptome
Obelisk_000937_000001_000006	SRR5466725	91.86	91.09	91.08	SAMN06266340	Active sludge microbial communities from Illinois, USA, of municipal wastewater-treating anaerobic digesters - ADurb_H2B_02_SludgeMetaT metatranscriptome
Obelisk_000937_000001_000007	SRR5466725	91.86	91.09	91.08	SAMN06266340	Active sludge microbial communities from Illinois, USA, of municipal wastewater-treating anaerobic digesters - ADurb_H2B_02_SludgeMetaT metatranscriptome
Obelisk_000702_000003_000007	SRR5466725	99.56	90.09	90.07	SAMN06266340	Active sludge microbial communities from Illinois, USA, of municipal wastewater-treating anaerobic digesters - ADurb_H2B_02_SludgeMetaT metatranscriptome
Obelisk_000702_000003_000006	SRR5466725	96.57	89.81	89.79	SAMN06266340	Active sludge microbial communities from Illinois, USA, of municipal wastewater-treating anaerobic digesters - ADurb_H2B_02_SludgeMetaT metatranscriptome
Obelisk_000702_000003_000004	SRR5466725	93.59	87.04	87	SAMN06266340	Active sludge microbial communities from Illinois, USA, of municipal wastewater-treating anaerobic digesters - ADurb_H2B_02_SludgeMetaT metatranscriptome
Obelisk_000702_000003_000008	SRR5466725	99.56	86.96	86.93	SAMN06266340	Active sludge microbial communities from Illinois, USA, of municipal wastewater-treating anaerobic digesters - ADurb_H2B_02_SludgeMetaT metatranscriptome
Obelisk_000702_000003_000005	SRR5466725	93.58	86.24	86.2	SAMN06266340	Active sludge microbial communities from Illinois, USA, of municipal wastewater-treating anaerobic digesters - ADurb_H2B_02_SludgeMetaT metatranscriptome
Obelisk_000702_000003_000001	SRR5466725	96.56	85.84	85.81	SAMN06266340	Active sludge microbial communities from Illinois, USA, of municipal wastewater-treating anaerobic digesters - ADurb_H2B_02_SludgeMetaT metatranscriptome
Obelisk_000664_000001_000001	SRR5466725	89.84	85.71	85.7	SAMN06266340	Active sludge microbial communities from Illinois, USA, of municipal wastewater-treating anaerobic digesters - ADurb_H2B_02_SludgeMetaT metatranscriptome
Obelisk_000664_000001_000002	SRR5466725	89.84	85.71	85.7	SAMN06266340	Active sludge microbial communities from Illinois, USA, of municipal wastewater-treating anaerobic digesters - ADurb_H2B_02_SludgeMetaT metatranscriptome
Obelisk_000664_000001_000003	SRR5466725	89.84	85.71	85.7	SAMN06266340	Active sludge microbial communities from Illinois, USA, of municipal wastewater-treating anaerobic digesters - ADurb_H2B_02_SludgeMetaT metatranscriptome
Obelisk_000664_000001_000004	SRR5466725	89.84	85.71	85.7	SAMN06266340	Active sludge microbial communities from Illinois, USA, of municipal wastewater-treating anaerobic digesters - ADurb_H2B_02_SludgeMetaT metatranscriptome
Obelisk_000664_000001_000005	SRR5466725	89.84	85.71	85.7	SAMN06266340	Active sludge microbial communities from Illinois, USA, of municipal wastewater-treating anaerobic digesters - ADurb_H2B_02_SludgeMetaT metatranscriptome
Obelisk_000664_000001_000006	SRR5466725	89.84	85.71	85.7	SAMN06266340	Active sludge microbial communities from Illinois, USA, of municipal wastewater-treating anaerobic digesters - ADurb_H2B_02_SludgeMetaT metatranscriptome
Obelisk_000702_000003_000002	SRR5466725	93.57	84.68	84.65	SAMN06266340	Active sludge microbial communities from Illinois, USA, of municipal wastewater-treating anaerobic digesters - ADurb_H2B_02_SludgeMetaT metatranscriptome
Obelisk_000567_000002_000006	SRR5466725	86.43	84.47	84.41	SAMN06266340	Active sludge microbial communities from Illinois, USA, of municipal wastewater-treating anaerobic digesters - ADurb_H2B_02_SludgeMetaT metatranscriptome
Obelisk_000567_000002_000002	SRR5466725	85.43	84.31	84.26	SAMN06266340	Active sludge microbial communities from Illinois, USA, of municipal wastewater-treating anaerobic digesters - ADurb_H2B_02_SludgeMetaT metatranscriptome
Obelisk_000391_000001_000001	SRR5466725	100.91	84.17	84.16	SAMN06266340	Active sludge microbial communities from Illinois, USA, of municipal wastewater-treating anaerobic digesters - ADurb_H2B_02_SludgeMetaT metatranscriptome
Obelisk_000391_000001_000003	SRR5466725	100.91	84.17	84.16	SAMN06266340	Active sludge microbial communities from Illinois, USA, of municipal wastewater-treating anaerobic digesters - ADurb_H2B_02_SludgeMetaT metatranscriptome
Obelisk_000391_000001_000004	SRR5466725	100.91	84.17	84.16	SAMN06266340	Active sludge microbial communities from Illinois, USA, of municipal wastewater-treating anaerobic digesters - ADurb_H2B_02_SludgeMetaT metatranscriptome
Obelisk_000391_000001_000005	SRR5466725	100.91	84.17	84.16	SAMN06266340	Active sludge microbial communities from Illinois, USA, of municipal wastewater-treating anaerobic digesters - ADurb_H2B_02_SludgeMetaT metatranscriptome
Obelisk_000391_000001_000006	SRR5466725	100.91	84.17	84.16	SAMN06266340	Active sludge microbial communities from Illinois, USA, of municipal wastewater-treating anaerobic digesters - ADurb_H2B_02_SludgeMetaT metatranscriptome
Obelisk_001036_000001_000002	SRR5466725	80.84	83.51	83.49	SAMN06266340	Active sludge microbial communities from Illinois, USA, of municipal wastewater-treating anaerobic digesters - ADurb_H2B_02_SludgeMetaT metatranscriptome
Obelisk_001036_000001_000001	SRR5466725	79.84	82.47	82.46	SAMN06266340	Active sludge microbial communities from Illinois, USA, of municipal wastewater-treating anaerobic digesters - ADurb_H2B_02_SludgeMetaT metatranscriptome
Obelisk_000488_000001_000010	SRR5466725	94.72	81.9	81.88	SAMN06266340	Active sludge microbial communities from Illinois, USA, of municipal wastewater-treating anaerobic digesters - ADurb_H2B_02_SludgeMetaT metatranscriptome
Obelisk_000567_000002_000001	SRR5466725	84.44	81.73	81.67	SAMN06266340	Active sludge microbial communities from Illinois, USA, of municipal wastewater-treating anaerobic digesters - ADurb_H2B_02_SludgeMetaT metatranscriptome
Obelisk_000488_000001_000012	SRR5466725	96.72	81.51	81.49	SAMN06266340	Active sludge microbial communities from Illinois, USA, of municipal wastewater-treating anaerobic digesters - ADurb_H2B_02_SludgeMetaT metatranscriptome
Obelisk_000488_000001_000004	SRR5466725	94.72	81.2	81.18	SAMN06266340	Active sludge microbial communities from Illinois, USA, of municipal wastewater-treating anaerobic digesters - ADurb_H2B_02_SludgeMetaT metatranscriptome
Obelisk_000488_000001_000008	SRR5466725	94.72	81.2	81.18	SAMN06266340	Active sludge microbial communities from Illinois, USA, of municipal wastewater-treating anaerobic digesters - ADurb_H2B_02_SludgeMetaT metatranscriptome
Obelisk_000488_000001_000007	SRR5466725	94.72	80.51	80.49	SAMN06266340	Active sludge microbial communities from Illinois, USA, of municipal wastewater-treating anaerobic digesters - ADurb_H2B_02_SludgeMetaT metatranscriptome
Obelisk_000488_000001_000011	SRR5466725	94.72	80.51	80.49	SAMN06266340	Active sludge microbial communities from Illinois, USA, of municipal wastewater-treating anaerobic digesters - ADurb_H2B_02_SludgeMetaT metatranscriptome
Obelisk_000488_000001_000006	SRR5466725	92.72	80.17	80.15	SAMN06266340	Active sludge microbial communities from Illinois, USA, of municipal wastewater-treating anaerobic digesters - ADurb_H2B_02_SludgeMetaT metatranscriptome
Obelisk_000488_000001_000009	SRR5466725	92.72	80.17	80.15	SAMN06266340	Active sludge microbial communities from Illinois, USA, of municipal wastewater-treating anaerobic digesters - ADurb_H2B_02_SludgeMetaT metatranscriptome
Obelisk_000391_000001_000002	SRR5466725	95.91	80	80	SAMN06266340	Active sludge microbial communities from Illinois, USA, of municipal wastewater-treating anaerobic digesters - ADurb_H2B_02_SludgeMetaT metatranscriptome
Obelisk_000746_000001_000002	SRR5466729	104.52	100	100	SAMN06266341	Active sludge microbial communities from Illinois, USA, of municipal wastewater-treating anaerobic digesters - ADurb_H2B_03_SludgeMetaT metatranscriptome
Obelisk_000746_000001_000001	SRR5466729	103.45	100	100	SAMN06266341	Active sludge microbial communities from Illinois, USA, of municipal wastewater-treating anaerobic digesters - ADurb_H2B_03_SludgeMetaT metatranscriptome
Obelisk_000290_000001_000003	SRR5466729	114.65	93.5	93.48	SAMN06266341	Active sludge microbial communities from Illinois, USA, of municipal wastewater-treating anaerobic digesters - ADurb_H2B_03_SludgeMetaT metatranscriptome
Obelisk_000916_000001_000002	SRR5466729	90.65	90.1	90.1	SAMN06266341	Active sludge microbial communities from Illinois, USA, of municipal wastewater-treating anaerobic digesters - ADurb_H2B_03_SludgeMetaT metatranscriptome
Obelisk_000937_000001_000005	SRR5466729	89.87	90	90	SAMN06266341	Active sludge microbial communities from Illinois, USA, of municipal wastewater-treating anaerobic digesters - ADurb_H2B_03_SludgeMetaT metatranscriptome
Obelisk_001036_000001_000004	SRR5466729	82.84	88.3	88.29	SAMN06266341	Active sludge microbial communities from Illinois, USA, of municipal wastewater-treating anaerobic digesters - ADurb_H2B_03_SludgeMetaT metatranscriptome
Obelisk_000916_000001_000009	SRR5466729	91.61	87.62	87.6	SAMN06266341	Active sludge microbial communities from Illinois, USA, of municipal wastewater-treating anaerobic digesters - ADurb_H2B_03_SludgeMetaT metatranscriptome
Obelisk_001036_000001_000001	SRR5466729	83.84	86.6	86.59	SAMN06266341	Active sludge microbial communities from Illinois, USA, of municipal wastewater-treating anaerobic digesters - ADurb_H2B_03_SludgeMetaT metatranscriptome
Obelisk_001036_000001_000002	SRR5466729	83.84	86.6	86.59	SAMN06266341	Active sludge microbial communities from Illinois, USA, of municipal wastewater-treating anaerobic digesters - ADurb_H2B_03_SludgeMetaT metatranscriptome
Obelisk_000702_000003_000007	SRR5466729	95.57	86.49	86.46	SAMN06266341	Active sludge microbial communities from Illinois, USA, of municipal wastewater-treating anaerobic digesters - ADurb_H2B_03_SludgeMetaT metatranscriptome
Obelisk_000916_000001_000010	SRR5466729	85.66	86	85.99	SAMN06266341	Active sludge microbial communities from Illinois, USA, of municipal wastewater-treating anaerobic digesters - ADurb_H2B_03_SludgeMetaT metatranscriptome
Obelisk_000937_000001_000002	SRR5466729	82.87	83	82.99	SAMN06266341	Active sludge microbial communities from Illinois, USA, of municipal wastewater-treating anaerobic digesters - ADurb_H2B_03_SludgeMetaT metatranscriptome
Obelisk_000702_000003_000005	SRR5466729	89.58	82.57	82.53	SAMN06266341	Active sludge microbial communities from Illinois, USA, of municipal wastewater-treating anaerobic digesters - ADurb_H2B_03_SludgeMetaT metatranscriptome
Obelisk_000702_000003_000006	SRR5466729	88.58	82.41	82.37	SAMN06266341	Active sludge microbial communities from Illinois, USA, of municipal wastewater-treating anaerobic digesters - ADurb_H2B_03_SludgeMetaT metatranscriptome
Obelisk_000702_000003_000004	SRR5466729	86.6	80.56	80.51	SAMN06266341	Active sludge microbial communities from Illinois, USA, of municipal wastewater-treating anaerobic digesters - ADurb_H2B_03_SludgeMetaT metatranscriptome
Obelisk_000702_000003_000002	SRR5466729	88.58	80.18	80.13	SAMN06266341	Active sludge microbial communities from Illinois, USA, of municipal wastewater-treating anaerobic digesters - ADurb_H2B_03_SludgeMetaT metatranscriptome
Obelisk_001549_000004_000007	SRR6253579	80.62	100	100	SAMN07631330	Active sludge microbial communities from Illinois, USA, of municipal wastewater-treating anaerobic digesters - ADurb_Ile_01_SludgeMetaT metatranscriptome
Obelisk_001549_000004_000008	SRR6253579	80.62	100	100	SAMN07631330	Active sludge microbial communities from Illinois, USA, of municipal wastewater-treating anaerobic digesters - ADurb_Ile_01_SludgeMetaT metatranscriptome
Obelisk_001549_000004_000009	SRR6253579	80.62	100	100	SAMN07631330	Active sludge microbial communities from Illinois, USA, of municipal wastewater-treating anaerobic digesters - ADurb_Ile_01_SludgeMetaT metatranscriptome
Obelisk_001549_000004_000010	SRR6253579	80.62	100	100	SAMN07631330	Active sludge microbial communities from Illinois, USA, of municipal wastewater-treating anaerobic digesters - ADurb_Ile_01_SludgeMetaT metatranscriptome
Obelisk_001549_000004_000011	SRR6253579	80.62	100	100	SAMN07631330	Active sludge microbial communities from Illinois, USA, of municipal wastewater-treating anaerobic digesters - ADurb_Ile_01_SludgeMetaT metatranscriptome
Obelisk_001549_000004_000013	SRR6253579	80.62	100	100	SAMN07631330	Active sludge microbial communities from Illinois, USA, of municipal wastewater-treating anaerobic digesters - ADurb_Ile_01_SludgeMetaT metatranscriptome
Obelisk_001549_000004_000014	SRR6253579	80.62	100	100	SAMN07631330	Active sludge microbial communities from Illinois, USA, of municipal wastewater-treating anaerobic digesters - ADurb_Ile_01_SludgeMetaT metatranscriptome
Obelisk_001549_000004_000018	SRR6253579	80.62	100	100	SAMN07631330	Active sludge microbial communities from Illinois, USA, of municipal wastewater-treating anaerobic digesters - ADurb_Ile_01_SludgeMetaT metatranscriptome
Obelisk_001549_000007_000002	SRR6253579	79.67	100	100	SAMN07631330	Active sludge microbial communities from Illinois, USA, of municipal wastewater-treating anaerobic digesters - ADurb_Ile_01_SludgeMetaT metatranscriptome
Obelisk_001549_000007_000001	SRR6253579	77.67	100	100	SAMN07631330	Active sludge microbial communities from Illinois, USA, of municipal wastewater-treating anaerobic digesters - ADurb_Ile_01_SludgeMetaT metatranscriptome
Obelisk_001549_000004_000015	SRR6253579	77.63	100	100	SAMN07631330	Active sludge microbial communities from Illinois, USA, of municipal wastewater-treating anaerobic digesters - ADurb_Ile_01_SludgeMetaT metatranscriptome
Obelisk_000916_000001_000010	SRR6253579	91.63	92	91.99	SAMN07631330	Active sludge microbial communities from Illinois, USA, of municipal wastewater-treating anaerobic digesters - ADurb_Ile_01_SludgeMetaT metatranscriptome
Obelisk_000916_000001_000011	SRR6253579	90.63	88.35	88.34	SAMN07631330	Active sludge microbial communities from Illinois, USA, of municipal wastewater-treating anaerobic digesters - ADurb_Ile_01_SludgeMetaT metatranscriptome
Obelisk_001549_000004_000019	SRR6253579	68.66	87.34	87.31	SAMN07631330	Active sludge microbial communities from Illinois, USA, of municipal wastewater-treating anaerobic digesters - ADurb_Ile_01_SludgeMetaT metatranscriptome
Obelisk_000916_000001_000012	SRR6253579	89.64	86.54	86.53	SAMN07631330	Active sludge microbial communities from Illinois, USA, of municipal wastewater-treating anaerobic digesters - ADurb_Ile_01_SludgeMetaT metatranscriptome
Obelisk_000916_000001_000013	SRR6253579	89.64	86.54	86.53	SAMN07631330	Active sludge microbial communities from Illinois, USA, of municipal wastewater-treating anaerobic digesters - ADurb_Ile_01_SludgeMetaT metatranscriptome
Obelisk_000916_000001_000014	SRR6253579	89.64	86.54	86.53	SAMN07631330	Active sludge microbial communities from Illinois, USA, of municipal wastewater-treating anaerobic digesters - ADurb_Ile_01_SludgeMetaT metatranscriptome
Obelisk_000916_000001_000001	SRR6253579	86.65	85.29	85.28	SAMN07631330	Active sludge microbial communities from Illinois, USA, of municipal wastewater-treating anaerobic digesters - ADurb_Ile_01_SludgeMetaT metatranscriptome
Obelisk_001549_000004_000016	SRR6253579	67.68	85	84.96	SAMN07631330	Active sludge microbial communities from Illinois, USA, of municipal wastewater-treating anaerobic digesters - ADurb_Ile_01_SludgeMetaT metatranscriptome
Obelisk_001549_000004_000017	SRR6253579	67.67	85	84.95	SAMN07631330	Active sludge microbial communities from Illinois, USA, of municipal wastewater-treating anaerobic digesters - ADurb_Ile_01_SludgeMetaT metatranscriptome
Obelisk_000916_000001_000005	SRR6253579	87.64	84.62	84.6	SAMN07631330	Active sludge microbial communities from Illinois, USA, of municipal wastewater-treating anaerobic digesters - ADurb_Ile_01_SludgeMetaT metatranscriptome
Obelisk_000916_000001_000006	SRR6253579	87.64	84.62	84.6	SAMN07631330	Active sludge microbial communities from Illinois, USA, of municipal wastewater-treating anaerobic digesters - ADurb_Ile_01_SludgeMetaT metatranscriptome
Obelisk_000916_000001_000007	SRR6253579	87.64	84.62	84.6	SAMN07631330	Active sludge microbial communities from Illinois, USA, of municipal wastewater-treating anaerobic digesters - ADurb_Ile_01_SludgeMetaT metatranscriptome
Obelisk_000916_000001_000008	SRR6253579	87.64	84.62	84.6	SAMN07631330	Active sludge microbial communities from Illinois, USA, of municipal wastewater-treating anaerobic digesters - ADurb_Ile_01_SludgeMetaT metatranscriptome
Obelisk_001549_000004_000001	SRR6253579	64.7	84.42	84.37	SAMN07631330	Active sludge microbial communities from Illinois, USA, of municipal wastewater-treating anaerobic digesters - ADurb_Ile_01_SludgeMetaT metatranscriptome
Obelisk_000916_000001_000004	SRR6253579	83.69	84	83.99	SAMN07631330	Active sludge microbial communities from Illinois, USA, of municipal wastewater-treating anaerobic digesters - ADurb_Ile_01_SludgeMetaT metatranscriptome
Obelisk_000916_000001_000003	SRR6253579	86.65	82.86	82.84	SAMN07631330	Active sludge microbial communities from Illinois, USA, of municipal wastewater-treating anaerobic digesters - ADurb_Ile_01_SludgeMetaT metatranscriptome
Obelisk_000916_000001_000009	SRR6253579	83.67	80	80	SAMN07631330	Active sludge microbial communities from Illinois, USA, of municipal wastewater-treating anaerobic digesters - ADurb_Ile_01_SludgeMetaT metatranscriptome
Obelisk_001549_000004_000007	SRR6253256	80.62	100	100	SAMN07631331	Active sludge microbial communities from Illinois, USA, of municipal wastewater-treating anaerobic digesters - ADurb_Ile_02_SludgeMetaT metatranscriptome
Obelisk_001549_000004_000008	SRR6253256	80.62	100	100	SAMN07631331	Active sludge microbial communities from Illinois, USA, of municipal wastewater-treating anaerobic digesters - ADurb_Ile_02_SludgeMetaT metatranscriptome
Obelisk_001549_000004_000009	SRR6253256	80.62	100	100	SAMN07631331	Active sludge microbial communities from Illinois, USA, of municipal wastewater-treating anaerobic digesters - ADurb_Ile_02_SludgeMetaT metatranscriptome
Obelisk_001549_000004_000010	SRR6253256	80.62	100	100	SAMN07631331	Active sludge microbial communities from Illinois, USA, of municipal wastewater-treating anaerobic digesters - ADurb_Ile_02_SludgeMetaT metatranscriptome
Obelisk_001549_000004_000011	SRR6253256	80.62	100	100	SAMN07631331	Active sludge microbial communities from Illinois, USA, of municipal wastewater-treating anaerobic digesters - ADurb_Ile_02_SludgeMetaT metatranscriptome
Obelisk_001549_000004_000013	SRR6253256	80.62	100	100	SAMN07631331	Active sludge microbial communities from Illinois, USA, of municipal wastewater-treating anaerobic digesters - ADurb_Ile_02_SludgeMetaT metatranscriptome
Obelisk_001549_000004_000014	SRR6253256	80.62	100	100	SAMN07631331	Active sludge microbial communities from Illinois, USA, of municipal wastewater-treating anaerobic digesters - ADurb_Ile_02_SludgeMetaT metatranscriptome
Obelisk_001549_000004_000018	SRR6253256	80.62	100	100	SAMN07631331	Active sludge microbial communities from Illinois, USA, of municipal wastewater-treating anaerobic digesters - ADurb_Ile_02_SludgeMetaT metatranscriptome
Obelisk_001549_000007_000002	SRR6253256	79.67	100	100	SAMN07631331	Active sludge microbial communities from Illinois, USA, of municipal wastewater-treating anaerobic digesters - ADurb_Ile_02_SludgeMetaT metatranscriptome
Obelisk_001549_000007_000001	SRR6253256	77.67	100	100	SAMN07631331	Active sludge microbial communities from Illinois, USA, of municipal wastewater-treating anaerobic digesters - ADurb_Ile_02_SludgeMetaT metatranscriptome
Obelisk_001549_000004_000015	SRR6253256	77.63	100	100	SAMN07631331	Active sludge microbial communities from Illinois, USA, of municipal wastewater-treating anaerobic digesters - ADurb_Ile_02_SludgeMetaT metatranscriptome
Obelisk_001549_000004_000019	SRR6253256	73.64	93.67	93.66	SAMN07631331	Active sludge microbial communities from Illinois, USA, of municipal wastewater-treating anaerobic digesters - ADurb_Ile_02_SludgeMetaT metatranscriptome
Obelisk_001549_000004_000001	SRR6253256	70.69	92.21	92.19	SAMN07631331	Active sludge microbial communities from Illinois, USA, of municipal wastewater-treating anaerobic digesters - ADurb_Ile_02_SludgeMetaT metatranscriptome
Obelisk_001549_000004_000016	SRR6253256	72.67	91.25	91.22	SAMN07631331	Active sludge microbial communities from Illinois, USA, of municipal wastewater-treating anaerobic digesters - ADurb_Ile_02_SludgeMetaT metatranscriptome
Obelisk_001549_000004_000017	SRR6253256	72.66	91.25	91.22	SAMN07631331	Active sludge microbial communities from Illinois, USA, of municipal wastewater-treating anaerobic digesters - ADurb_Ile_02_SludgeMetaT metatranscriptome
Obelisk_001549_000004_000005	SRR6253256	66.71	84.81	84.77	SAMN07631331	Active sludge microbial communities from Illinois, USA, of municipal wastewater-treating anaerobic digesters - ADurb_Ile_02_SludgeMetaT metatranscriptome
Obelisk_001549_000004_000006	SRR6253256	66.71	84.81	84.77	SAMN07631331	Active sludge microbial communities from Illinois, USA, of municipal wastewater-treating anaerobic digesters - ADurb_Ile_02_SludgeMetaT metatranscriptome
Obelisk_001549_000004_000002	SRR6253256	63.73	83.12	83.07	SAMN07631331	Active sludge microbial communities from Illinois, USA, of municipal wastewater-treating anaerobic digesters - ADurb_Ile_02_SludgeMetaT metatranscriptome
Obelisk_001549_000004_000007	SRR6254351	80.62	100	100	SAMN07631332	Active sludge microbial communities from Illinois, USA, of municipal wastewater-treating anaerobic digesters - ADurb_Ile_03_SludgeMetaT metatranscriptome
Obelisk_001549_000004_000008	SRR6254351	80.62	100	100	SAMN07631332	Active sludge microbial communities from Illinois, USA, of municipal wastewater-treating anaerobic digesters - ADurb_Ile_03_SludgeMetaT metatranscriptome
Obelisk_001549_000004_000009	SRR6254351	80.62	100	100	SAMN07631332	Active sludge microbial communities from Illinois, USA, of municipal wastewater-treating anaerobic digesters - ADurb_Ile_03_SludgeMetaT metatranscriptome
Obelisk_001549_000004_000010	SRR6254351	80.62	100	100	SAMN07631332	Active sludge microbial communities from Illinois, USA, of municipal wastewater-treating anaerobic digesters - ADurb_Ile_03_SludgeMetaT metatranscriptome
Obelisk_001549_000004_000011	SRR6254351	80.62	100	100	SAMN07631332	Active sludge microbial communities from Illinois, USA, of municipal wastewater-treating anaerobic digesters - ADurb_Ile_03_SludgeMetaT metatranscriptome
Obelisk_001549_000004_000013	SRR6254351	80.62	100	100	SAMN07631332	Active sludge microbial communities from Illinois, USA, of municipal wastewater-treating anaerobic digesters - ADurb_Ile_03_SludgeMetaT metatranscriptome
Obelisk_001549_000004_000014	SRR6254351	80.62	100	100	SAMN07631332	Active sludge microbial communities from Illinois, USA, of municipal wastewater-treating anaerobic digesters - ADurb_Ile_03_SludgeMetaT metatranscriptome
Obelisk_001549_000004_000018	SRR6254351	80.62	100	100	SAMN07631332	Active sludge microbial communities from Illinois, USA, of municipal wastewater-treating anaerobic digesters - ADurb_Ile_03_SludgeMetaT metatranscriptome
Obelisk_001549_000007_000002	SRR6254351	79.67	100	100	SAMN07631332	Active sludge microbial communities from Illinois, USA, of municipal wastewater-treating anaerobic digesters - ADurb_Ile_03_SludgeMetaT metatranscriptome
Obelisk_001549_000007_000001	SRR6254351	77.67	100	100	SAMN07631332	Active sludge microbial communities from Illinois, USA, of municipal wastewater-treating anaerobic digesters - ADurb_Ile_03_SludgeMetaT metatranscriptome
Obelisk_001549_000004_000015	SRR6254351	77.63	100	100	SAMN07631332	Active sludge microbial communities from Illinois, USA, of municipal wastewater-treating anaerobic digesters - ADurb_Ile_03_SludgeMetaT metatranscriptome
Obelisk_001549_000004_000019	SRR6254351	69.65	88.61	88.58	SAMN07631332	Active sludge microbial communities from Illinois, USA, of municipal wastewater-treating anaerobic digesters - ADurb_Ile_03_SludgeMetaT metatranscriptome
Obelisk_001549_000004_000001	SRR6254351	67.7	88.31	88.28	SAMN07631332	Active sludge microbial communities from Illinois, USA, of municipal wastewater-treating anaerobic digesters - ADurb_Ile_03_SludgeMetaT metatranscriptome
Obelisk_001549_000004_000016	SRR6254351	67.68	85	84.96	SAMN07631332	Active sludge microbial communities from Illinois, USA, of municipal wastewater-treating anaerobic digesters - ADurb_Ile_03_SludgeMetaT metatranscriptome
Obelisk_001549_000004_000017	SRR6254351	67.67	85	84.95	SAMN07631332	Active sludge microbial communities from Illinois, USA, of municipal wastewater-treating anaerobic digesters - ADurb_Ile_03_SludgeMetaT metatranscriptome
Obelisk_000771_000001_000003	SRR6254352	96.86	88.99	88.98	SAMN07631333	Active sludge microbial communities from Illinois, USA, of municipal wastewater-treating anaerobic digesters - ADurb_Leu_01_SludgeMetaT metatranscriptome
Obelisk_000771_000001_000003	SRR6254893	97.86	89.91	89.9	SAMN07631334	Active sludge microbial communities from Illinois, USA, of municipal wastewater-treating anaerobic digesters - ADurb_Leu_02_SludgeMetaT metatranscriptome
Obelisk_000771_000001_000003	SRR6254984	92.86	85.32	85.31	SAMN07631335	Active sludge microbial communities from Illinois, USA, of municipal wastewater-treating anaerobic digesters - ADurb_Leu_03_SludgeMetaT metatranscriptome
Obelisk_000702_000003_000007	SRR6255733	93.57	84.68	84.65	SAMN07631341	Active sludge microbial communities from Illinois, USA, of municipal wastewater-treating anaerobic digesters - ADurb_Met_01_SludgeMetaT metatranscriptome
Obelisk_000702_000003_000006	SRR6255733	88.59	82.41	82.37	SAMN07631341	Active sludge microbial communities from Illinois, USA, of municipal wastewater-treating anaerobic digesters - ADurb_Met_01_SludgeMetaT metatranscriptome
Obelisk_000702_000003_000004	SRR6255733	87.6	81.48	81.44	SAMN07631341	Active sludge microbial communities from Illinois, USA, of municipal wastewater-treating anaerobic digesters - ADurb_Met_01_SludgeMetaT metatranscriptome
Obelisk_001549_000004_000009	SRR6255746	76.64	95.06	95.06	SAMN07631342	Active sludge microbial communities from Illinois, USA, of municipal wastewater-treating anaerobic digesters - ADurb_Met_02_SludgeMetaT metatranscriptome
Obelisk_001549_000004_000008	SRR6255746	75.64	93.83	93.82	SAMN07631342	Active sludge microbial communities from Illinois, USA, of municipal wastewater-treating anaerobic digesters - ADurb_Met_02_SludgeMetaT metatranscriptome
Obelisk_001549_000004_000010	SRR6255746	75.64	93.83	93.82	SAMN07631342	Active sludge microbial communities from Illinois, USA, of municipal wastewater-treating anaerobic digesters - ADurb_Met_02_SludgeMetaT metatranscriptome
Obelisk_001549_000004_000011	SRR6255746	75.64	93.83	93.82	SAMN07631342	Active sludge microbial communities from Illinois, USA, of municipal wastewater-treating anaerobic digesters - ADurb_Met_02_SludgeMetaT metatranscriptome
Obelisk_001549_000004_000013	SRR6255746	75.64	93.83	93.82	SAMN07631342	Active sludge microbial communities from Illinois, USA, of municipal wastewater-treating anaerobic digesters - ADurb_Met_02_SludgeMetaT metatranscriptome
Obelisk_001549_000004_000014	SRR6255746	75.64	93.83	93.82	SAMN07631342	Active sludge microbial communities from Illinois, USA, of municipal wastewater-treating anaerobic digesters - ADurb_Met_02_SludgeMetaT metatranscriptome
Obelisk_001549_000004_000018	SRR6255746	74.64	92.59	92.58	SAMN07631342	Active sludge microbial communities from Illinois, USA, of municipal wastewater-treating anaerobic digesters - ADurb_Met_02_SludgeMetaT metatranscriptome
Obelisk_001549_000004_000007	SRR6255746	73.65	91.36	91.35	SAMN07631342	Active sludge microbial communities from Illinois, USA, of municipal wastewater-treating anaerobic digesters - ADurb_Met_02_SludgeMetaT metatranscriptome
Obelisk_001549_000004_000015	SRR6255746	69.66	89.74	89.73	SAMN07631342	Active sludge microbial communities from Illinois, USA, of municipal wastewater-treating anaerobic digesters - ADurb_Met_02_SludgeMetaT metatranscriptome
Obelisk_000702_000003_000002	SRR6255746	94.57	85.59	85.55	SAMN07631342	Active sludge microbial communities from Illinois, USA, of municipal wastewater-treating anaerobic digesters - ADurb_Met_02_SludgeMetaT metatranscriptome
Obelisk_000702_000003_000005	SRR6255746	90.58	83.49	83.44	SAMN07631342	Active sludge microbial communities from Illinois, USA, of municipal wastewater-treating anaerobic digesters - ADurb_Met_02_SludgeMetaT metatranscriptome
Obelisk_000702_000003_000001	SRR6255746	93.57	83.19	83.14	SAMN07631342	Active sludge microbial communities from Illinois, USA, of municipal wastewater-treating anaerobic digesters - ADurb_Met_02_SludgeMetaT metatranscriptome
Obelisk_000702_000003_000008	SRR6255746	94.57	82.61	82.57	SAMN07631342	Active sludge microbial communities from Illinois, USA, of municipal wastewater-treating anaerobic digesters - ADurb_Met_02_SludgeMetaT metatranscriptome
Obelisk_000702_000003_000007	SRR6255746	90.58	81.98	81.94	SAMN07631342	Active sludge microbial communities from Illinois, USA, of municipal wastewater-treating anaerobic digesters - ADurb_Met_02_SludgeMetaT metatranscriptome
Obelisk_000702_000003_000005	SRR5466723	87.59	80.73	80.69	SAMN06264563	Active sludge microbial communities from Illinois, USA, of municipal wastewater-treating anaerobic digesters - ADurb_Met_03_SludgeMetaT metatranscriptome
Obelisk_000702_000003_000006	SRR5466723	86.59	80.56	80.51	SAMN06264563	Active sludge microbial communities from Illinois, USA, of municipal wastewater-treating anaerobic digesters - ADurb_Met_03_SludgeMetaT metatranscriptome
Obelisk_000702_000003_000002	SRR5466723	88.58	80.18	80.14	SAMN06264563	Active sludge microbial communities from Illinois, USA, of municipal wastewater-treating anaerobic digesters - ADurb_Met_03_SludgeMetaT metatranscriptome
Obelisk_000798_000003_000001	SRR5466365	112.74	100	100	SAMN06266343	Active sludge microbial communities from Illinois, USA, of municipal wastewater-treating anaerobic digesters - ADurb_Oil_01_SludgeMetaT metatranscriptome
Obelisk_000684_000001_000002	SRR5466365	109.73	100	100	SAMN06266343	Active sludge microbial communities from Illinois, USA, of municipal wastewater-treating anaerobic digesters - ADurb_Oil_01_SludgeMetaT metatranscriptome
Obelisk_000718_000001_000001	SRR5466365	107.78	100	100	SAMN06266343	Active sludge microbial communities from Illinois, USA, of municipal wastewater-treating anaerobic digesters - ADurb_Oil_01_SludgeMetaT metatranscriptome
Obelisk_000916_000001_000003	SRR5466365	104.6	100	100	SAMN06266343	Active sludge microbial communities from Illinois, USA, of municipal wastewater-treating anaerobic digesters - ADurb_Oil_01_SludgeMetaT metatranscriptome
Obelisk_000916_000001_000005	SRR5466365	103.59	100	100	SAMN06266343	Active sludge microbial communities from Illinois, USA, of municipal wastewater-treating anaerobic digesters - ADurb_Oil_01_SludgeMetaT metatranscriptome
Obelisk_000916_000001_000006	SRR5466365	103.59	100	100	SAMN06266343	Active sludge microbial communities from Illinois, USA, of municipal wastewater-treating anaerobic digesters - ADurb_Oil_01_SludgeMetaT metatranscriptome
Obelisk_000916_000001_000007	SRR5466365	103.59	100	100	SAMN06266343	Active sludge microbial communities from Illinois, USA, of municipal wastewater-treating anaerobic digesters - ADurb_Oil_01_SludgeMetaT metatranscriptome
Obelisk_000916_000001_000012	SRR5466365	103.59	100	100	SAMN06266343	Active sludge microbial communities from Illinois, USA, of municipal wastewater-treating anaerobic digesters - ADurb_Oil_01_SludgeMetaT metatranscriptome
Obelisk_000916_000001_000013	SRR5466365	103.59	100	100	SAMN06266343	Active sludge microbial communities from Illinois, USA, of municipal wastewater-treating anaerobic digesters - ADurb_Oil_01_SludgeMetaT metatranscriptome
Obelisk_000916_000001_000014	SRR5466365	103.59	100	100	SAMN06266343	Active sludge microbial communities from Illinois, USA, of municipal wastewater-treating anaerobic digesters - ADurb_Oil_01_SludgeMetaT metatranscriptome
Obelisk_000567_000002_000001	SRR5466365	103.39	100	100	SAMN06266343	Active sludge microbial communities from Illinois, USA, of municipal wastewater-treating anaerobic digesters - ADurb_Oil_01_SludgeMetaT metatranscriptome
Obelisk_000916_000001_000011	SRR5466365	102.59	100	100	SAMN06266343	Active sludge microbial communities from Illinois, USA, of municipal wastewater-treating anaerobic digesters - ADurb_Oil_01_SludgeMetaT metatranscriptome
Obelisk_000567_000002_000006	SRR5466365	102.39	100	100	SAMN06266343	Active sludge microbial communities from Illinois, USA, of municipal wastewater-treating anaerobic digesters - ADurb_Oil_01_SludgeMetaT metatranscriptome
Obelisk_000567_000002_000002	SRR5466365	101.39	100	100	SAMN06266343	Active sludge microbial communities from Illinois, USA, of municipal wastewater-treating anaerobic digesters - ADurb_Oil_01_SludgeMetaT metatranscriptome
Obelisk_000916_000001_000002	SRR5466365	100.61	100	100	SAMN06266343	Active sludge microbial communities from Illinois, USA, of municipal wastewater-treating anaerobic digesters - ADurb_Oil_01_SludgeMetaT metatranscriptome
Obelisk_000916_000001_000004	SRR5466365	99.64	100	100	SAMN06266343	Active sludge microbial communities from Illinois, USA, of municipal wastewater-treating anaerobic digesters - ADurb_Oil_01_SludgeMetaT metatranscriptome
Obelisk_000916_000001_000010	SRR5466365	99.61	100	100	SAMN06266343	Active sludge microbial communities from Illinois, USA, of municipal wastewater-treating anaerobic digesters - ADurb_Oil_01_SludgeMetaT metatranscriptome
Obelisk_001036_000001_000002	SRR5466365	96.82	100	100	SAMN06266343	Active sludge microbial communities from Illinois, USA, of municipal wastewater-treating anaerobic digesters - ADurb_Oil_01_SludgeMetaT metatranscriptome
Obelisk_000925_000001_000002	SRR5466365	95.9	100	100	SAMN06266343	Active sludge microbial communities from Illinois, USA, of municipal wastewater-treating anaerobic digesters - ADurb_Oil_01_SludgeMetaT metatranscriptome
Obelisk_001592_000013_000002	SRR5466365	80.7	100	100	SAMN06266343	Active sludge microbial communities from Illinois, USA, of municipal wastewater-treating anaerobic digesters - ADurb_Oil_01_SludgeMetaT metatranscriptome
Obelisk_001549_000004_000008	SRR5466365	80.62	100	100	SAMN06266343	Active sludge microbial communities from Illinois, USA, of municipal wastewater-treating anaerobic digesters - ADurb_Oil_01_SludgeMetaT metatranscriptome
Obelisk_001549_000004_000009	SRR5466365	80.62	100	100	SAMN06266343	Active sludge microbial communities from Illinois, USA, of municipal wastewater-treating anaerobic digesters - ADurb_Oil_01_SludgeMetaT metatranscriptome
Obelisk_001549_000004_000010	SRR5466365	80.62	100	100	SAMN06266343	Active sludge microbial communities from Illinois, USA, of municipal wastewater-treating anaerobic digesters - ADurb_Oil_01_SludgeMetaT metatranscriptome
Obelisk_001549_000004_000011	SRR5466365	80.62	100	100	SAMN06266343	Active sludge microbial communities from Illinois, USA, of municipal wastewater-treating anaerobic digesters - ADurb_Oil_01_SludgeMetaT metatranscriptome
Obelisk_001549_000004_000013	SRR5466365	80.62	100	100	SAMN06266343	Active sludge microbial communities from Illinois, USA, of municipal wastewater-treating anaerobic digesters - ADurb_Oil_01_SludgeMetaT metatranscriptome
Obelisk_001549_000004_000014	SRR5466365	80.62	100	100	SAMN06266343	Active sludge microbial communities from Illinois, USA, of municipal wastewater-treating anaerobic digesters - ADurb_Oil_01_SludgeMetaT metatranscriptome
Obelisk_001549_000004_000015	SRR5466365	77.63	100	100	SAMN06266343	Active sludge microbial communities from Illinois, USA, of municipal wastewater-treating anaerobic digesters - ADurb_Oil_01_SludgeMetaT metatranscriptome
Obelisk_001592_000013_000001	SRR5466365	76.71	100	100	SAMN06266343	Active sludge microbial communities from Illinois, USA, of municipal wastewater-treating anaerobic digesters - ADurb_Oil_01_SludgeMetaT metatranscriptome
Obelisk_000916_000001_000001	SRR5466365	100.6	99.02	99.02	SAMN06266343	Active sludge microbial communities from Illinois, USA, of municipal wastewater-treating anaerobic digesters - ADurb_Oil_01_SludgeMetaT metatranscriptome
Obelisk_001549_000004_000018	SRR5466365	79.62	98.77	98.76	SAMN06266343	Active sludge microbial communities from Illinois, USA, of municipal wastewater-treating anaerobic digesters - ADurb_Oil_01_SludgeMetaT metatranscriptome
Obelisk_000916_000001_000009	SRR5466365	102.59	98.1	98.09	SAMN06266343	Active sludge microbial communities from Illinois, USA, of municipal wastewater-treating anaerobic digesters - ADurb_Oil_01_SludgeMetaT metatranscriptome
Obelisk_000916_000001_000008	SRR5466365	101.6	98.08	98.07	SAMN06266343	Active sludge microbial communities from Illinois, USA, of municipal wastewater-treating anaerobic digesters - ADurb_Oil_01_SludgeMetaT metatranscriptome
Obelisk_000567_000002_000003	SRR5466365	99.35	98.04	98.03	SAMN06266343	Active sludge microbial communities from Illinois, USA, of municipal wastewater-treating anaerobic digesters - ADurb_Oil_01_SludgeMetaT metatranscriptome
Obelisk_000567_000002_000004	SRR5466365	99.35	98.04	98.03	SAMN06266343	Active sludge microbial communities from Illinois, USA, of municipal wastewater-treating anaerobic digesters - ADurb_Oil_01_SludgeMetaT metatranscriptome
Obelisk_001036_000001_000001	SRR5466365	94.82	97.94	97.94	SAMN06266343	Active sludge microbial communities from Illinois, USA, of municipal wastewater-treating anaerobic digesters - ADurb_Oil_01_SludgeMetaT metatranscriptome
Obelisk_001549_000004_000007	SRR5466365	78.63	97.53	97.52	SAMN06266343	Active sludge microbial communities from Illinois, USA, of municipal wastewater-treating anaerobic digesters - ADurb_Oil_01_SludgeMetaT metatranscriptome
Obelisk_001036_000001_000004	SRR5466365	90.83	96.81	96.8	SAMN06266343	Active sludge microbial communities from Illinois, USA, of municipal wastewater-treating anaerobic digesters - ADurb_Oil_01_SludgeMetaT metatranscriptome
Obelisk_000310_000001_000001	SRR5466365	107.81	93.91	93.91	SAMN06266343	Active sludge microbial communities from Illinois, USA, of municipal wastewater-treating anaerobic digesters - ADurb_Oil_01_SludgeMetaT metatranscriptome
Obelisk_000310_000001_000002	SRR5466365	107.81	93.91	93.91	SAMN06266343	Active sludge microbial communities from Illinois, USA, of municipal wastewater-treating anaerobic digesters - ADurb_Oil_01_SludgeMetaT metatranscriptome
Obelisk_000684_000001_000001	SRR5466365	104.72	93.75	93.74	SAMN06266343	Active sludge microbial communities from Illinois, USA, of municipal wastewater-treating anaerobic digesters - ADurb_Oil_01_SludgeMetaT metatranscriptome
Obelisk_001592_000013_000004	SRR5466365	74.7	93.75	93.73	SAMN06266343	Active sludge microbial communities from Illinois, USA, of municipal wastewater-treating anaerobic digesters - ADurb_Oil_01_SludgeMetaT metatranscriptome
Obelisk_000925_000001_000001	SRR5466365	90.9	92.86	92.85	SAMN06266343	Active sludge microbial communities from Illinois, USA, of municipal wastewater-treating anaerobic digesters - ADurb_Oil_01_SludgeMetaT metatranscriptome
Obelisk_000567_000001_000004	SRR5466365	92.34	90.29	90.24	SAMN06266343	Active sludge microbial communities from Illinois, USA, of municipal wastewater-treating anaerobic digesters - ADurb_Oil_01_SludgeMetaT metatranscriptome
Obelisk_000912_000001_000002	SRR5466365	91.9	89.32	89.32	SAMN06266343	Active sludge microbial communities from Illinois, USA, of municipal wastewater-treating anaerobic digesters - ADurb_Oil_01_SludgeMetaT metatranscriptome
Obelisk_000567_000002_000007	SRR5466365	89.36	89.11	89.05	SAMN06266343	Active sludge microbial communities from Illinois, USA, of municipal wastewater-treating anaerobic digesters - ADurb_Oil_01_SludgeMetaT metatranscriptome
Obelisk_001036_000001_000003	SRR5466365	85.83	88.66	88.64	SAMN06266343	Active sludge microbial communities from Illinois, USA, of municipal wastewater-treating anaerobic digesters - ADurb_Oil_01_SludgeMetaT metatranscriptome
Obelisk_000912_000001_000003	SRR5466365	89.9	88.24	88.23	SAMN06266343	Active sludge microbial communities from Illinois, USA, of municipal wastewater-treating anaerobic digesters - ADurb_Oil_01_SludgeMetaT metatranscriptome
Obelisk_000912_000001_000001	SRR5466365	89.9	86.54	86.53	SAMN06266343	Active sludge microbial communities from Illinois, USA, of municipal wastewater-treating anaerobic digesters - ADurb_Oil_01_SludgeMetaT metatranscriptome
Obelisk_000567_000002_000005	SRR5466365	88.39	86.41	86.36	SAMN06266343	Active sludge microbial communities from Illinois, USA, of municipal wastewater-treating anaerobic digesters - ADurb_Oil_01_SludgeMetaT metatranscriptome
Obelisk_000912_000001_000005	SRR5466365	86.91	83.65	83.65	SAMN06266343	Active sludge microbial communities from Illinois, USA, of municipal wastewater-treating anaerobic digesters - ADurb_Oil_01_SludgeMetaT metatranscriptome
Obelisk_000916_000001_000015	SRR5466365	80.77	83.51	83.47	SAMN06266343	Active sludge microbial communities from Illinois, USA, of municipal wastewater-treating anaerobic digesters - ADurb_Oil_01_SludgeMetaT metatranscriptome
Obelisk_001592_000013_000003	SRR5466365	67.69	82.93	82.89	SAMN06266343	Active sludge microbial communities from Illinois, USA, of municipal wastewater-treating anaerobic digesters - ADurb_Oil_01_SludgeMetaT metatranscriptome
Obelisk_001549_000007_000001	SRR5466365	63.71	82.05	82.02	SAMN06266343	Active sludge microbial communities from Illinois, USA, of municipal wastewater-treating anaerobic digesters - ADurb_Oil_01_SludgeMetaT metatranscriptome
Obelisk_000912_000001_000004	SRR5466365	84.91	81.73	81.72	SAMN06266343	Active sludge microbial communities from Illinois, USA, of municipal wastewater-treating anaerobic digesters - ADurb_Oil_01_SludgeMetaT metatranscriptome
Obelisk_000488_000001_000004	SRR5466365	94.72	81.2	81.18	SAMN06266343	Active sludge microbial communities from Illinois, USA, of municipal wastewater-treating anaerobic digesters - ADurb_Oil_01_SludgeMetaT metatranscriptome
Obelisk_000488_000001_000008	SRR5466365	94.72	81.2	81.18	SAMN06266343	Active sludge microbial communities from Illinois, USA, of municipal wastewater-treating anaerobic digesters - ADurb_Oil_01_SludgeMetaT metatranscriptome
Obelisk_000488_000001_000006	SRR5466365	93.72	81.03	81.01	SAMN06266343	Active sludge microbial communities from Illinois, USA, of municipal wastewater-treating anaerobic digesters - ADurb_Oil_01_SludgeMetaT metatranscriptome
Obelisk_000488_000001_000009	SRR5466365	93.72	81.03	81.01	SAMN06266343	Active sludge microbial communities from Illinois, USA, of municipal wastewater-treating anaerobic digesters - ADurb_Oil_01_SludgeMetaT metatranscriptome
Obelisk_000186_000001_000001	SRR5466337	126.9	100	100	SAMN06264914	Active sludge microbial communities from Illinois, USA, of municipal wastewater-treating anaerobic digesters - ADurb_Oil_02_SludgeMetaT metatranscriptome
Obelisk_000310_000001_000001	SRR5466337	114.8	100	100	SAMN06264914	Active sludge microbial communities from Illinois, USA, of municipal wastewater-treating anaerobic digesters - ADurb_Oil_02_SludgeMetaT metatranscriptome
Obelisk_000310_000001_000002	SRR5466337	114.8	100	100	SAMN06264914	Active sludge microbial communities from Illinois, USA, of municipal wastewater-treating anaerobic digesters - ADurb_Oil_02_SludgeMetaT metatranscriptome
Obelisk_000798_000003_000001	SRR5466337	112.74	100	100	SAMN06264914	Active sludge microbial communities from Illinois, USA, of municipal wastewater-treating anaerobic digesters - ADurb_Oil_02_SludgeMetaT metatranscriptome
Obelisk_000684_000001_000001	SRR5466337	111.71	100	100	SAMN06264914	Active sludge microbial communities from Illinois, USA, of municipal wastewater-treating anaerobic digesters - ADurb_Oil_02_SludgeMetaT metatranscriptome
Obelisk_000684_000001_000002	SRR5466337	109.73	100	100	SAMN06264914	Active sludge microbial communities from Illinois, USA, of municipal wastewater-treating anaerobic digesters - ADurb_Oil_02_SludgeMetaT metatranscriptome
Obelisk_000916_000001_000003	SRR5466337	104.6	100	100	SAMN06264914	Active sludge microbial communities from Illinois, USA, of municipal wastewater-treating anaerobic digesters - ADurb_Oil_02_SludgeMetaT metatranscriptome
Obelisk_000916_000001_000005	SRR5466337	103.59	100	100	SAMN06264914	Active sludge microbial communities from Illinois, USA, of municipal wastewater-treating anaerobic digesters - ADurb_Oil_02_SludgeMetaT metatranscriptome
Obelisk_000916_000001_000006	SRR5466337	103.59	100	100	SAMN06264914	Active sludge microbial communities from Illinois, USA, of municipal wastewater-treating anaerobic digesters - ADurb_Oil_02_SludgeMetaT metatranscriptome
Obelisk_000916_000001_000007	SRR5466337	103.59	100	100	SAMN06264914	Active sludge microbial communities from Illinois, USA, of municipal wastewater-treating anaerobic digesters - ADurb_Oil_02_SludgeMetaT metatranscriptome
Obelisk_000916_000001_000012	SRR5466337	103.59	100	100	SAMN06264914	Active sludge microbial communities from Illinois, USA, of municipal wastewater-treating anaerobic digesters - ADurb_Oil_02_SludgeMetaT metatranscriptome
Obelisk_000916_000001_000013	SRR5466337	103.59	100	100	SAMN06264914	Active sludge microbial communities from Illinois, USA, of municipal wastewater-treating anaerobic digesters - ADurb_Oil_02_SludgeMetaT metatranscriptome
Obelisk_000916_000001_000014	SRR5466337	103.59	100	100	SAMN06264914	Active sludge microbial communities from Illinois, USA, of municipal wastewater-treating anaerobic digesters - ADurb_Oil_02_SludgeMetaT metatranscriptome
Obelisk_000567_000002_000001	SRR5466337	103.39	100	100	SAMN06264914	Active sludge microbial communities from Illinois, USA, of municipal wastewater-treating anaerobic digesters - ADurb_Oil_02_SludgeMetaT metatranscriptome
Obelisk_000916_000001_000011	SRR5466337	102.59	100	100	SAMN06264914	Active sludge microbial communities from Illinois, USA, of municipal wastewater-treating anaerobic digesters - ADurb_Oil_02_SludgeMetaT metatranscriptome
Obelisk_000567_000002_000006	SRR5466337	102.39	100	100	SAMN06264914	Active sludge microbial communities from Illinois, USA, of municipal wastewater-treating anaerobic digesters - ADurb_Oil_02_SludgeMetaT metatranscriptome
Obelisk_000916_000001_000001	SRR5466337	101.6	100	100	SAMN06264914	Active sludge microbial communities from Illinois, USA, of municipal wastewater-treating anaerobic digesters - ADurb_Oil_02_SludgeMetaT metatranscriptome
Obelisk_000567_000002_000002	SRR5466337	101.39	100	100	SAMN06264914	Active sludge microbial communities from Illinois, USA, of municipal wastewater-treating anaerobic digesters - ADurb_Oil_02_SludgeMetaT metatranscriptome
Obelisk_000916_000001_000002	SRR5466337	100.61	100	100	SAMN06264914	Active sludge microbial communities from Illinois, USA, of municipal wastewater-treating anaerobic digesters - ADurb_Oil_02_SludgeMetaT metatranscriptome
Obelisk_000916_000001_000004	SRR5466337	99.64	100	100	SAMN06264914	Active sludge microbial communities from Illinois, USA, of municipal wastewater-treating anaerobic digesters - ADurb_Oil_02_SludgeMetaT metatranscriptome
Obelisk_000916_000001_000010	SRR5466337	99.61	100	100	SAMN06264914	Active sludge microbial communities from Illinois, USA, of municipal wastewater-treating anaerobic digesters - ADurb_Oil_02_SludgeMetaT metatranscriptome
Obelisk_001036_000001_000001	SRR5466337	96.82	100	100	SAMN06264914	Active sludge microbial communities from Illinois, USA, of municipal wastewater-treating anaerobic digesters - ADurb_Oil_02_SludgeMetaT metatranscriptome
Obelisk_001036_000001_000002	SRR5466337	96.82	100	100	SAMN06264914	Active sludge microbial communities from Illinois, USA, of municipal wastewater-treating anaerobic digesters - ADurb_Oil_02_SludgeMetaT metatranscriptome
Obelisk_001549_000004_000007	SRR5466337	80.62	100	100	SAMN06264914	Active sludge microbial communities from Illinois, USA, of municipal wastewater-treating anaerobic digesters - ADurb_Oil_02_SludgeMetaT metatranscriptome
Obelisk_001549_000004_000008	SRR5466337	80.62	100	100	SAMN06264914	Active sludge microbial communities from Illinois, USA, of municipal wastewater-treating anaerobic digesters - ADurb_Oil_02_SludgeMetaT metatranscriptome
Obelisk_001549_000004_000009	SRR5466337	80.62	100	100	SAMN06264914	Active sludge microbial communities from Illinois, USA, of municipal wastewater-treating anaerobic digesters - ADurb_Oil_02_SludgeMetaT metatranscriptome
Obelisk_001549_000004_000010	SRR5466337	80.62	100	100	SAMN06264914	Active sludge microbial communities from Illinois, USA, of municipal wastewater-treating anaerobic digesters - ADurb_Oil_02_SludgeMetaT metatranscriptome
Obelisk_001549_000004_000011	SRR5466337	80.62	100	100	SAMN06264914	Active sludge microbial communities from Illinois, USA, of municipal wastewater-treating anaerobic digesters - ADurb_Oil_02_SludgeMetaT metatranscriptome
Obelisk_001549_000004_000013	SRR5466337	80.62	100	100	SAMN06264914	Active sludge microbial communities from Illinois, USA, of municipal wastewater-treating anaerobic digesters - ADurb_Oil_02_SludgeMetaT metatranscriptome
Obelisk_001549_000004_000014	SRR5466337	80.62	100	100	SAMN06264914	Active sludge microbial communities from Illinois, USA, of municipal wastewater-treating anaerobic digesters - ADurb_Oil_02_SludgeMetaT metatranscriptome
Obelisk_001549_000004_000018	SRR5466337	79.62	98.77	98.76	SAMN06264914	Active sludge microbial communities from Illinois, USA, of municipal wastewater-treating anaerobic digesters - ADurb_Oil_02_SludgeMetaT metatranscriptome
Obelisk_000916_000001_000009	SRR5466337	102.59	98.1	98.09	SAMN06264914	Active sludge microbial communities from Illinois, USA, of municipal wastewater-treating anaerobic digesters - ADurb_Oil_02_SludgeMetaT metatranscriptome
Obelisk_000916_000001_000008	SRR5466337	101.6	98.08	98.07	SAMN06264914	Active sludge microbial communities from Illinois, USA, of municipal wastewater-treating anaerobic digesters - ADurb_Oil_02_SludgeMetaT metatranscriptome
Obelisk_001549_000004_000015	SRR5466337	75.63	97.44	97.43	SAMN06264914	Active sludge microbial communities from Illinois, USA, of municipal wastewater-treating anaerobic digesters - ADurb_Oil_02_SludgeMetaT metatranscriptome
Obelisk_001592_000013_000001	SRR5466337	74.71	97.4	97.4	SAMN06264914	Active sludge microbial communities from Illinois, USA, of municipal wastewater-treating anaerobic digesters - ADurb_Oil_02_SludgeMetaT metatranscriptome
Obelisk_000567_000002_000003	SRR5466337	98.35	97.06	97.05	SAMN06264914	Active sludge microbial communities from Illinois, USA, of municipal wastewater-treating anaerobic digesters - ADurb_Oil_02_SludgeMetaT metatranscriptome
Obelisk_000567_000002_000004	SRR5466337	98.35	97.06	97.05	SAMN06264914	Active sludge microbial communities from Illinois, USA, of municipal wastewater-treating anaerobic digesters - ADurb_Oil_02_SludgeMetaT metatranscriptome
Obelisk_001036_000001_000004	SRR5466337	87.84	93.62	93.61	SAMN06264914	Active sludge microbial communities from Illinois, USA, of municipal wastewater-treating anaerobic digesters - ADurb_Oil_02_SludgeMetaT metatranscriptome
Obelisk_000567_000001_000004	SRR5466337	94.33	92.23	92.19	SAMN06264914	Active sludge microbial communities from Illinois, USA, of municipal wastewater-treating anaerobic digesters - ADurb_Oil_02_SludgeMetaT metatranscriptome
Obelisk_000567_000002_000007	SRR5466337	92.35	92.08	92.03	SAMN06264914	Active sludge microbial communities from Illinois, USA, of municipal wastewater-treating anaerobic digesters - ADurb_Oil_02_SludgeMetaT metatranscriptome
Obelisk_001592_000013_000004	SRR5466337	72.7	91.25	91.22	SAMN06264914	Active sludge microbial communities from Illinois, USA, of municipal wastewater-treating anaerobic digesters - ADurb_Oil_02_SludgeMetaT metatranscriptome
Obelisk_001592_000013_000002	SRR5466337	72.72	90.12	90.11	SAMN06264914	Active sludge microbial communities from Illinois, USA, of municipal wastewater-treating anaerobic digesters - ADurb_Oil_02_SludgeMetaT metatranscriptome
Obelisk_001036_000001_000003	SRR5466337	85.83	88.66	88.65	SAMN06264914	Active sludge microbial communities from Illinois, USA, of municipal wastewater-treating anaerobic digesters - ADurb_Oil_02_SludgeMetaT metatranscriptome
Obelisk_000925_000001_000002	SRR5466337	83.9	87.5	87.49	SAMN06264914	Active sludge microbial communities from Illinois, USA, of municipal wastewater-treating anaerobic digesters - ADurb_Oil_02_SludgeMetaT metatranscriptome
Obelisk_001549_000007_000002	SRR5466337	69.7	87.5	87.48	SAMN06264914	Active sludge microbial communities from Illinois, USA, of municipal wastewater-treating anaerobic digesters - ADurb_Oil_02_SludgeMetaT metatranscriptome
Obelisk_000567_000002_000005	SRR5466337	89.39	87.38	87.33	SAMN06264914	Active sludge microbial communities from Illinois, USA, of municipal wastewater-treating anaerobic digesters - ADurb_Oil_02_SludgeMetaT metatranscriptome
Obelisk_001549_000007_000001	SRR5466337	65.7	84.62	84.59	SAMN06264914	Active sludge microbial communities from Illinois, USA, of municipal wastewater-treating anaerobic digesters - ADurb_Oil_02_SludgeMetaT metatranscriptome
Obelisk_000916_000001_000015	SRR5466337	80.77	83.51	83.47	SAMN06264914	Active sludge microbial communities from Illinois, USA, of municipal wastewater-treating anaerobic digesters - ADurb_Oil_02_SludgeMetaT metatranscriptome
Obelisk_000477_000001_000010	SRR6254353	115.85	100	100	SAMN07631329	Active sludge microbial communities from Illinois, USA, of municipal wastewater-treating anaerobic digesters - ADurb_Oil_03_SludgeMetaT metatranscriptome
Obelisk_000310_000001_000001	SRR6254353	114.8	100	100	SAMN07631329	Active sludge microbial communities from Illinois, USA, of municipal wastewater-treating anaerobic digesters - ADurb_Oil_03_SludgeMetaT metatranscriptome
Obelisk_000310_000001_000002	SRR6254353	114.8	100	100	SAMN07631329	Active sludge microbial communities from Illinois, USA, of municipal wastewater-treating anaerobic digesters - ADurb_Oil_03_SludgeMetaT metatranscriptome
Obelisk_000798_000003_000001	SRR6254353	112.74	100	100	SAMN07631329	Active sludge microbial communities from Illinois, USA, of municipal wastewater-treating anaerobic digesters - ADurb_Oil_03_SludgeMetaT metatranscriptome
Obelisk_000684_000001_000002	SRR6254353	109.73	100	100	SAMN07631329	Active sludge microbial communities from Illinois, USA, of municipal wastewater-treating anaerobic digesters - ADurb_Oil_03_SludgeMetaT metatranscriptome
Obelisk_000916_000001_000003	SRR6254353	104.6	100	100	SAMN07631329	Active sludge microbial communities from Illinois, USA, of municipal wastewater-treating anaerobic digesters - ADurb_Oil_03_SludgeMetaT metatranscriptome
Obelisk_000916_000001_000009	SRR6254353	104.58	100	100	SAMN07631329	Active sludge microbial communities from Illinois, USA, of municipal wastewater-treating anaerobic digesters - ADurb_Oil_03_SludgeMetaT metatranscriptome
Obelisk_000916_000001_000005	SRR6254353	103.59	100	100	SAMN07631329	Active sludge microbial communities from Illinois, USA, of municipal wastewater-treating anaerobic digesters - ADurb_Oil_03_SludgeMetaT metatranscriptome
Obelisk_000916_000001_000006	SRR6254353	103.59	100	100	SAMN07631329	Active sludge microbial communities from Illinois, USA, of municipal wastewater-treating anaerobic digesters - ADurb_Oil_03_SludgeMetaT metatranscriptome
Obelisk_000916_000001_000007	SRR6254353	103.59	100	100	SAMN07631329	Active sludge microbial communities from Illinois, USA, of municipal wastewater-treating anaerobic digesters - ADurb_Oil_03_SludgeMetaT metatranscriptome
Obelisk_000916_000001_000012	SRR6254353	103.59	100	100	SAMN07631329	Active sludge microbial communities from Illinois, USA, of municipal wastewater-treating anaerobic digesters - ADurb_Oil_03_SludgeMetaT metatranscriptome
Obelisk_000916_000001_000013	SRR6254353	103.59	100	100	SAMN07631329	Active sludge microbial communities from Illinois, USA, of municipal wastewater-treating anaerobic digesters - ADurb_Oil_03_SludgeMetaT metatranscriptome
Obelisk_000916_000001_000014	SRR6254353	103.59	100	100	SAMN07631329	Active sludge microbial communities from Illinois, USA, of municipal wastewater-treating anaerobic digesters - ADurb_Oil_03_SludgeMetaT metatranscriptome
Obelisk_000567_000002_000001	SRR6254353	103.39	100	100	SAMN07631329	Active sludge microbial communities from Illinois, USA, of municipal wastewater-treating anaerobic digesters - ADurb_Oil_03_SludgeMetaT metatranscriptome
Obelisk_000916_000001_000011	SRR6254353	102.59	100	100	SAMN07631329	Active sludge microbial communities from Illinois, USA, of municipal wastewater-treating anaerobic digesters - ADurb_Oil_03_SludgeMetaT metatranscriptome
Obelisk_000567_000002_000006	SRR6254353	102.39	100	100	SAMN07631329	Active sludge microbial communities from Illinois, USA, of municipal wastewater-treating anaerobic digesters - ADurb_Oil_03_SludgeMetaT metatranscriptome
Obelisk_000916_000001_000001	SRR6254353	101.6	100	100	SAMN07631329	Active sludge microbial communities from Illinois, USA, of municipal wastewater-treating anaerobic digesters - ADurb_Oil_03_SludgeMetaT metatranscriptome
Obelisk_000567_000002_000002	SRR6254353	101.39	100	100	SAMN07631329	Active sludge microbial communities from Illinois, USA, of municipal wastewater-treating anaerobic digesters - ADurb_Oil_03_SludgeMetaT metatranscriptome
Obelisk_000916_000001_000002	SRR6254353	100.61	100	100	SAMN07631329	Active sludge microbial communities from Illinois, USA, of municipal wastewater-treating anaerobic digesters - ADurb_Oil_03_SludgeMetaT metatranscriptome
Obelisk_000916_000001_000004	SRR6254353	99.64	100	100	SAMN07631329	Active sludge microbial communities from Illinois, USA, of municipal wastewater-treating anaerobic digesters - ADurb_Oil_03_SludgeMetaT metatranscriptome
Obelisk_000916_000001_000010	SRR6254353	99.61	100	100	SAMN07631329	Active sludge microbial communities from Illinois, USA, of municipal wastewater-treating anaerobic digesters - ADurb_Oil_03_SludgeMetaT metatranscriptome
Obelisk_000855_000001_000001	SRR6254353	96.92	100	100	SAMN07631329	Active sludge microbial communities from Illinois, USA, of municipal wastewater-treating anaerobic digesters - ADurb_Oil_03_SludgeMetaT metatranscriptome
Obelisk_001036_000001_000002	SRR6254353	96.82	100	100	SAMN07631329	Active sludge microbial communities from Illinois, USA, of municipal wastewater-treating anaerobic digesters - ADurb_Oil_03_SludgeMetaT metatranscriptome
Obelisk_001036_000001_000001	SRR6254353	95.82	98.97	98.97	SAMN07631329	Active sludge microbial communities from Illinois, USA, of municipal wastewater-treating anaerobic digesters - ADurb_Oil_03_SludgeMetaT metatranscriptome
Obelisk_001549_000004_000008	SRR6254353	79.62	98.77	98.76	SAMN07631329	Active sludge microbial communities from Illinois, USA, of municipal wastewater-treating anaerobic digesters - ADurb_Oil_03_SludgeMetaT metatranscriptome
Obelisk_001549_000004_000009	SRR6254353	79.62	98.77	98.76	SAMN07631329	Active sludge microbial communities from Illinois, USA, of municipal wastewater-treating anaerobic digesters - ADurb_Oil_03_SludgeMetaT metatranscriptome
Obelisk_001549_000004_000010	SRR6254353	79.62	98.77	98.76	SAMN07631329	Active sludge microbial communities from Illinois, USA, of municipal wastewater-treating anaerobic digesters - ADurb_Oil_03_SludgeMetaT metatranscriptome
Obelisk_001549_000004_000011	SRR6254353	79.62	98.77	98.76	SAMN07631329	Active sludge microbial communities from Illinois, USA, of municipal wastewater-treating anaerobic digesters - ADurb_Oil_03_SludgeMetaT metatranscriptome
Obelisk_001549_000004_000013	SRR6254353	79.62	98.77	98.76	SAMN07631329	Active sludge microbial communities from Illinois, USA, of municipal wastewater-treating anaerobic digesters - ADurb_Oil_03_SludgeMetaT metatranscriptome
Obelisk_001549_000004_000014	SRR6254353	79.62	98.77	98.76	SAMN07631329	Active sludge microbial communities from Illinois, USA, of municipal wastewater-treating anaerobic digesters - ADurb_Oil_03_SludgeMetaT metatranscriptome
Obelisk_001549_000004_000018	SRR6254353	79.62	98.77	98.76	SAMN07631329	Active sludge microbial communities from Illinois, USA, of municipal wastewater-treating anaerobic digesters - ADurb_Oil_03_SludgeMetaT metatranscriptome
Obelisk_000477_000001_000006	SRR6254353	115.84	98.31	98.3	SAMN07631329	Active sludge microbial communities from Illinois, USA, of municipal wastewater-treating anaerobic digesters - ADurb_Oil_03_SludgeMetaT metatranscriptome
Obelisk_000477_000001_000008	SRR6254353	111.85	98.25	98.24	SAMN07631329	Active sludge microbial communities from Illinois, USA, of municipal wastewater-treating anaerobic digesters - ADurb_Oil_03_SludgeMetaT metatranscriptome
Obelisk_000916_000001_000008	SRR6254353	101.6	98.08	98.07	SAMN07631329	Active sludge microbial communities from Illinois, USA, of municipal wastewater-treating anaerobic digesters - ADurb_Oil_03_SludgeMetaT metatranscriptome
Obelisk_000477_000001_000005	SRR6254353	115.84	97.48	97.48	SAMN07631329	Active sludge microbial communities from Illinois, USA, of municipal wastewater-treating anaerobic digesters - ADurb_Oil_03_SludgeMetaT metatranscriptome
Obelisk_000186_000001_000001	SRR6254353	122.9	96.85	96.85	SAMN07631329	Active sludge microbial communities from Illinois, USA, of municipal wastewater-treating anaerobic digesters - ADurb_Oil_03_SludgeMetaT metatranscriptome
Obelisk_001036_000001_000004	SRR6254353	90.83	96.81	96.8	SAMN07631329	Active sludge microbial communities from Illinois, USA, of municipal wastewater-treating anaerobic digesters - ADurb_Oil_03_SludgeMetaT metatranscriptome
Obelisk_001592_000013_000002	SRR6254353	77.7	96.3	96.29	SAMN07631329	Active sludge microbial communities from Illinois, USA, of municipal wastewater-treating anaerobic digesters - ADurb_Oil_03_SludgeMetaT metatranscriptome
Obelisk_001549_000004_000007	SRR6254353	77.63	96.3	96.29	SAMN07631329	Active sludge microbial communities from Illinois, USA, of municipal wastewater-treating anaerobic digesters - ADurb_Oil_03_SludgeMetaT metatranscriptome
Obelisk_001549_000004_000015	SRR6254353	74.63	96.15	96.14	SAMN07631329	Active sludge microbial communities from Illinois, USA, of municipal wastewater-treating anaerobic digesters - ADurb_Oil_03_SludgeMetaT metatranscriptome
Obelisk_000477_000001_000007	SRR6254353	111.85	95.73	95.72	SAMN07631329	Active sludge microbial communities from Illinois, USA, of municipal wastewater-treating anaerobic digesters - ADurb_Oil_03_SludgeMetaT metatranscriptome
Obelisk_000477_000001_000009	SRR6254353	108.85	95.61	95.61	SAMN07631329	Active sludge microbial communities from Illinois, USA, of municipal wastewater-treating anaerobic digesters - ADurb_Oil_03_SludgeMetaT metatranscriptome
Obelisk_000684_000001_000001	SRR6254353	105.72	94.64	94.64	SAMN07631329	Active sludge microbial communities from Illinois, USA, of municipal wastewater-treating anaerobic digesters - ADurb_Oil_03_SludgeMetaT metatranscriptome
Obelisk_000567_000002_000003	SRR6254353	95.36	94.12	94.09	SAMN07631329	Active sludge microbial communities from Illinois, USA, of municipal wastewater-treating anaerobic digesters - ADurb_Oil_03_SludgeMetaT metatranscriptome
Obelisk_000567_000002_000004	SRR6254353	95.36	94.12	94.09	SAMN07631329	Active sludge microbial communities from Illinois, USA, of municipal wastewater-treating anaerobic digesters - ADurb_Oil_03_SludgeMetaT metatranscriptome
Obelisk_000567_000002_000007	SRR6254353	93.35	93.07	93.03	SAMN07631329	Active sludge microbial communities from Illinois, USA, of municipal wastewater-treating anaerobic digesters - ADurb_Oil_03_SludgeMetaT metatranscriptome
Obelisk_000567_000001_000004	SRR6254353	93.33	91.26	91.21	SAMN07631329	Active sludge microbial communities from Illinois, USA, of municipal wastewater-treating anaerobic digesters - ADurb_Oil_03_SludgeMetaT metatranscriptome
Obelisk_000925_000001_000001	SRR6254353	88.9	90.82	90.81	SAMN07631329	Active sludge microbial communities from Illinois, USA, of municipal wastewater-treating anaerobic digesters - ADurb_Oil_03_SludgeMetaT metatranscriptome
Obelisk_001036_000001_000003	SRR6254353	87.83	90.72	90.71	SAMN07631329	Active sludge microbial communities from Illinois, USA, of municipal wastewater-treating anaerobic digesters - ADurb_Oil_03_SludgeMetaT metatranscriptome
Obelisk_000567_000002_000005	SRR6254353	92.38	90.29	90.25	SAMN07631329	Active sludge microbial communities from Illinois, USA, of municipal wastewater-treating anaerobic digesters - ADurb_Oil_03_SludgeMetaT metatranscriptome
Obelisk_000925_000001_000002	SRR6254353	85.9	89.58	89.57	SAMN07631329	Active sludge microbial communities from Illinois, USA, of municipal wastewater-treating anaerobic digesters - ADurb_Oil_03_SludgeMetaT metatranscriptome
Obelisk_001592_000013_000001	SRR6254353	66.73	87.01	86.99	SAMN07631329	Active sludge microbial communities from Illinois, USA, of municipal wastewater-treating anaerobic digesters - ADurb_Oil_03_SludgeMetaT metatranscriptome
Obelisk_000916_000001_000015	SRR6254353	83.77	86.6	86.57	SAMN07631329	Active sludge microbial communities from Illinois, USA, of municipal wastewater-treating anaerobic digesters - ADurb_Oil_03_SludgeMetaT metatranscriptome
Obelisk_001592_000013_000004	SRR6254353	68.71	86.25	86.22	SAMN07631329	Active sludge microbial communities from Illinois, USA, of municipal wastewater-treating anaerobic digesters - ADurb_Oil_03_SludgeMetaT metatranscriptome
Obelisk_001549_000007_000001	SRR6254353	63.71	82.05	82.02	SAMN07631329	Active sludge microbial communities from Illinois, USA, of municipal wastewater-treating anaerobic digesters - ADurb_Oil_03_SludgeMetaT metatranscriptome
Obelisk_000221_000001_000003	SRR5466728	126.91	100	100	SAMN06265056	Active sludge microbial communities from Illinois, USA, of municipal wastewater-treating anaerobic digesters - ADurb_Total_1013_SludgeMetaT metatranscriptome
Obelisk_000221_000001_000002	SRR5466728	124.91	100	100	SAMN06265056	Active sludge microbial communities from Illinois, USA, of municipal wastewater-treating anaerobic digesters - ADurb_Total_1013_SludgeMetaT metatranscriptome
Obelisk_000221_000001_000001	SRR5466728	123.9	100	100	SAMN06265056	Active sludge microbial communities from Illinois, USA, of municipal wastewater-treating anaerobic digesters - ADurb_Total_1013_SludgeMetaT metatranscriptome
Obelisk_000488_000001_000005	SRR5466728	119.69	100	100	SAMN06265056	Active sludge microbial communities from Illinois, USA, of municipal wastewater-treating anaerobic digesters - ADurb_Total_1013_SludgeMetaT metatranscriptome
Obelisk_000477_000001_000005	SRR5466728	118.84	100	100	SAMN06265056	Active sludge microbial communities from Illinois, USA, of municipal wastewater-treating anaerobic digesters - ADurb_Total_1013_SludgeMetaT metatranscriptome
Obelisk_000488_000001_000012	SRR5466728	118.68	100	100	SAMN06265056	Active sludge microbial communities from Illinois, USA, of municipal wastewater-treating anaerobic digesters - ADurb_Total_1013_SludgeMetaT metatranscriptome
Obelisk_000332_000001_000001	SRR5466728	117.93	100	100	SAMN06265056	Active sludge microbial communities from Illinois, USA, of municipal wastewater-treating anaerobic digesters - ADurb_Total_1013_SludgeMetaT metatranscriptome
Obelisk_000332_000001_000002	SRR5466728	117.93	100	100	SAMN06265056	Active sludge microbial communities from Illinois, USA, of municipal wastewater-treating anaerobic digesters - ADurb_Total_1013_SludgeMetaT metatranscriptome
Obelisk_000477_000001_000006	SRR5466728	117.84	100	100	SAMN06265056	Active sludge microbial communities from Illinois, USA, of municipal wastewater-treating anaerobic digesters - ADurb_Total_1013_SludgeMetaT metatranscriptome
Obelisk_000488_000001_000007	SRR5466728	117.69	100	100	SAMN06265056	Active sludge microbial communities from Illinois, USA, of municipal wastewater-treating anaerobic digesters - ADurb_Total_1013_SludgeMetaT metatranscriptome
Obelisk_000488_000001_000011	SRR5466728	117.69	100	100	SAMN06265056	Active sludge microbial communities from Illinois, USA, of municipal wastewater-treating anaerobic digesters - ADurb_Total_1013_SludgeMetaT metatranscriptome
Obelisk_000477_000001_000007	SRR5466728	116.84	100	100	SAMN06265056	Active sludge microbial communities from Illinois, USA, of municipal wastewater-treating anaerobic digesters - ADurb_Total_1013_SludgeMetaT metatranscriptome
Obelisk_000488_000001_000004	SRR5466728	116.69	100	100	SAMN06265056	Active sludge microbial communities from Illinois, USA, of municipal wastewater-treating anaerobic digesters - ADurb_Total_1013_SludgeMetaT metatranscriptome
Obelisk_000488_000001_000008	SRR5466728	116.69	100	100	SAMN06265056	Active sludge microbial communities from Illinois, USA, of municipal wastewater-treating anaerobic digesters - ADurb_Total_1013_SludgeMetaT metatranscriptome
Obelisk_000488_000001_000006	SRR5466728	115.69	100	100	SAMN06265056	Active sludge microbial communities from Illinois, USA, of municipal wastewater-treating anaerobic digesters - ADurb_Total_1013_SludgeMetaT metatranscriptome
Obelisk_000488_000001_000009	SRR5466728	115.69	100	100	SAMN06265056	Active sludge microbial communities from Illinois, USA, of municipal wastewater-treating anaerobic digesters - ADurb_Total_1013_SludgeMetaT metatranscriptome
Obelisk_000488_000001_000010	SRR5466728	115.69	100	100	SAMN06265056	Active sludge microbial communities from Illinois, USA, of municipal wastewater-treating anaerobic digesters - ADurb_Total_1013_SludgeMetaT metatranscriptome
Obelisk_000477_000001_000008	SRR5466728	113.85	100	100	SAMN06265056	Active sludge microbial communities from Illinois, USA, of municipal wastewater-treating anaerobic digesters - ADurb_Total_1013_SludgeMetaT metatranscriptome
Obelisk_000477_000001_000009	SRR5466728	113.85	100	100	SAMN06265056	Active sludge microbial communities from Illinois, USA, of municipal wastewater-treating anaerobic digesters - ADurb_Total_1013_SludgeMetaT metatranscriptome
Obelisk_000702_000003_000007	SRR5466728	110.54	100	100	SAMN06265056	Active sludge microbial communities from Illinois, USA, of municipal wastewater-treating anaerobic digesters - ADurb_Total_1013_SludgeMetaT metatranscriptome
Obelisk_000702_000003_000005	SRR5466728	108.55	100	100	SAMN06265056	Active sludge microbial communities from Illinois, USA, of municipal wastewater-treating anaerobic digesters - ADurb_Total_1013_SludgeMetaT metatranscriptome
Obelisk_000567_000002_000001	SRR5466728	103.39	100	100	SAMN06265056	Active sludge microbial communities from Illinois, USA, of municipal wastewater-treating anaerobic digesters - ADurb_Total_1013_SludgeMetaT metatranscriptome
Obelisk_000567_000002_000006	SRR5466728	102.39	100	100	SAMN06265056	Active sludge microbial communities from Illinois, USA, of municipal wastewater-treating anaerobic digesters - ADurb_Total_1013_SludgeMetaT metatranscriptome
Obelisk_000567_000002_000002	SRR5466728	101.39	100	100	SAMN06265056	Active sludge microbial communities from Illinois, USA, of municipal wastewater-treating anaerobic digesters - ADurb_Total_1013_SludgeMetaT metatranscriptome
Obelisk_001036_000001_000003	SRR5466728	96.83	100	100	SAMN06265056	Active sludge microbial communities from Illinois, USA, of municipal wastewater-treating anaerobic digesters - ADurb_Total_1013_SludgeMetaT metatranscriptome
Obelisk_001036_000001_000001	SRR5466728	96.82	100	100	SAMN06265056	Active sludge microbial communities from Illinois, USA, of municipal wastewater-treating anaerobic digesters - ADurb_Total_1013_SludgeMetaT metatranscriptome
Obelisk_001036_000001_000002	SRR5466728	96.82	100	100	SAMN06265056	Active sludge microbial communities from Illinois, USA, of municipal wastewater-treating anaerobic digesters - ADurb_Total_1013_SludgeMetaT metatranscriptome
Obelisk_001036_000001_000004	SRR5466728	93.83	100	100	SAMN06265056	Active sludge microbial communities from Illinois, USA, of municipal wastewater-treating anaerobic digesters - ADurb_Total_1013_SludgeMetaT metatranscriptome
Obelisk_001549_000004_000007	SRR5466728	80.62	100	100	SAMN06265056	Active sludge microbial communities from Illinois, USA, of municipal wastewater-treating anaerobic digesters - ADurb_Total_1013_SludgeMetaT metatranscriptome
Obelisk_001549_000004_000008	SRR5466728	80.62	100	100	SAMN06265056	Active sludge microbial communities from Illinois, USA, of municipal wastewater-treating anaerobic digesters - ADurb_Total_1013_SludgeMetaT metatranscriptome
Obelisk_001549_000004_000009	SRR5466728	80.62	100	100	SAMN06265056	Active sludge microbial communities from Illinois, USA, of municipal wastewater-treating anaerobic digesters - ADurb_Total_1013_SludgeMetaT metatranscriptome
Obelisk_001549_000004_000010	SRR5466728	80.62	100	100	SAMN06265056	Active sludge microbial communities from Illinois, USA, of municipal wastewater-treating anaerobic digesters - ADurb_Total_1013_SludgeMetaT metatranscriptome
Obelisk_001549_000004_000011	SRR5466728	80.62	100	100	SAMN06265056	Active sludge microbial communities from Illinois, USA, of municipal wastewater-treating anaerobic digesters - ADurb_Total_1013_SludgeMetaT metatranscriptome
Obelisk_001549_000004_000013	SRR5466728	80.62	100	100	SAMN06265056	Active sludge microbial communities from Illinois, USA, of municipal wastewater-treating anaerobic digesters - ADurb_Total_1013_SludgeMetaT metatranscriptome
Obelisk_001549_000004_000014	SRR5466728	80.62	100	100	SAMN06265056	Active sludge microbial communities from Illinois, USA, of municipal wastewater-treating anaerobic digesters - ADurb_Total_1013_SludgeMetaT metatranscriptome
Obelisk_001549_000004_000015	SRR5466728	77.63	100	100	SAMN06265056	Active sludge microbial communities from Illinois, USA, of municipal wastewater-treating anaerobic digesters - ADurb_Total_1013_SludgeMetaT metatranscriptome
Obelisk_001549_000004_000018	SRR5466728	79.62	98.77	98.76	SAMN06265056	Active sludge microbial communities from Illinois, USA, of municipal wastewater-treating anaerobic digesters - ADurb_Total_1013_SludgeMetaT metatranscriptome
Obelisk_000567_000002_000003	SRR5466728	99.35	98.04	98.03	SAMN06265056	Active sludge microbial communities from Illinois, USA, of municipal wastewater-treating anaerobic digesters - ADurb_Total_1013_SludgeMetaT metatranscriptome
Obelisk_000567_000002_000004	SRR5466728	99.35	98.04	98.03	SAMN06265056	Active sludge microbial communities from Illinois, USA, of municipal wastewater-treating anaerobic digesters - ADurb_Total_1013_SludgeMetaT metatranscriptome
Obelisk_001592_000013_000003	SRR5466728	79.67	97.56	97.55	SAMN06265056	Active sludge microbial communities from Illinois, USA, of municipal wastewater-treating anaerobic digesters - ADurb_Total_1013_SludgeMetaT metatranscriptome
Obelisk_000477_000001_000010	SRR5466728	112.85	97.41	97.41	SAMN06265056	Active sludge microbial communities from Illinois, USA, of municipal wastewater-treating anaerobic digesters - ADurb_Total_1013_SludgeMetaT metatranscriptome
Obelisk_000702_000003_000006	SRR5466728	103.55	96.3	96.28	SAMN06265056	Active sludge microbial communities from Illinois, USA, of municipal wastewater-treating anaerobic digesters - ADurb_Total_1013_SludgeMetaT metatranscriptome
Obelisk_000332_000001_000003	SRR5466728	109.92	94.83	94.83	SAMN06265056	Active sludge microbial communities from Illinois, USA, of municipal wastewater-treating anaerobic digesters - ADurb_Total_1013_SludgeMetaT metatranscriptome
Obelisk_000567_000001_000004	SRR5466728	96.33	94.17	94.14	SAMN06265056	Active sludge microbial communities from Illinois, USA, of municipal wastewater-treating anaerobic digesters - ADurb_Total_1013_SludgeMetaT metatranscriptome
Obelisk_000567_000002_000007	SRR5466728	94.35	94.06	94.02	SAMN06265056	Active sludge microbial communities from Illinois, USA, of municipal wastewater-treating anaerobic digesters - ADurb_Total_1013_SludgeMetaT metatranscriptome
Obelisk_000702_000003_000004	SRR5466728	100.57	93.52	93.5	SAMN06265056	Active sludge microbial communities from Illinois, USA, of municipal wastewater-treating anaerobic digesters - ADurb_Total_1013_SludgeMetaT metatranscriptome
Obelisk_000702_000003_000001	SRR5466728	104.54	92.92	92.9	SAMN06265056	Active sludge microbial communities from Illinois, USA, of municipal wastewater-treating anaerobic digesters - ADurb_Total_1013_SludgeMetaT metatranscriptome
Obelisk_000567_000002_000005	SRR5466728	94.37	92.23	92.2	SAMN06265056	Active sludge microbial communities from Illinois, USA, of municipal wastewater-treating anaerobic digesters - ADurb_Total_1013_SludgeMetaT metatranscriptome
Obelisk_000702_000003_000008	SRR5466728	105.54	92.17	92.15	SAMN06265056	Active sludge microbial communities from Illinois, USA, of municipal wastewater-treating anaerobic digesters - ADurb_Total_1013_SludgeMetaT metatranscriptome
Obelisk_000702_000003_000002	SRR5466728	101.55	91.89	91.87	SAMN06265056	Active sludge microbial communities from Illinois, USA, of municipal wastewater-treating anaerobic digesters - ADurb_Total_1013_SludgeMetaT metatranscriptome
Obelisk_000916_000001_000009	SRR5466728	94.6	90.48	90.45	SAMN06265056	Active sludge microbial communities from Illinois, USA, of municipal wastewater-treating anaerobic digesters - ADurb_Total_1013_SludgeMetaT metatranscriptome
Obelisk_001370_000001_000004	SRR5466728	69.98	89.87	89.84	SAMN06265056	Active sludge microbial communities from Illinois, USA, of municipal wastewater-treating anaerobic digesters - ADurb_Total_1013_SludgeMetaT metatranscriptome
Obelisk_000916_000001_000002	SRR5466728	89.63	89.11	89.08	SAMN06265056	Active sludge microbial communities from Illinois, USA, of municipal wastewater-treating anaerobic digesters - ADurb_Total_1013_SludgeMetaT metatranscriptome
Obelisk_000916_000001_000010	SRR5466728	88.64	89	88.98	SAMN06265056	Active sludge microbial communities from Illinois, USA, of municipal wastewater-treating anaerobic digesters - ADurb_Total_1013_SludgeMetaT metatranscriptome
Obelisk_001549_000007_000002	SRR5466728	70.69	88.75	88.72	SAMN06265056	Active sludge microbial communities from Illinois, USA, of municipal wastewater-treating anaerobic digesters - ADurb_Total_1013_SludgeMetaT metatranscriptome
Obelisk_001549_000007_000001	SRR5466728	68.69	88.46	88.43	SAMN06265056	Active sludge microbial communities from Illinois, USA, of municipal wastewater-treating anaerobic digesters - ADurb_Total_1013_SludgeMetaT metatranscriptome
Obelisk_001289_000001_000001	SRR5466728	75.77	88.37	88.36	SAMN06265056	Active sludge microbial communities from Illinois, USA, of municipal wastewater-treating anaerobic digesters - ADurb_Total_1013_SludgeMetaT metatranscriptome
Obelisk_000916_000001_000011	SRR5466728	90.63	88.35	88.34	SAMN06265056	Active sludge microbial communities from Illinois, USA, of municipal wastewater-treating anaerobic digesters - ADurb_Total_1013_SludgeMetaT metatranscriptome
Obelisk_000784_000001_000001	SRR5466728	100.48	87.83	87.83	SAMN06265056	Active sludge microbial communities from Illinois, USA, of municipal wastewater-treating anaerobic digesters - ADurb_Total_1013_SludgeMetaT metatranscriptome
Obelisk_000916_000001_000005	SRR5466728	90.63	87.5	87.49	SAMN06265056	Active sludge microbial communities from Illinois, USA, of municipal wastewater-treating anaerobic digesters - ADurb_Total_1013_SludgeMetaT metatranscriptome
Obelisk_000916_000001_000006	SRR5466728	90.63	87.5	87.49	SAMN06265056	Active sludge microbial communities from Illinois, USA, of municipal wastewater-treating anaerobic digesters - ADurb_Total_1013_SludgeMetaT metatranscriptome
Obelisk_000916_000001_000007	SRR5466728	90.63	87.5	87.49	SAMN06265056	Active sludge microbial communities from Illinois, USA, of municipal wastewater-treating anaerobic digesters - ADurb_Total_1013_SludgeMetaT metatranscriptome
Obelisk_000916_000001_000008	SRR5466728	90.63	87.5	87.49	SAMN06265056	Active sludge microbial communities from Illinois, USA, of municipal wastewater-treating anaerobic digesters - ADurb_Total_1013_SludgeMetaT metatranscriptome
Obelisk_000916_000001_000012	SRR5466728	90.63	87.5	87.49	SAMN06265056	Active sludge microbial communities from Illinois, USA, of municipal wastewater-treating anaerobic digesters - ADurb_Total_1013_SludgeMetaT metatranscriptome
Obelisk_000916_000001_000013	SRR5466728	90.63	87.5	87.49	SAMN06265056	Active sludge microbial communities from Illinois, USA, of municipal wastewater-treating anaerobic digesters - ADurb_Total_1013_SludgeMetaT metatranscriptome
Obelisk_000916_000001_000014	SRR5466728	90.63	87.5	87.49	SAMN06265056	Active sludge microbial communities from Illinois, USA, of municipal wastewater-treating anaerobic digesters - ADurb_Total_1013_SludgeMetaT metatranscriptome
Obelisk_001289_000001_000002	SRR5466728	75.77	87.36	87.34	SAMN06265056	Active sludge microbial communities from Illinois, USA, of municipal wastewater-treating anaerobic digesters - ADurb_Total_1013_SludgeMetaT metatranscriptome
Obelisk_000925_000001_000001	SRR5466728	84.9	86.73	86.72	SAMN06265056	Active sludge microbial communities from Illinois, USA, of municipal wastewater-treating anaerobic digesters - ADurb_Total_1013_SludgeMetaT metatranscriptome
Obelisk_000916_000001_000001	SRR5466728	87.64	86.27	86.26	SAMN06265056	Active sludge microbial communities from Illinois, USA, of municipal wastewater-treating anaerobic digesters - ADurb_Total_1013_SludgeMetaT metatranscriptome
Obelisk_001592_000013_000004	SRR5466728	68.71	86.25	86.22	SAMN06265056	Active sludge microbial communities from Illinois, USA, of municipal wastewater-treating anaerobic digesters - ADurb_Total_1013_SludgeMetaT metatranscriptome
Obelisk_001370_000001_000003	SRR5466728	66.93	86.08	85.99	SAMN06265056	Active sludge microbial communities from Illinois, USA, of municipal wastewater-treating anaerobic digesters - ADurb_Total_1013_SludgeMetaT metatranscriptome
Obelisk_000916_000001_000004	SRR5466728	84.67	85	84.98	SAMN06265056	Active sludge microbial communities from Illinois, USA, of municipal wastewater-treating anaerobic digesters - ADurb_Total_1013_SludgeMetaT metatranscriptome
Obelisk_000916_000001_000003	SRR5466728	88.64	84.76	84.74	SAMN06265056	Active sludge microbial communities from Illinois, USA, of municipal wastewater-treating anaerobic digesters - ADurb_Total_1013_SludgeMetaT metatranscriptome
Obelisk_001370_000001_000002	SRR5466728	64.97	84.62	84.51	SAMN06265056	Active sludge microbial communities from Illinois, USA, of municipal wastewater-treating anaerobic digesters - ADurb_Total_1013_SludgeMetaT metatranscriptome
Obelisk_000702_000003_000003	SRR5466728	94.58	84.07	84.02	SAMN06265056	Active sludge microbial communities from Illinois, USA, of municipal wastewater-treating anaerobic digesters - ADurb_Total_1013_SludgeMetaT metatranscriptome
Obelisk_001474_000002_000004	SRR5466728	71.84	83.72	83.71	SAMN06265056	Active sludge microbial communities from Illinois, USA, of municipal wastewater-treating anaerobic digesters - ADurb_Total_1013_SludgeMetaT metatranscriptome
Obelisk_001101_000001_000001	SRR5466728	76.93	82.8	82.79	SAMN06265056	Active sludge microbial communities from Illinois, USA, of municipal wastewater-treating anaerobic digesters - ADurb_Total_1013_SludgeMetaT metatranscriptome
Obelisk_001474_000002_000005	SRR5466728	65.84	80.49	80.47	SAMN06265056	Active sludge microbial communities from Illinois, USA, of municipal wastewater-treating anaerobic digesters - ADurb_Total_1013_SludgeMetaT metatranscriptome
Obelisk_001592_000013_000001	SRR5466728	61.73	80.52	80.47	SAMN06265056	Active sludge microbial communities from Illinois, USA, of municipal wastewater-treating anaerobic digesters - ADurb_Total_1013_SludgeMetaT metatranscriptome
Obelisk_000221_000001_000003	SRR5467090	126.91	100	100	SAMN06266342	Active sludge microbial communities from Illinois, USA, of municipal wastewater-treating anaerobic digesters - ADurb_Total_1113_SludgeMetaT metatranscriptome
Obelisk_000221_000001_000002	SRR5467090	124.91	100	100	SAMN06266342	Active sludge microbial communities from Illinois, USA, of municipal wastewater-treating anaerobic digesters - ADurb_Total_1113_SludgeMetaT metatranscriptome
Obelisk_000221_000001_000001	SRR5467090	123.9	100	100	SAMN06266342	Active sludge microbial communities from Illinois, USA, of municipal wastewater-treating anaerobic digesters - ADurb_Total_1113_SludgeMetaT metatranscriptome
Obelisk_000488_000001_000005	SRR5467090	119.69	100	100	SAMN06266342	Active sludge microbial communities from Illinois, USA, of municipal wastewater-treating anaerobic digesters - ADurb_Total_1113_SludgeMetaT metatranscriptome
Obelisk_000477_000001_000005	SRR5467090	118.84	100	100	SAMN06266342	Active sludge microbial communities from Illinois, USA, of municipal wastewater-treating anaerobic digesters - ADurb_Total_1113_SludgeMetaT metatranscriptome
Obelisk_000488_000001_000012	SRR5467090	118.68	100	100	SAMN06266342	Active sludge microbial communities from Illinois, USA, of municipal wastewater-treating anaerobic digesters - ADurb_Total_1113_SludgeMetaT metatranscriptome
Obelisk_000332_000001_000001	SRR5467090	117.93	100	100	SAMN06266342	Active sludge microbial communities from Illinois, USA, of municipal wastewater-treating anaerobic digesters - ADurb_Total_1113_SludgeMetaT metatranscriptome
Obelisk_000332_000001_000002	SRR5467090	117.93	100	100	SAMN06266342	Active sludge microbial communities from Illinois, USA, of municipal wastewater-treating anaerobic digesters - ADurb_Total_1113_SludgeMetaT metatranscriptome
Obelisk_000477_000001_000006	SRR5467090	117.84	100	100	SAMN06266342	Active sludge microbial communities from Illinois, USA, of municipal wastewater-treating anaerobic digesters - ADurb_Total_1113_SludgeMetaT metatranscriptome
Obelisk_000488_000001_000007	SRR5467090	117.69	100	100	SAMN06266342	Active sludge microbial communities from Illinois, USA, of municipal wastewater-treating anaerobic digesters - ADurb_Total_1113_SludgeMetaT metatranscriptome
Obelisk_000488_000001_000011	SRR5467090	117.69	100	100	SAMN06266342	Active sludge microbial communities from Illinois, USA, of municipal wastewater-treating anaerobic digesters - ADurb_Total_1113_SludgeMetaT metatranscriptome
Obelisk_000477_000001_000007	SRR5467090	116.84	100	100	SAMN06266342	Active sludge microbial communities from Illinois, USA, of municipal wastewater-treating anaerobic digesters - ADurb_Total_1113_SludgeMetaT metatranscriptome
Obelisk_000488_000001_000004	SRR5467090	116.69	100	100	SAMN06266342	Active sludge microbial communities from Illinois, USA, of municipal wastewater-treating anaerobic digesters - ADurb_Total_1113_SludgeMetaT metatranscriptome
Obelisk_000488_000001_000008	SRR5467090	116.69	100	100	SAMN06266342	Active sludge microbial communities from Illinois, USA, of municipal wastewater-treating anaerobic digesters - ADurb_Total_1113_SludgeMetaT metatranscriptome
Obelisk_000488_000001_000006	SRR5467090	115.69	100	100	SAMN06266342	Active sludge microbial communities from Illinois, USA, of municipal wastewater-treating anaerobic digesters - ADurb_Total_1113_SludgeMetaT metatranscriptome
Obelisk_000488_000001_000009	SRR5467090	115.69	100	100	SAMN06266342	Active sludge microbial communities from Illinois, USA, of municipal wastewater-treating anaerobic digesters - ADurb_Total_1113_SludgeMetaT metatranscriptome
Obelisk_000488_000001_000010	SRR5467090	115.69	100	100	SAMN06266342	Active sludge microbial communities from Illinois, USA, of municipal wastewater-treating anaerobic digesters - ADurb_Total_1113_SludgeMetaT metatranscriptome
Obelisk_000477_000001_000008	SRR5467090	113.85	100	100	SAMN06266342	Active sludge microbial communities from Illinois, USA, of municipal wastewater-treating anaerobic digesters - ADurb_Total_1113_SludgeMetaT metatranscriptome
Obelisk_000477_000001_000009	SRR5467090	113.85	100	100	SAMN06266342	Active sludge microbial communities from Illinois, USA, of municipal wastewater-treating anaerobic digesters - ADurb_Total_1113_SludgeMetaT metatranscriptome
Obelisk_000567_000002_000001	SRR5467090	103.39	100	100	SAMN06266342	Active sludge microbial communities from Illinois, USA, of municipal wastewater-treating anaerobic digesters - ADurb_Total_1113_SludgeMetaT metatranscriptome
Obelisk_000567_000002_000006	SRR5467090	102.39	100	100	SAMN06266342	Active sludge microbial communities from Illinois, USA, of municipal wastewater-treating anaerobic digesters - ADurb_Total_1113_SludgeMetaT metatranscriptome
Obelisk_000567_000002_000002	SRR5467090	101.39	100	100	SAMN06266342	Active sludge microbial communities from Illinois, USA, of municipal wastewater-treating anaerobic digesters - ADurb_Total_1113_SludgeMetaT metatranscriptome
Obelisk_000925_000001_000001	SRR5467090	97.9	100	100	SAMN06266342	Active sludge microbial communities from Illinois, USA, of municipal wastewater-treating anaerobic digesters - ADurb_Total_1113_SludgeMetaT metatranscriptome
Obelisk_001036_000001_000003	SRR5467090	96.83	100	100	SAMN06266342	Active sludge microbial communities from Illinois, USA, of municipal wastewater-treating anaerobic digesters - ADurb_Total_1113_SludgeMetaT metatranscriptome
Obelisk_001036_000001_000001	SRR5467090	96.82	100	100	SAMN06266342	Active sludge microbial communities from Illinois, USA, of municipal wastewater-treating anaerobic digesters - ADurb_Total_1113_SludgeMetaT metatranscriptome
Obelisk_001036_000001_000002	SRR5467090	96.82	100	100	SAMN06266342	Active sludge microbial communities from Illinois, USA, of municipal wastewater-treating anaerobic digesters - ADurb_Total_1113_SludgeMetaT metatranscriptome
Obelisk_001036_000001_000004	SRR5467090	93.83	100	100	SAMN06266342	Active sludge microbial communities from Illinois, USA, of municipal wastewater-treating anaerobic digesters - ADurb_Total_1113_SludgeMetaT metatranscriptome
Obelisk_001289_000001_000002	SRR5467090	86.75	100	100	SAMN06266342	Active sludge microbial communities from Illinois, USA, of municipal wastewater-treating anaerobic digesters - ADurb_Total_1113_SludgeMetaT metatranscriptome
Obelisk_001289_000001_000001	SRR5467090	85.75	100	100	SAMN06266342	Active sludge microbial communities from Illinois, USA, of municipal wastewater-treating anaerobic digesters - ADurb_Total_1113_SludgeMetaT metatranscriptome
Obelisk_001592_000013_000003	SRR5467090	81.67	100	100	SAMN06266342	Active sludge microbial communities from Illinois, USA, of municipal wastewater-treating anaerobic digesters - ADurb_Total_1113_SludgeMetaT metatranscriptome
Obelisk_001549_000004_000007	SRR5467090	80.62	100	100	SAMN06266342	Active sludge microbial communities from Illinois, USA, of municipal wastewater-treating anaerobic digesters - ADurb_Total_1113_SludgeMetaT metatranscriptome
Obelisk_001549_000004_000008	SRR5467090	80.62	100	100	SAMN06266342	Active sludge microbial communities from Illinois, USA, of municipal wastewater-treating anaerobic digesters - ADurb_Total_1113_SludgeMetaT metatranscriptome
Obelisk_001549_000004_000009	SRR5467090	80.62	100	100	SAMN06266342	Active sludge microbial communities from Illinois, USA, of municipal wastewater-treating anaerobic digesters - ADurb_Total_1113_SludgeMetaT metatranscriptome
Obelisk_001549_000004_000010	SRR5467090	80.62	100	100	SAMN06266342	Active sludge microbial communities from Illinois, USA, of municipal wastewater-treating anaerobic digesters - ADurb_Total_1113_SludgeMetaT metatranscriptome
Obelisk_001549_000004_000011	SRR5467090	80.62	100	100	SAMN06266342	Active sludge microbial communities from Illinois, USA, of municipal wastewater-treating anaerobic digesters - ADurb_Total_1113_SludgeMetaT metatranscriptome
Obelisk_001549_000004_000013	SRR5467090	80.62	100	100	SAMN06266342	Active sludge microbial communities from Illinois, USA, of municipal wastewater-treating anaerobic digesters - ADurb_Total_1113_SludgeMetaT metatranscriptome
Obelisk_001549_000004_000014	SRR5467090	80.62	100	100	SAMN06266342	Active sludge microbial communities from Illinois, USA, of municipal wastewater-treating anaerobic digesters - ADurb_Total_1113_SludgeMetaT metatranscriptome
Obelisk_001370_000001_000004	SRR5467090	77.9	100	100	SAMN06266342	Active sludge microbial communities from Illinois, USA, of municipal wastewater-treating anaerobic digesters - ADurb_Total_1113_SludgeMetaT metatranscriptome
Obelisk_001549_000004_000015	SRR5467090	77.63	100	100	SAMN06266342	Active sludge microbial communities from Illinois, USA, of municipal wastewater-treating anaerobic digesters - ADurb_Total_1113_SludgeMetaT metatranscriptome
Obelisk_000477_000001_000010	SRR5467090	114.85	99.14	99.14	SAMN06266342	Active sludge microbial communities from Illinois, USA, of municipal wastewater-treating anaerobic digesters - ADurb_Total_1113_SludgeMetaT metatranscriptome
Obelisk_001549_000004_000018	SRR5467090	79.62	98.77	98.76	SAMN06266342	Active sludge microbial communities from Illinois, USA, of municipal wastewater-treating anaerobic digesters - ADurb_Total_1113_SludgeMetaT metatranscriptome
Obelisk_000702_000003_000007	SRR5467090	108.54	98.2	98.19	SAMN06266342	Active sludge microbial communities from Illinois, USA, of municipal wastewater-treating anaerobic digesters - ADurb_Total_1113_SludgeMetaT metatranscriptome
Obelisk_000567_000002_000003	SRR5467090	99.35	98.04	98.03	SAMN06266342	Active sludge microbial communities from Illinois, USA, of municipal wastewater-treating anaerobic digesters - ADurb_Total_1113_SludgeMetaT metatranscriptome
Obelisk_000567_000002_000004	SRR5467090	99.35	98.04	98.03	SAMN06266342	Active sludge microbial communities from Illinois, USA, of municipal wastewater-treating anaerobic digesters - ADurb_Total_1113_SludgeMetaT metatranscriptome
Obelisk_000732_000001_000001	SRR5467090	111.9	97.39	97.39	SAMN06266342	Active sludge microbial communities from Illinois, USA, of municipal wastewater-treating anaerobic digesters - ADurb_Total_1113_SludgeMetaT metatranscriptome
Obelisk_000702_000003_000005	SRR5467090	105.55	97.25	97.24	SAMN06266342	Active sludge microbial communities from Illinois, USA, of municipal wastewater-treating anaerobic digesters - ADurb_Total_1113_SludgeMetaT metatranscriptome
Obelisk_000702_000003_000006	SRR5467090	104.55	97.22	97.21	SAMN06266342	Active sludge microbial communities from Illinois, USA, of municipal wastewater-treating anaerobic digesters - ADurb_Total_1113_SludgeMetaT metatranscriptome
Obelisk_001549_000007_000002	SRR5467090	76.68	96.25	96.24	SAMN06266342	Active sludge microbial communities from Illinois, USA, of municipal wastewater-treating anaerobic digesters - ADurb_Total_1113_SludgeMetaT metatranscriptome
Obelisk_001549_000007_000001	SRR5467090	74.68	96.15	96.14	SAMN06266342	Active sludge microbial communities from Illinois, USA, of municipal wastewater-treating anaerobic digesters - ADurb_Total_1113_SludgeMetaT metatranscriptome
Obelisk_000702_000003_000008	SRR5467090	109.54	95.65	95.64	SAMN06266342	Active sludge microbial communities from Illinois, USA, of municipal wastewater-treating anaerobic digesters - ADurb_Total_1113_SludgeMetaT metatranscriptome
Obelisk_000732_000001_000003	SRR5467090	108.9	95.61	95.61	SAMN06266342	Active sludge microbial communities from Illinois, USA, of municipal wastewater-treating anaerobic digesters - ADurb_Total_1113_SludgeMetaT metatranscriptome
Obelisk_000702_000003_000001	SRR5467090	107.54	95.58	95.56	SAMN06266342	Active sludge microbial communities from Illinois, USA, of municipal wastewater-treating anaerobic digesters - ADurb_Total_1113_SludgeMetaT metatranscriptome
Obelisk_000702_000003_000002	SRR5467090	104.55	94.59	94.58	SAMN06266342	Active sludge microbial communities from Illinois, USA, of municipal wastewater-treating anaerobic digesters - ADurb_Total_1113_SludgeMetaT metatranscriptome
Obelisk_000702_000003_000004	SRR5467090	101.57	94.44	94.42	SAMN06266342	Active sludge microbial communities from Illinois, USA, of municipal wastewater-treating anaerobic digesters - ADurb_Total_1113_SludgeMetaT metatranscriptome
Obelisk_000925_000001_000002	SRR5467090	89.9	93.75	93.74	SAMN06266342	Active sludge microbial communities from Illinois, USA, of municipal wastewater-treating anaerobic digesters - ADurb_Total_1113_SludgeMetaT metatranscriptome
Obelisk_000567_000002_000005	SRR5467090	95.38	93.2	93.18	SAMN06266342	Active sludge microbial communities from Illinois, USA, of municipal wastewater-treating anaerobic digesters - ADurb_Total_1113_SludgeMetaT metatranscriptome
Obelisk_000332_000001_000003	SRR5467090	107.93	93.1	93.1	SAMN06266342	Active sludge microbial communities from Illinois, USA, of municipal wastewater-treating anaerobic digesters - ADurb_Total_1113_SludgeMetaT metatranscriptome
Obelisk_000732_000001_000002	SRR5467090	105.91	92.98	92.98	SAMN06266342	Active sludge microbial communities from Illinois, USA, of municipal wastewater-treating anaerobic digesters - ADurb_Total_1113_SludgeMetaT metatranscriptome
Obelisk_001592_000013_000004	SRR5467090	73.7	92.5	92.48	SAMN06266342	Active sludge microbial communities from Illinois, USA, of municipal wastewater-treating anaerobic digesters - ADurb_Total_1113_SludgeMetaT metatranscriptome
Obelisk_000567_000001_000004	SRR5467090	93.34	91.26	91.21	SAMN06266342	Active sludge microbial communities from Illinois, USA, of municipal wastewater-treating anaerobic digesters - ADurb_Total_1113_SludgeMetaT metatranscriptome
Obelisk_000567_000002_000007	SRR5467090	91.36	91.09	91.04	SAMN06266342	Active sludge microbial communities from Illinois, USA, of municipal wastewater-treating anaerobic digesters - ADurb_Total_1113_SludgeMetaT metatranscriptome
Obelisk_001370_000001_000003	SRR5467090	69.9	89.87	89.81	SAMN06266342	Active sludge microbial communities from Illinois, USA, of municipal wastewater-treating anaerobic digesters - ADurb_Total_1113_SludgeMetaT metatranscriptome
Obelisk_001592_000013_000002	SRR5467090	69.72	86.42	86.4	SAMN06266342	Active sludge microbial communities from Illinois, USA, of municipal wastewater-treating anaerobic digesters - ADurb_Total_1113_SludgeMetaT metatranscriptome
Obelisk_001592_000013_000001	SRR5467090	65.72	85.71	85.68	SAMN06266342	Active sludge microbial communities from Illinois, USA, of municipal wastewater-treating anaerobic digesters - ADurb_Total_1113_SludgeMetaT metatranscriptome
Obelisk_001370_000001_000001	SRR5467090	66.95	85	84.9	SAMN06266342	Active sludge microbial communities from Illinois, USA, of municipal wastewater-treating anaerobic digesters - ADurb_Total_1113_SludgeMetaT metatranscriptome
Obelisk_000702_000003_000003	SRR5467090	93.58	83.19	83.13	SAMN06266342	Active sludge microbial communities from Illinois, USA, of municipal wastewater-treating anaerobic digesters - ADurb_Total_1113_SludgeMetaT metatranscriptome
Obelisk_000684_000001_000002	SRR5467090	90.75	82.73	82.7	SAMN06266342	Active sludge microbial communities from Illinois, USA, of municipal wastewater-treating anaerobic digesters - ADurb_Total_1113_SludgeMetaT metatranscriptome
Obelisk_001549_000004_000019	SRR5467090	64.67	82.28	82.24	SAMN06266342	Active sludge microbial communities from Illinois, USA, of municipal wastewater-treating anaerobic digesters - ADurb_Total_1113_SludgeMetaT metatranscriptome
Obelisk_001370_000001_000002	SRR5467090	63	82.05	81.96	SAMN06266342	Active sludge microbial communities from Illinois, USA, of municipal wastewater-treating anaerobic digesters - ADurb_Total_1113_SludgeMetaT metatranscriptome
Obelisk_000784_000001_000001	SRR5467090	92.52	80.87	80.86	SAMN06266342	Active sludge microbial communities from Illinois, USA, of municipal wastewater-treating anaerobic digesters - ADurb_Total_1113_SludgeMetaT metatranscriptome
Obelisk_001549_000004_000001	SRR5467090	61.71	80.52	80.47	SAMN06266342	Active sludge microbial communities from Illinois, USA, of municipal wastewater-treating anaerobic digesters - ADurb_Total_1113_SludgeMetaT metatranscriptome
Obelisk_000221_000001_000003	SRR5467091	126.91	100	100	SAMN06264913	Active sludge microbial communities from Illinois, USA, of municipal wastewater-treating anaerobic digesters - ADurb_Total_1213_SludgeMetaT metatranscriptome
Obelisk_000221_000001_000002	SRR5467091	124.91	100	100	SAMN06264913	Active sludge microbial communities from Illinois, USA, of municipal wastewater-treating anaerobic digesters - ADurb_Total_1213_SludgeMetaT metatranscriptome
Obelisk_000221_000001_000001	SRR5467091	123.9	100	100	SAMN06264913	Active sludge microbial communities from Illinois, USA, of municipal wastewater-treating anaerobic digesters - ADurb_Total_1213_SludgeMetaT metatranscriptome
Obelisk_000488_000001_000005	SRR5467091	119.69	100	100	SAMN06264913	Active sludge microbial communities from Illinois, USA, of municipal wastewater-treating anaerobic digesters - ADurb_Total_1213_SludgeMetaT metatranscriptome
Obelisk_000477_000001_000005	SRR5467091	118.84	100	100	SAMN06264913	Active sludge microbial communities from Illinois, USA, of municipal wastewater-treating anaerobic digesters - ADurb_Total_1213_SludgeMetaT metatranscriptome
Obelisk_000488_000001_000012	SRR5467091	118.68	100	100	SAMN06264913	Active sludge microbial communities from Illinois, USA, of municipal wastewater-treating anaerobic digesters - ADurb_Total_1213_SludgeMetaT metatranscriptome
Obelisk_000477_000001_000006	SRR5467091	117.84	100	100	SAMN06264913	Active sludge microbial communities from Illinois, USA, of municipal wastewater-treating anaerobic digesters - ADurb_Total_1213_SludgeMetaT metatranscriptome
Obelisk_000488_000001_000007	SRR5467091	117.69	100	100	SAMN06264913	Active sludge microbial communities from Illinois, USA, of municipal wastewater-treating anaerobic digesters - ADurb_Total_1213_SludgeMetaT metatranscriptome
Obelisk_000488_000001_000011	SRR5467091	117.69	100	100	SAMN06264913	Active sludge microbial communities from Illinois, USA, of municipal wastewater-treating anaerobic digesters - ADurb_Total_1213_SludgeMetaT metatranscriptome
Obelisk_000477_000001_000007	SRR5467091	116.84	100	100	SAMN06264913	Active sludge microbial communities from Illinois, USA, of municipal wastewater-treating anaerobic digesters - ADurb_Total_1213_SludgeMetaT metatranscriptome
Obelisk_000488_000001_000004	SRR5467091	116.69	100	100	SAMN06264913	Active sludge microbial communities from Illinois, USA, of municipal wastewater-treating anaerobic digesters - ADurb_Total_1213_SludgeMetaT metatranscriptome
Obelisk_000488_000001_000008	SRR5467091	116.69	100	100	SAMN06264913	Active sludge microbial communities from Illinois, USA, of municipal wastewater-treating anaerobic digesters - ADurb_Total_1213_SludgeMetaT metatranscriptome
Obelisk_000488_000001_000006	SRR5467091	115.69	100	100	SAMN06264913	Active sludge microbial communities from Illinois, USA, of municipal wastewater-treating anaerobic digesters - ADurb_Total_1213_SludgeMetaT metatranscriptome
Obelisk_000488_000001_000009	SRR5467091	115.69	100	100	SAMN06264913	Active sludge microbial communities from Illinois, USA, of municipal wastewater-treating anaerobic digesters - ADurb_Total_1213_SludgeMetaT metatranscriptome
Obelisk_000488_000001_000010	SRR5467091	115.69	100	100	SAMN06264913	Active sludge microbial communities from Illinois, USA, of municipal wastewater-treating anaerobic digesters - ADurb_Total_1213_SludgeMetaT metatranscriptome
Obelisk_000702_000003_000008	SRR5467091	114.53	100	100	SAMN06264913	Active sludge microbial communities from Illinois, USA, of municipal wastewater-treating anaerobic digesters - ADurb_Total_1213_SludgeMetaT metatranscriptome
Obelisk_000477_000001_000008	SRR5467091	113.85	100	100	SAMN06264913	Active sludge microbial communities from Illinois, USA, of municipal wastewater-treating anaerobic digesters - ADurb_Total_1213_SludgeMetaT metatranscriptome
Obelisk_000477_000001_000009	SRR5467091	113.85	100	100	SAMN06264913	Active sludge microbial communities from Illinois, USA, of municipal wastewater-treating anaerobic digesters - ADurb_Total_1213_SludgeMetaT metatranscriptome
Obelisk_000702_000003_000002	SRR5467091	110.54	100	100	SAMN06264913	Active sludge microbial communities from Illinois, USA, of municipal wastewater-treating anaerobic digesters - ADurb_Total_1213_SludgeMetaT metatranscriptome
Obelisk_000702_000003_000007	SRR5467091	110.54	100	100	SAMN06264913	Active sludge microbial communities from Illinois, USA, of municipal wastewater-treating anaerobic digesters - ADurb_Total_1213_SludgeMetaT metatranscriptome
Obelisk_000702_000003_000006	SRR5467091	107.55	100	100	SAMN06264913	Active sludge microbial communities from Illinois, USA, of municipal wastewater-treating anaerobic digesters - ADurb_Total_1213_SludgeMetaT metatranscriptome
Obelisk_000567_000002_000001	SRR5467091	103.39	100	100	SAMN06264913	Active sludge microbial communities from Illinois, USA, of municipal wastewater-treating anaerobic digesters - ADurb_Total_1213_SludgeMetaT metatranscriptome
Obelisk_000567_000002_000006	SRR5467091	102.39	100	100	SAMN06264913	Active sludge microbial communities from Illinois, USA, of municipal wastewater-treating anaerobic digesters - ADurb_Total_1213_SludgeMetaT metatranscriptome
Obelisk_000567_000002_000002	SRR5467091	101.39	100	100	SAMN06264913	Active sludge microbial communities from Illinois, USA, of municipal wastewater-treating anaerobic digesters - ADurb_Total_1213_SludgeMetaT metatranscriptome
Obelisk_001036_000001_000001	SRR5467091	96.82	100	100	SAMN06264913	Active sludge microbial communities from Illinois, USA, of municipal wastewater-treating anaerobic digesters - ADurb_Total_1213_SludgeMetaT metatranscriptome
Obelisk_001036_000001_000002	SRR5467091	96.82	100	100	SAMN06264913	Active sludge microbial communities from Illinois, USA, of municipal wastewater-treating anaerobic digesters - ADurb_Total_1213_SludgeMetaT metatranscriptome
Obelisk_001036_000001_000004	SRR5467091	93.83	100	100	SAMN06264913	Active sludge microbial communities from Illinois, USA, of municipal wastewater-treating anaerobic digesters - ADurb_Total_1213_SludgeMetaT metatranscriptome
Obelisk_001289_000001_000002	SRR5467091	86.75	100	100	SAMN06264913	Active sludge microbial communities from Illinois, USA, of municipal wastewater-treating anaerobic digesters - ADurb_Total_1213_SludgeMetaT metatranscriptome
Obelisk_001289_000001_000001	SRR5467091	85.75	100	100	SAMN06264913	Active sludge microbial communities from Illinois, USA, of municipal wastewater-treating anaerobic digesters - ADurb_Total_1213_SludgeMetaT metatranscriptome
Obelisk_001592_000013_000003	SRR5467091	81.67	100	100	SAMN06264913	Active sludge microbial communities from Illinois, USA, of municipal wastewater-treating anaerobic digesters - ADurb_Total_1213_SludgeMetaT metatranscriptome
Obelisk_001549_000004_000007	SRR5467091	80.62	100	100	SAMN06264913	Active sludge microbial communities from Illinois, USA, of municipal wastewater-treating anaerobic digesters - ADurb_Total_1213_SludgeMetaT metatranscriptome
Obelisk_001549_000004_000008	SRR5467091	80.62	100	100	SAMN06264913	Active sludge microbial communities from Illinois, USA, of municipal wastewater-treating anaerobic digesters - ADurb_Total_1213_SludgeMetaT metatranscriptome
Obelisk_001549_000004_000009	SRR5467091	80.62	100	100	SAMN06264913	Active sludge microbial communities from Illinois, USA, of municipal wastewater-treating anaerobic digesters - ADurb_Total_1213_SludgeMetaT metatranscriptome
Obelisk_001549_000004_000010	SRR5467091	80.62	100	100	SAMN06264913	Active sludge microbial communities from Illinois, USA, of municipal wastewater-treating anaerobic digesters - ADurb_Total_1213_SludgeMetaT metatranscriptome
Obelisk_001549_000004_000011	SRR5467091	80.62	100	100	SAMN06264913	Active sludge microbial communities from Illinois, USA, of municipal wastewater-treating anaerobic digesters - ADurb_Total_1213_SludgeMetaT metatranscriptome
Obelisk_001549_000004_000013	SRR5467091	80.62	100	100	SAMN06264913	Active sludge microbial communities from Illinois, USA, of municipal wastewater-treating anaerobic digesters - ADurb_Total_1213_SludgeMetaT metatranscriptome
Obelisk_001549_000004_000014	SRR5467091	80.62	100	100	SAMN06264913	Active sludge microbial communities from Illinois, USA, of municipal wastewater-treating anaerobic digesters - ADurb_Total_1213_SludgeMetaT metatranscriptome
Obelisk_001549_000007_000002	SRR5467091	79.67	100	100	SAMN06264913	Active sludge microbial communities from Illinois, USA, of municipal wastewater-treating anaerobic digesters - ADurb_Total_1213_SludgeMetaT metatranscriptome
Obelisk_001586_000003_000001	SRR5467091	77.92	100	100	SAMN06264913	Active sludge microbial communities from Illinois, USA, of municipal wastewater-treating anaerobic digesters - ADurb_Total_1213_SludgeMetaT metatranscriptome
Obelisk_001549_000007_000001	SRR5467091	77.67	100	100	SAMN06264913	Active sludge microbial communities from Illinois, USA, of municipal wastewater-treating anaerobic digesters - ADurb_Total_1213_SludgeMetaT metatranscriptome
Obelisk_001549_000004_000015	SRR5467091	77.63	100	100	SAMN06264913	Active sludge microbial communities from Illinois, USA, of municipal wastewater-treating anaerobic digesters - ADurb_Total_1213_SludgeMetaT metatranscriptome
Obelisk_000916_000001_000009	SRR5467091	103.59	99.05	99.05	SAMN06264913	Active sludge microbial communities from Illinois, USA, of municipal wastewater-treating anaerobic digesters - ADurb_Total_1213_SludgeMetaT metatranscriptome
Obelisk_001036_000001_000003	SRR5467091	95.83	98.97	98.97	SAMN06264913	Active sludge microbial communities from Illinois, USA, of municipal wastewater-treating anaerobic digesters - ADurb_Total_1213_SludgeMetaT metatranscriptome
Obelisk_001549_000004_000018	SRR5467091	79.62	98.77	98.76	SAMN06264913	Active sludge microbial communities from Illinois, USA, of municipal wastewater-treating anaerobic digesters - ADurb_Total_1213_SludgeMetaT metatranscriptome
Obelisk_000702_000003_000001	SRR5467091	110.54	98.23	98.22	SAMN06264913	Active sludge microbial communities from Illinois, USA, of municipal wastewater-treating anaerobic digesters - ADurb_Total_1213_SludgeMetaT metatranscriptome
Obelisk_000477_000001_000010	SRR5467091	112.85	97.41	97.41	SAMN06264913	Active sludge microbial communities from Illinois, USA, of municipal wastewater-treating anaerobic digesters - ADurb_Total_1213_SludgeMetaT metatranscriptome
Obelisk_000702_000003_000005	SRR5467091	105.55	97.25	97.24	SAMN06264913	Active sludge microbial communities from Illinois, USA, of municipal wastewater-treating anaerobic digesters - ADurb_Total_1213_SludgeMetaT metatranscriptome
Obelisk_000702_000003_000004	SRR5467091	104.57	97.22	97.21	SAMN06264913	Active sludge microbial communities from Illinois, USA, of municipal wastewater-treating anaerobic digesters - ADurb_Total_1213_SludgeMetaT metatranscriptome
Obelisk_000567_000002_000003	SRR5467091	98.35	97.06	97.05	SAMN06264913	Active sludge microbial communities from Illinois, USA, of municipal wastewater-treating anaerobic digesters - ADurb_Total_1213_SludgeMetaT metatranscriptome
Obelisk_000567_000002_000004	SRR5467091	98.35	97.06	97.05	SAMN06264913	Active sludge microbial communities from Illinois, USA, of municipal wastewater-treating anaerobic digesters - ADurb_Total_1213_SludgeMetaT metatranscriptome
Obelisk_001101_000001_000001	SRR5467091	88.92	95.7	95.7	SAMN06264913	Active sludge microbial communities from Illinois, USA, of municipal wastewater-treating anaerobic digesters - ADurb_Total_1213_SludgeMetaT metatranscriptome
Obelisk_001586_000003_000002	SRR5467091	74.92	94.94	94.93	SAMN06264913	Active sludge microbial communities from Illinois, USA, of municipal wastewater-treating anaerobic digesters - ADurb_Total_1213_SludgeMetaT metatranscriptome
Obelisk_000567_000001_000004	SRR5467091	96.33	94.17	94.14	SAMN06264913	Active sludge microbial communities from Illinois, USA, of municipal wastewater-treating anaerobic digesters - ADurb_Total_1213_SludgeMetaT metatranscriptome
Obelisk_000567_000002_000007	SRR5467091	93.35	93.07	93.03	SAMN06264913	Active sludge microbial communities from Illinois, USA, of municipal wastewater-treating anaerobic digesters - ADurb_Total_1213_SludgeMetaT metatranscriptome
Obelisk_000567_000002_000005	SRR5467091	94.37	92.23	92.2	SAMN06264913	Active sludge microbial communities from Illinois, USA, of municipal wastewater-treating anaerobic digesters - ADurb_Total_1213_SludgeMetaT metatranscriptome
Obelisk_001592_000013_000004	SRR5467091	70.71	88.75	88.73	SAMN06264913	Active sludge microbial communities from Illinois, USA, of municipal wastewater-treating anaerobic digesters - ADurb_Total_1213_SludgeMetaT metatranscriptome
Obelisk_000702_000003_000003	SRR5467091	99.58	88.5	88.46	SAMN06264913	Active sludge microbial communities from Illinois, USA, of municipal wastewater-treating anaerobic digesters - ADurb_Total_1213_SludgeMetaT metatranscriptome
Obelisk_001592_000013_000002	SRR5467091	70.72	87.65	87.63	SAMN06264913	Active sludge microbial communities from Illinois, USA, of municipal wastewater-treating anaerobic digesters - ADurb_Total_1213_SludgeMetaT metatranscriptome
Obelisk_001549_000004_000019	SRR5467091	68.66	87.34	87.31	SAMN06264913	Active sludge microbial communities from Illinois, USA, of municipal wastewater-treating anaerobic digesters - ADurb_Total_1213_SludgeMetaT metatranscriptome
Obelisk_000332_000001_000001	SRR5467091	100.93	85.59	85.59	SAMN06264913	Active sludge microbial communities from Illinois, USA, of municipal wastewater-treating anaerobic digesters - ADurb_Total_1213_SludgeMetaT metatranscriptome
Obelisk_000332_000001_000002	SRR5467091	100.93	85.59	85.59	SAMN06264913	Active sludge microbial communities from Illinois, USA, of municipal wastewater-treating anaerobic digesters - ADurb_Total_1213_SludgeMetaT metatranscriptome
Obelisk_000916_000001_000002	SRR5467091	85.64	85.15	85.13	SAMN06264913	Active sludge microbial communities from Illinois, USA, of municipal wastewater-treating anaerobic digesters - ADurb_Total_1213_SludgeMetaT metatranscriptome
Obelisk_000916_000001_000010	SRR5467091	84.67	85	85	SAMN06264913	Active sludge microbial communities from Illinois, USA, of municipal wastewater-treating anaerobic digesters - ADurb_Total_1213_SludgeMetaT metatranscriptome
Obelisk_001370_000001_000004	SRR5467091	66.01	84.81	84.74	SAMN06264913	Active sludge microbial communities from Illinois, USA, of municipal wastewater-treating anaerobic digesters - ADurb_Total_1213_SludgeMetaT metatranscriptome
Obelisk_000925_000001_000001	SRR5467091	81.9	83.67	83.66	SAMN06264913	Active sludge microbial communities from Illinois, USA, of municipal wastewater-treating anaerobic digesters - ADurb_Total_1213_SludgeMetaT metatranscriptome
Obelisk_001370_000001_000003	SRR5467091	64.96	83.54	83.46	SAMN06264913	Active sludge microbial communities from Illinois, USA, of municipal wastewater-treating anaerobic digesters - ADurb_Total_1213_SludgeMetaT metatranscriptome
Obelisk_001549_000004_000001	SRR5467091	63.7	83.12	83.07	SAMN06264913	Active sludge microbial communities from Illinois, USA, of municipal wastewater-treating anaerobic digesters - ADurb_Total_1213_SludgeMetaT metatranscriptome
Obelisk_000332_000001_000003	SRR5467091	95.93	82.76	82.76	SAMN06264913	Active sludge microbial communities from Illinois, USA, of municipal wastewater-treating anaerobic digesters - ADurb_Total_1213_SludgeMetaT metatranscriptome
Obelisk_001549_000004_000016	SRR5467091	65.69	82.5	82.45	SAMN06264913	Active sludge microbial communities from Illinois, USA, of municipal wastewater-treating anaerobic digesters - ADurb_Total_1213_SludgeMetaT metatranscriptome
Obelisk_001549_000004_000017	SRR5467091	65.68	82.5	82.45	SAMN06264913	Active sludge microbial communities from Illinois, USA, of municipal wastewater-treating anaerobic digesters - ADurb_Total_1213_SludgeMetaT metatranscriptome
Obelisk_000925_000001_000002	SRR5467091	78.91	82.29	82.28	SAMN06264913	Active sludge microbial communities from Illinois, USA, of municipal wastewater-treating anaerobic digesters - ADurb_Total_1213_SludgeMetaT metatranscriptome
Obelisk_001592_000013_000001	SRR5467091	62.73	81.82	81.77	SAMN06264913	Active sludge microbial communities from Illinois, USA, of municipal wastewater-treating anaerobic digesters - ADurb_Total_1213_SludgeMetaT metatranscriptome
Obelisk_000684_000001_000001	SRR5467091	90.73	81.25	81.22	SAMN06264913	Active sludge microbial communities from Illinois, USA, of municipal wastewater-treating anaerobic digesters - ADurb_Total_1213_SludgeMetaT metatranscriptome
Obelisk_000231_000001_000001	SRR5467091	103.85	80.62	80.61	SAMN06264913	Active sludge microbial communities from Illinois, USA, of municipal wastewater-treating anaerobic digesters - ADurb_Total_1213_SludgeMetaT metatranscriptome
Obelisk_000024_000001_000044	SRR5467137	110.99	100	100	SAMN06266358	Active sludge microbial communities from Klosterneuburg, Austria - Klosterneuburg WWTP active sludge MT KNB_A1_L metatranscriptome
Obelisk_000024_000001_000045	SRR5467137	110.97	100	100	SAMN06266358	Active sludge microbial communities from Klosterneuburg, Austria - Klosterneuburg WWTP active sludge MT KNB_A1_L metatranscriptome
Obelisk_000024_000001_000040	SRR5467137	110.95	100	100	SAMN06266358	Active sludge microbial communities from Klosterneuburg, Austria - Klosterneuburg WWTP active sludge MT KNB_A1_L metatranscriptome
Obelisk_000024_000001_000048	SRR5467137	110.95	100	100	SAMN06266358	Active sludge microbial communities from Klosterneuburg, Austria - Klosterneuburg WWTP active sludge MT KNB_A1_L metatranscriptome
Obelisk_000024_000001_000052	SRR5467137	110.95	100	100	SAMN06266358	Active sludge microbial communities from Klosterneuburg, Austria - Klosterneuburg WWTP active sludge MT KNB_A1_L metatranscriptome
Obelisk_000024_000001_000055	SRR5467137	110.94	100	100	SAMN06266358	Active sludge microbial communities from Klosterneuburg, Austria - Klosterneuburg WWTP active sludge MT KNB_A1_L metatranscriptome
Obelisk_000024_000001_000041	SRR5467137	109.97	100	100	SAMN06266358	Active sludge microbial communities from Klosterneuburg, Austria - Klosterneuburg WWTP active sludge MT KNB_A1_L metatranscriptome
Obelisk_000024_000001_000047	SRR5467137	109.97	100	100	SAMN06266358	Active sludge microbial communities from Klosterneuburg, Austria - Klosterneuburg WWTP active sludge MT KNB_A1_L metatranscriptome
Obelisk_000024_000001_000051	SRR5467137	109.97	100	100	SAMN06266358	Active sludge microbial communities from Klosterneuburg, Austria - Klosterneuburg WWTP active sludge MT KNB_A1_L metatranscriptome
Obelisk_000024_000001_000053	SRR5467137	109.97	100	100	SAMN06266358	Active sludge microbial communities from Klosterneuburg, Austria - Klosterneuburg WWTP active sludge MT KNB_A1_L metatranscriptome
Obelisk_000024_000001_000054	SRR5467137	109.97	100	100	SAMN06266358	Active sludge microbial communities from Klosterneuburg, Austria - Klosterneuburg WWTP active sludge MT KNB_A1_L metatranscriptome
Obelisk_000024_000001_000039	SRR5467137	109.94	100	100	SAMN06266358	Active sludge microbial communities from Klosterneuburg, Austria - Klosterneuburg WWTP active sludge MT KNB_A1_L metatranscriptome
Obelisk_000024_000001_000042	SRR5467137	109.94	100	100	SAMN06266358	Active sludge microbial communities from Klosterneuburg, Austria - Klosterneuburg WWTP active sludge MT KNB_A1_L metatranscriptome
Obelisk_000024_000001_000043	SRR5467137	109.94	100	100	SAMN06266358	Active sludge microbial communities from Klosterneuburg, Austria - Klosterneuburg WWTP active sludge MT KNB_A1_L metatranscriptome
Obelisk_000024_000001_000046	SRR5467137	109.94	100	100	SAMN06266358	Active sludge microbial communities from Klosterneuburg, Austria - Klosterneuburg WWTP active sludge MT KNB_A1_L metatranscriptome
Obelisk_000024_000001_000050	SRR5467137	109.94	100	100	SAMN06266358	Active sludge microbial communities from Klosterneuburg, Austria - Klosterneuburg WWTP active sludge MT KNB_A1_L metatranscriptome
Obelisk_000024_000001_000049	SRR5467137	108.96	100	100	SAMN06266358	Active sludge microbial communities from Klosterneuburg, Austria - Klosterneuburg WWTP active sludge MT KNB_A1_L metatranscriptome
Obelisk_000894_000001_000001	SRR5467137	101.75	100	100	SAMN06266358	Active sludge microbial communities from Klosterneuburg, Austria - Klosterneuburg WWTP active sludge MT KNB_A1_L metatranscriptome
Obelisk_000894_000001_000013	SRR5467137	100.76	100	100	SAMN06266358	Active sludge microbial communities from Klosterneuburg, Austria - Klosterneuburg WWTP active sludge MT KNB_A1_L metatranscriptome
Obelisk_000894_000001_000026	SRR5467137	100.76	100	100	SAMN06266358	Active sludge microbial communities from Klosterneuburg, Austria - Klosterneuburg WWTP active sludge MT KNB_A1_L metatranscriptome
Obelisk_000894_000001_000027	SRR5467137	100.76	100	100	SAMN06266358	Active sludge microbial communities from Klosterneuburg, Austria - Klosterneuburg WWTP active sludge MT KNB_A1_L metatranscriptome
Obelisk_000894_000001_000028	SRR5467137	100.76	100	100	SAMN06266358	Active sludge microbial communities from Klosterneuburg, Austria - Klosterneuburg WWTP active sludge MT KNB_A1_L metatranscriptome
Obelisk_000894_000001_000030	SRR5467137	100.76	100	100	SAMN06266358	Active sludge microbial communities from Klosterneuburg, Austria - Klosterneuburg WWTP active sludge MT KNB_A1_L metatranscriptome
Obelisk_000918_000002_000004	SRR5467137	100.43	100	100	SAMN06266358	Active sludge microbial communities from Klosterneuburg, Austria - Klosterneuburg WWTP active sludge MT KNB_A1_L metatranscriptome
Obelisk_000894_000001_000018	SRR5467137	99.76	100	100	SAMN06266358	Active sludge microbial communities from Klosterneuburg, Austria - Klosterneuburg WWTP active sludge MT KNB_A1_L metatranscriptome
Obelisk_000918_000002_000005	SRR5467137	99.43	100	100	SAMN06266358	Active sludge microbial communities from Klosterneuburg, Austria - Klosterneuburg WWTP active sludge MT KNB_A1_L metatranscriptome
Obelisk_000894_000001_000002	SRR5467137	98.76	100	100	SAMN06266358	Active sludge microbial communities from Klosterneuburg, Austria - Klosterneuburg WWTP active sludge MT KNB_A1_L metatranscriptome
Obelisk_000894_000001_000003	SRR5467137	98.76	100	100	SAMN06266358	Active sludge microbial communities from Klosterneuburg, Austria - Klosterneuburg WWTP active sludge MT KNB_A1_L metatranscriptome
Obelisk_000894_000001_000004	SRR5467137	98.76	100	100	SAMN06266358	Active sludge microbial communities from Klosterneuburg, Austria - Klosterneuburg WWTP active sludge MT KNB_A1_L metatranscriptome
Obelisk_000894_000001_000005	SRR5467137	98.76	100	100	SAMN06266358	Active sludge microbial communities from Klosterneuburg, Austria - Klosterneuburg WWTP active sludge MT KNB_A1_L metatranscriptome
Obelisk_000894_000001_000006	SRR5467137	98.76	100	100	SAMN06266358	Active sludge microbial communities from Klosterneuburg, Austria - Klosterneuburg WWTP active sludge MT KNB_A1_L metatranscriptome
Obelisk_000894_000001_000007	SRR5467137	98.76	100	100	SAMN06266358	Active sludge microbial communities from Klosterneuburg, Austria - Klosterneuburg WWTP active sludge MT KNB_A1_L metatranscriptome
Obelisk_000894_000001_000008	SRR5467137	98.76	100	100	SAMN06266358	Active sludge microbial communities from Klosterneuburg, Austria - Klosterneuburg WWTP active sludge MT KNB_A1_L metatranscriptome
Obelisk_000894_000001_000009	SRR5467137	98.76	100	100	SAMN06266358	Active sludge microbial communities from Klosterneuburg, Austria - Klosterneuburg WWTP active sludge MT KNB_A1_L metatranscriptome
Obelisk_000894_000001_000010	SRR5467137	98.76	100	100	SAMN06266358	Active sludge microbial communities from Klosterneuburg, Austria - Klosterneuburg WWTP active sludge MT KNB_A1_L metatranscriptome
Obelisk_000894_000001_000011	SRR5467137	98.76	100	100	SAMN06266358	Active sludge microbial communities from Klosterneuburg, Austria - Klosterneuburg WWTP active sludge MT KNB_A1_L metatranscriptome
Obelisk_000894_000001_000012	SRR5467137	98.76	100	100	SAMN06266358	Active sludge microbial communities from Klosterneuburg, Austria - Klosterneuburg WWTP active sludge MT KNB_A1_L metatranscriptome
Obelisk_000894_000001_000014	SRR5467137	98.76	100	100	SAMN06266358	Active sludge microbial communities from Klosterneuburg, Austria - Klosterneuburg WWTP active sludge MT KNB_A1_L metatranscriptome
Obelisk_000894_000001_000015	SRR5467137	98.76	100	100	SAMN06266358	Active sludge microbial communities from Klosterneuburg, Austria - Klosterneuburg WWTP active sludge MT KNB_A1_L metatranscriptome
Obelisk_000894_000001_000016	SRR5467137	98.76	100	100	SAMN06266358	Active sludge microbial communities from Klosterneuburg, Austria - Klosterneuburg WWTP active sludge MT KNB_A1_L metatranscriptome
Obelisk_000894_000001_000017	SRR5467137	98.76	100	100	SAMN06266358	Active sludge microbial communities from Klosterneuburg, Austria - Klosterneuburg WWTP active sludge MT KNB_A1_L metatranscriptome
Obelisk_000894_000001_000019	SRR5467137	98.76	100	100	SAMN06266358	Active sludge microbial communities from Klosterneuburg, Austria - Klosterneuburg WWTP active sludge MT KNB_A1_L metatranscriptome
Obelisk_000894_000001_000020	SRR5467137	98.76	100	100	SAMN06266358	Active sludge microbial communities from Klosterneuburg, Austria - Klosterneuburg WWTP active sludge MT KNB_A1_L metatranscriptome
Obelisk_000894_000001_000021	SRR5467137	98.76	100	100	SAMN06266358	Active sludge microbial communities from Klosterneuburg, Austria - Klosterneuburg WWTP active sludge MT KNB_A1_L metatranscriptome
Obelisk_000894_000001_000022	SRR5467137	98.76	100	100	SAMN06266358	Active sludge microbial communities from Klosterneuburg, Austria - Klosterneuburg WWTP active sludge MT KNB_A1_L metatranscriptome
Obelisk_000894_000001_000023	SRR5467137	98.76	100	100	SAMN06266358	Active sludge microbial communities from Klosterneuburg, Austria - Klosterneuburg WWTP active sludge MT KNB_A1_L metatranscriptome
Obelisk_000894_000001_000024	SRR5467137	98.76	100	100	SAMN06266358	Active sludge microbial communities from Klosterneuburg, Austria - Klosterneuburg WWTP active sludge MT KNB_A1_L metatranscriptome
Obelisk_000894_000001_000025	SRR5467137	98.76	100	100	SAMN06266358	Active sludge microbial communities from Klosterneuburg, Austria - Klosterneuburg WWTP active sludge MT KNB_A1_L metatranscriptome
Obelisk_000894_000001_000029	SRR5467137	98.76	100	100	SAMN06266358	Active sludge microbial communities from Klosterneuburg, Austria - Klosterneuburg WWTP active sludge MT KNB_A1_L metatranscriptome
Obelisk_000918_000002_000010	SRR5467137	97.46	100	100	SAMN06266358	Active sludge microbial communities from Klosterneuburg, Austria - Klosterneuburg WWTP active sludge MT KNB_A1_L metatranscriptome
Obelisk_000918_000002_000003	SRR5467137	97.45	100	100	SAMN06266358	Active sludge microbial communities from Klosterneuburg, Austria - Klosterneuburg WWTP active sludge MT KNB_A1_L metatranscriptome
Obelisk_000918_000002_000009	SRR5467137	97.45	100	100	SAMN06266358	Active sludge microbial communities from Klosterneuburg, Austria - Klosterneuburg WWTP active sludge MT KNB_A1_L metatranscriptome
Obelisk_001729_000001_000007	SRR5467137	77.16	100	100	SAMN06266358	Active sludge microbial communities from Klosterneuburg, Austria - Klosterneuburg WWTP active sludge MT KNB_A1_L metatranscriptome
Obelisk_000918_000002_000011	SRR5467137	98.44	99	99	SAMN06266358	Active sludge microbial communities from Klosterneuburg, Austria - Klosterneuburg WWTP active sludge MT KNB_A1_L metatranscriptome
Obelisk_001729_000001_000009	SRR5467137	75.18	98.7	98.7	SAMN06266358	Active sludge microbial communities from Klosterneuburg, Austria - Klosterneuburg WWTP active sludge MT KNB_A1_L metatranscriptome
Obelisk_000918_000002_000002	SRR5467137	97.45	98	98	SAMN06266358	Active sludge microbial communities from Klosterneuburg, Austria - Klosterneuburg WWTP active sludge MT KNB_A1_L metatranscriptome
Obelisk_000970_000001_000021	SRR5467137	96.23	97.98	97.98	SAMN06266358	Active sludge microbial communities from Klosterneuburg, Austria - Klosterneuburg WWTP active sludge MT KNB_A1_L metatranscriptome
Obelisk_000970_000001_000022	SRR5467137	96.23	97.98	97.98	SAMN06266358	Active sludge microbial communities from Klosterneuburg, Austria - Klosterneuburg WWTP active sludge MT KNB_A1_L metatranscriptome
Obelisk_000970_000001_000024	SRR5467137	96.23	97.98	97.98	SAMN06266358	Active sludge microbial communities from Klosterneuburg, Austria - Klosterneuburg WWTP active sludge MT KNB_A1_L metatranscriptome
Obelisk_000970_000001_000026	SRR5467137	96.23	97.98	97.98	SAMN06266358	Active sludge microbial communities from Klosterneuburg, Austria - Klosterneuburg WWTP active sludge MT KNB_A1_L metatranscriptome
Obelisk_000970_000001_000028	SRR5467137	96.23	97.98	97.98	SAMN06266358	Active sludge microbial communities from Klosterneuburg, Austria - Klosterneuburg WWTP active sludge MT KNB_A1_L metatranscriptome
Obelisk_000970_000001_000023	SRR5467137	95.26	97.96	97.96	SAMN06266358	Active sludge microbial communities from Klosterneuburg, Austria - Klosterneuburg WWTP active sludge MT KNB_A1_L metatranscriptome
Obelisk_000970_000001_000025	SRR5467137	95.26	97.96	97.96	SAMN06266358	Active sludge microbial communities from Klosterneuburg, Austria - Klosterneuburg WWTP active sludge MT KNB_A1_L metatranscriptome
Obelisk_000978_000001_000017	SRR5467137	93.6	97.92	97.92	SAMN06266358	Active sludge microbial communities from Klosterneuburg, Austria - Klosterneuburg WWTP active sludge MT KNB_A1_L metatranscriptome
Obelisk_000978_000001_000021	SRR5467137	93.6	97.92	97.92	SAMN06266358	Active sludge microbial communities from Klosterneuburg, Austria - Klosterneuburg WWTP active sludge MT KNB_A1_L metatranscriptome
Obelisk_000978_000001_000025	SRR5467137	93.6	97.92	97.92	SAMN06266358	Active sludge microbial communities from Klosterneuburg, Austria - Klosterneuburg WWTP active sludge MT KNB_A1_L metatranscriptome
Obelisk_000978_000001_000026	SRR5467137	93.6	97.92	97.92	SAMN06266358	Active sludge microbial communities from Klosterneuburg, Austria - Klosterneuburg WWTP active sludge MT KNB_A1_L metatranscriptome
Obelisk_000978_000001_000032	SRR5467137	93.6	97.92	97.92	SAMN06266358	Active sludge microbial communities from Klosterneuburg, Austria - Klosterneuburg WWTP active sludge MT KNB_A1_L metatranscriptome
Obelisk_000978_000001_000014	SRR5467137	93.59	97.92	97.92	SAMN06266358	Active sludge microbial communities from Klosterneuburg, Austria - Klosterneuburg WWTP active sludge MT KNB_A1_L metatranscriptome
Obelisk_000978_000001_000015	SRR5467137	93.59	97.92	97.92	SAMN06266358	Active sludge microbial communities from Klosterneuburg, Austria - Klosterneuburg WWTP active sludge MT KNB_A1_L metatranscriptome
Obelisk_000978_000001_000016	SRR5467137	93.59	97.92	97.92	SAMN06266358	Active sludge microbial communities from Klosterneuburg, Austria - Klosterneuburg WWTP active sludge MT KNB_A1_L metatranscriptome
Obelisk_000978_000001_000019	SRR5467137	93.59	97.92	97.92	SAMN06266358	Active sludge microbial communities from Klosterneuburg, Austria - Klosterneuburg WWTP active sludge MT KNB_A1_L metatranscriptome
Obelisk_000978_000001_000020	SRR5467137	93.59	97.92	97.92	SAMN06266358	Active sludge microbial communities from Klosterneuburg, Austria - Klosterneuburg WWTP active sludge MT KNB_A1_L metatranscriptome
Obelisk_000978_000001_000024	SRR5467137	93.59	97.92	97.92	SAMN06266358	Active sludge microbial communities from Klosterneuburg, Austria - Klosterneuburg WWTP active sludge MT KNB_A1_L metatranscriptome
Obelisk_000978_000001_000027	SRR5467137	93.59	97.92	97.92	SAMN06266358	Active sludge microbial communities from Klosterneuburg, Austria - Klosterneuburg WWTP active sludge MT KNB_A1_L metatranscriptome
Obelisk_000978_000001_000031	SRR5467137	93.59	97.92	97.92	SAMN06266358	Active sludge microbial communities from Klosterneuburg, Austria - Klosterneuburg WWTP active sludge MT KNB_A1_L metatranscriptome
Obelisk_000978_000001_000036	SRR5467137	93.59	97.92	97.92	SAMN06266358	Active sludge microbial communities from Klosterneuburg, Austria - Klosterneuburg WWTP active sludge MT KNB_A1_L metatranscriptome
Obelisk_000978_000001_000013	SRR5467137	92.6	97.89	97.9	SAMN06266358	Active sludge microbial communities from Klosterneuburg, Austria - Klosterneuburg WWTP active sludge MT KNB_A1_L metatranscriptome
Obelisk_000978_000001_000018	SRR5467137	92.6	97.89	97.9	SAMN06266358	Active sludge microbial communities from Klosterneuburg, Austria - Klosterneuburg WWTP active sludge MT KNB_A1_L metatranscriptome
Obelisk_000978_000001_000022	SRR5467137	92.6	97.89	97.9	SAMN06266358	Active sludge microbial communities from Klosterneuburg, Austria - Klosterneuburg WWTP active sludge MT KNB_A1_L metatranscriptome
Obelisk_000978_000001_000023	SRR5467137	92.6	97.89	97.9	SAMN06266358	Active sludge microbial communities from Klosterneuburg, Austria - Klosterneuburg WWTP active sludge MT KNB_A1_L metatranscriptome
Obelisk_000978_000001_000028	SRR5467137	92.6	97.89	97.9	SAMN06266358	Active sludge microbial communities from Klosterneuburg, Austria - Klosterneuburg WWTP active sludge MT KNB_A1_L metatranscriptome
Obelisk_000978_000001_000029	SRR5467137	92.6	97.89	97.9	SAMN06266358	Active sludge microbial communities from Klosterneuburg, Austria - Klosterneuburg WWTP active sludge MT KNB_A1_L metatranscriptome
Obelisk_000978_000001_000030	SRR5467137	92.6	97.89	97.9	SAMN06266358	Active sludge microbial communities from Klosterneuburg, Austria - Klosterneuburg WWTP active sludge MT KNB_A1_L metatranscriptome
Obelisk_000978_000001_000033	SRR5467137	92.6	97.89	97.9	SAMN06266358	Active sludge microbial communities from Klosterneuburg, Austria - Klosterneuburg WWTP active sludge MT KNB_A1_L metatranscriptome
Obelisk_000978_000001_000034	SRR5467137	92.6	97.89	97.9	SAMN06266358	Active sludge microbial communities from Klosterneuburg, Austria - Klosterneuburg WWTP active sludge MT KNB_A1_L metatranscriptome
Obelisk_000978_000001_000035	SRR5467137	92.6	97.89	97.9	SAMN06266358	Active sludge microbial communities from Klosterneuburg, Austria - Klosterneuburg WWTP active sludge MT KNB_A1_L metatranscriptome
Obelisk_001729_000001_000006	SRR5467137	74.19	97.4	97.4	SAMN06266358	Active sludge microbial communities from Klosterneuburg, Austria - Klosterneuburg WWTP active sludge MT KNB_A1_L metatranscriptome
Obelisk_000970_000001_000003	SRR5467137	97.25	97.03	97.02	SAMN06266358	Active sludge microbial communities from Klosterneuburg, Austria - Klosterneuburg WWTP active sludge MT KNB_A1_L metatranscriptome
Obelisk_000970_000001_000001	SRR5467137	88.33	95.7	95.68	SAMN06266358	Active sludge microbial communities from Klosterneuburg, Austria - Klosterneuburg WWTP active sludge MT KNB_A1_L metatranscriptome
Obelisk_000970_000001_000027	SRR5467137	95.24	95.05	95.04	SAMN06266358	Active sludge microbial communities from Klosterneuburg, Austria - Klosterneuburg WWTP active sludge MT KNB_A1_L metatranscriptome
Obelisk_000970_000001_000042	SRR5467137	94.26	95	94.98	SAMN06266358	Active sludge microbial communities from Klosterneuburg, Austria - Klosterneuburg WWTP active sludge MT KNB_A1_L metatranscriptome
Obelisk_000918_000002_000008	SRR5467137	96.45	94.17	94.15	SAMN06266358	Active sludge microbial communities from Klosterneuburg, Austria - Klosterneuburg WWTP active sludge MT KNB_A1_L metatranscriptome
Obelisk_000970_000001_000032	SRR5467137	96.23	93.27	93.26	SAMN06266358	Active sludge microbial communities from Klosterneuburg, Austria - Klosterneuburg WWTP active sludge MT KNB_A1_L metatranscriptome
Obelisk_000970_000001_000036	SRR5467137	96.23	93.27	93.26	SAMN06266358	Active sludge microbial communities from Klosterneuburg, Austria - Klosterneuburg WWTP active sludge MT KNB_A1_L metatranscriptome
Obelisk_000970_000001_000039	SRR5467137	96.23	93.27	93.26	SAMN06266358	Active sludge microbial communities from Klosterneuburg, Austria - Klosterneuburg WWTP active sludge MT KNB_A1_L metatranscriptome
Obelisk_000970_000001_000041	SRR5467137	96.23	93.27	93.26	SAMN06266358	Active sludge microbial communities from Klosterneuburg, Austria - Klosterneuburg WWTP active sludge MT KNB_A1_L metatranscriptome
Obelisk_000918_000002_000006	SRR5467137	95.44	93.2	93.18	SAMN06266358	Active sludge microbial communities from Klosterneuburg, Austria - Klosterneuburg WWTP active sludge MT KNB_A1_L metatranscriptome
Obelisk_000970_000001_000019	SRR5467137	93.25	93.07	93.06	SAMN06266358	Active sludge microbial communities from Klosterneuburg, Austria - Klosterneuburg WWTP active sludge MT KNB_A1_L metatranscriptome
Obelisk_000970_000001_000020	SRR5467137	93.25	93.07	93.06	SAMN06266358	Active sludge microbial communities from Klosterneuburg, Austria - Klosterneuburg WWTP active sludge MT KNB_A1_L metatranscriptome
Obelisk_000970_000001_000029	SRR5467137	93.25	93.07	93.06	SAMN06266358	Active sludge microbial communities from Klosterneuburg, Austria - Klosterneuburg WWTP active sludge MT KNB_A1_L metatranscriptome
Obelisk_000970_000001_000030	SRR5467137	93.25	93.07	93.06	SAMN06266358	Active sludge microbial communities from Klosterneuburg, Austria - Klosterneuburg WWTP active sludge MT KNB_A1_L metatranscriptome
Obelisk_000970_000001_000031	SRR5467137	93.25	93.07	93.06	SAMN06266358	Active sludge microbial communities from Klosterneuburg, Austria - Klosterneuburg WWTP active sludge MT KNB_A1_L metatranscriptome
Obelisk_000970_000001_000033	SRR5467137	93.25	93.07	93.06	SAMN06266358	Active sludge microbial communities from Klosterneuburg, Austria - Klosterneuburg WWTP active sludge MT KNB_A1_L metatranscriptome
Obelisk_000970_000001_000034	SRR5467137	93.25	93.07	93.06	SAMN06266358	Active sludge microbial communities from Klosterneuburg, Austria - Klosterneuburg WWTP active sludge MT KNB_A1_L metatranscriptome
Obelisk_000970_000001_000035	SRR5467137	93.25	93.07	93.06	SAMN06266358	Active sludge microbial communities from Klosterneuburg, Austria - Klosterneuburg WWTP active sludge MT KNB_A1_L metatranscriptome
Obelisk_000970_000001_000038	SRR5467137	93.25	93.07	93.06	SAMN06266358	Active sludge microbial communities from Klosterneuburg, Austria - Klosterneuburg WWTP active sludge MT KNB_A1_L metatranscriptome
Obelisk_000970_000001_000040	SRR5467137	93.25	93.07	93.06	SAMN06266358	Active sludge microbial communities from Klosterneuburg, Austria - Klosterneuburg WWTP active sludge MT KNB_A1_L metatranscriptome
Obelisk_000970_000001_000016	SRR5467137	93.25	92.16	92.15	SAMN06266358	Active sludge microbial communities from Klosterneuburg, Austria - Klosterneuburg WWTP active sludge MT KNB_A1_L metatranscriptome
Obelisk_000970_000001_000017	SRR5467137	92.27	92.08	92.07	SAMN06266358	Active sludge microbial communities from Klosterneuburg, Austria - Klosterneuburg WWTP active sludge MT KNB_A1_L metatranscriptome
Obelisk_000970_000001_000006	SRR5467137	92.25	91.18	91.16	SAMN06266358	Active sludge microbial communities from Klosterneuburg, Austria - Klosterneuburg WWTP active sludge MT KNB_A1_L metatranscriptome
Obelisk_000970_000001_000008	SRR5467137	92.25	91.18	91.16	SAMN06266358	Active sludge microbial communities from Klosterneuburg, Austria - Klosterneuburg WWTP active sludge MT KNB_A1_L metatranscriptome
Obelisk_000970_000001_000011	SRR5467137	92.25	91.18	91.16	SAMN06266358	Active sludge microbial communities from Klosterneuburg, Austria - Klosterneuburg WWTP active sludge MT KNB_A1_L metatranscriptome
Obelisk_000970_000001_000013	SRR5467137	92.25	91.18	91.16	SAMN06266358	Active sludge microbial communities from Klosterneuburg, Austria - Klosterneuburg WWTP active sludge MT KNB_A1_L metatranscriptome
Obelisk_000970_000001_000018	SRR5467137	92.25	91.18	91.16	SAMN06266358	Active sludge microbial communities from Klosterneuburg, Austria - Klosterneuburg WWTP active sludge MT KNB_A1_L metatranscriptome
Obelisk_000918_000002_000007	SRR5467137	92.46	91.18	91.15	SAMN06266358	Active sludge microbial communities from Klosterneuburg, Austria - Klosterneuburg WWTP active sludge MT KNB_A1_L metatranscriptome
Obelisk_001729_000001_000008	SRR5467137	70.24	89.87	89.84	SAMN06266358	Active sludge microbial communities from Klosterneuburg, Austria - Klosterneuburg WWTP active sludge MT KNB_A1_L metatranscriptome
Obelisk_000970_000001_000009	SRR5467137	90.26	88.35	88.33	SAMN06266358	Active sludge microbial communities from Klosterneuburg, Austria - Klosterneuburg WWTP active sludge MT KNB_A1_L metatranscriptome
Obelisk_000970_000001_000010	SRR5467137	90.26	88.35	88.33	SAMN06266358	Active sludge microbial communities from Klosterneuburg, Austria - Klosterneuburg WWTP active sludge MT KNB_A1_L metatranscriptome
Obelisk_000970_000001_000012	SRR5467137	90.26	88.35	88.33	SAMN06266358	Active sludge microbial communities from Klosterneuburg, Austria - Klosterneuburg WWTP active sludge MT KNB_A1_L metatranscriptome
Obelisk_000970_000001_000015	SRR5467137	90.26	88.35	88.33	SAMN06266358	Active sludge microbial communities from Klosterneuburg, Austria - Klosterneuburg WWTP active sludge MT KNB_A1_L metatranscriptome
Obelisk_000970_000001_000002	SRR5467137	89.28	88.24	88.21	SAMN06266358	Active sludge microbial communities from Klosterneuburg, Austria - Klosterneuburg WWTP active sludge MT KNB_A1_L metatranscriptome
Obelisk_000970_000001_000037	SRR5467137	89.28	88.24	88.21	SAMN06266358	Active sludge microbial communities from Klosterneuburg, Austria - Klosterneuburg WWTP active sludge MT KNB_A1_L metatranscriptome
Obelisk_001729_000001_000003	SRR5467137	70.23	87.65	87.61	SAMN06266358	Active sludge microbial communities from Klosterneuburg, Austria - Klosterneuburg WWTP active sludge MT KNB_A1_L metatranscriptome
Obelisk_000970_000001_000007	SRR5467137	88.28	87.25	87.23	SAMN06266358	Active sludge microbial communities from Klosterneuburg, Austria - Klosterneuburg WWTP active sludge MT KNB_A1_L metatranscriptome
Obelisk_000970_000001_000014	SRR5467137	88.28	87.25	87.23	SAMN06266358	Active sludge microbial communities from Klosterneuburg, Austria - Klosterneuburg WWTP active sludge MT KNB_A1_L metatranscriptome
Obelisk_000024_000001_000025	SRR9002164	113.76	100	100	SAMN06266359	Active sludge microbial communities from Klosterneuburg, Austria - Klosterneuburg WWTP active sludge MT KNB_A2_L metatranscriptome
Obelisk_000024_000001_000009	SRR9002164	111.75	100	100	SAMN06266359	Active sludge microbial communities from Klosterneuburg, Austria - Klosterneuburg WWTP active sludge MT KNB_A2_L metatranscriptome
Obelisk_000024_000001_000011	SRR9002164	111.75	100	100	SAMN06266359	Active sludge microbial communities from Klosterneuburg, Austria - Klosterneuburg WWTP active sludge MT KNB_A2_L metatranscriptome
Obelisk_000024_000001_000012	SRR9002164	111.75	100	100	SAMN06266359	Active sludge microbial communities from Klosterneuburg, Austria - Klosterneuburg WWTP active sludge MT KNB_A2_L metatranscriptome
Obelisk_000024_000001_000013	SRR9002164	111.75	100	100	SAMN06266359	Active sludge microbial communities from Klosterneuburg, Austria - Klosterneuburg WWTP active sludge MT KNB_A2_L metatranscriptome
Obelisk_000024_000001_000014	SRR9002164	111.75	100	100	SAMN06266359	Active sludge microbial communities from Klosterneuburg, Austria - Klosterneuburg WWTP active sludge MT KNB_A2_L metatranscriptome
Obelisk_000024_000001_000015	SRR9002164	111.75	100	100	SAMN06266359	Active sludge microbial communities from Klosterneuburg, Austria - Klosterneuburg WWTP active sludge MT KNB_A2_L metatranscriptome
Obelisk_000024_000001_000016	SRR9002164	111.75	100	100	SAMN06266359	Active sludge microbial communities from Klosterneuburg, Austria - Klosterneuburg WWTP active sludge MT KNB_A2_L metatranscriptome
Obelisk_000024_000001_000017	SRR9002164	111.75	100	100	SAMN06266359	Active sludge microbial communities from Klosterneuburg, Austria - Klosterneuburg WWTP active sludge MT KNB_A2_L metatranscriptome
Obelisk_000024_000001_000018	SRR9002164	111.75	100	100	SAMN06266359	Active sludge microbial communities from Klosterneuburg, Austria - Klosterneuburg WWTP active sludge MT KNB_A2_L metatranscriptome
Obelisk_000024_000001_000019	SRR9002164	111.75	100	100	SAMN06266359	Active sludge microbial communities from Klosterneuburg, Austria - Klosterneuburg WWTP active sludge MT KNB_A2_L metatranscriptome
Obelisk_000024_000001_000022	SRR9002164	111.75	100	100	SAMN06266359	Active sludge microbial communities from Klosterneuburg, Austria - Klosterneuburg WWTP active sludge MT KNB_A2_L metatranscriptome
Obelisk_000024_000001_000023	SRR9002164	111.75	100	100	SAMN06266359	Active sludge microbial communities from Klosterneuburg, Austria - Klosterneuburg WWTP active sludge MT KNB_A2_L metatranscriptome
Obelisk_000024_000001_000024	SRR9002164	111.75	100	100	SAMN06266359	Active sludge microbial communities from Klosterneuburg, Austria - Klosterneuburg WWTP active sludge MT KNB_A2_L metatranscriptome
Obelisk_000024_000001_000026	SRR9002164	111.75	100	100	SAMN06266359	Active sludge microbial communities from Klosterneuburg, Austria - Klosterneuburg WWTP active sludge MT KNB_A2_L metatranscriptome
Obelisk_000024_000001_000027	SRR9002164	111.75	100	100	SAMN06266359	Active sludge microbial communities from Klosterneuburg, Austria - Klosterneuburg WWTP active sludge MT KNB_A2_L metatranscriptome
Obelisk_000024_000001_000028	SRR9002164	111.75	100	100	SAMN06266359	Active sludge microbial communities from Klosterneuburg, Austria - Klosterneuburg WWTP active sludge MT KNB_A2_L metatranscriptome
Obelisk_000024_000001_000029	SRR9002164	111.75	100	100	SAMN06266359	Active sludge microbial communities from Klosterneuburg, Austria - Klosterneuburg WWTP active sludge MT KNB_A2_L metatranscriptome
Obelisk_000024_000001_000031	SRR9002164	111.75	100	100	SAMN06266359	Active sludge microbial communities from Klosterneuburg, Austria - Klosterneuburg WWTP active sludge MT KNB_A2_L metatranscriptome
Obelisk_000024_000001_000033	SRR9002164	111.75	100	100	SAMN06266359	Active sludge microbial communities from Klosterneuburg, Austria - Klosterneuburg WWTP active sludge MT KNB_A2_L metatranscriptome
Obelisk_000024_000001_000034	SRR9002164	111.75	100	100	SAMN06266359	Active sludge microbial communities from Klosterneuburg, Austria - Klosterneuburg WWTP active sludge MT KNB_A2_L metatranscriptome
Obelisk_000024_000001_000035	SRR9002164	111.75	100	100	SAMN06266359	Active sludge microbial communities from Klosterneuburg, Austria - Klosterneuburg WWTP active sludge MT KNB_A2_L metatranscriptome
Obelisk_000024_000001_000036	SRR9002164	111.75	100	100	SAMN06266359	Active sludge microbial communities from Klosterneuburg, Austria - Klosterneuburg WWTP active sludge MT KNB_A2_L metatranscriptome
Obelisk_000024_000001_000037	SRR9002164	111.75	100	100	SAMN06266359	Active sludge microbial communities from Klosterneuburg, Austria - Klosterneuburg WWTP active sludge MT KNB_A2_L metatranscriptome
Obelisk_000024_000001_000055	SRR9002164	110.94	100	100	SAMN06266359	Active sludge microbial communities from Klosterneuburg, Austria - Klosterneuburg WWTP active sludge MT KNB_A2_L metatranscriptome
Obelisk_000024_000001_000010	SRR9002164	110.77	100	100	SAMN06266359	Active sludge microbial communities from Klosterneuburg, Austria - Klosterneuburg WWTP active sludge MT KNB_A2_L metatranscriptome
Obelisk_000024_000001_000020	SRR9002164	110.77	100	100	SAMN06266359	Active sludge microbial communities from Klosterneuburg, Austria - Klosterneuburg WWTP active sludge MT KNB_A2_L metatranscriptome
Obelisk_000024_000001_000054	SRR9002164	109.97	100	100	SAMN06266359	Active sludge microbial communities from Klosterneuburg, Austria - Klosterneuburg WWTP active sludge MT KNB_A2_L metatranscriptome
Obelisk_000024_000001_000039	SRR9002164	109.94	100	100	SAMN06266359	Active sludge microbial communities from Klosterneuburg, Austria - Klosterneuburg WWTP active sludge MT KNB_A2_L metatranscriptome
Obelisk_000024_000001_000042	SRR9002164	109.94	100	100	SAMN06266359	Active sludge microbial communities from Klosterneuburg, Austria - Klosterneuburg WWTP active sludge MT KNB_A2_L metatranscriptome
Obelisk_000024_000001_000043	SRR9002164	109.94	100	100	SAMN06266359	Active sludge microbial communities from Klosterneuburg, Austria - Klosterneuburg WWTP active sludge MT KNB_A2_L metatranscriptome
Obelisk_000024_000001_000046	SRR9002164	109.94	100	100	SAMN06266359	Active sludge microbial communities from Klosterneuburg, Austria - Klosterneuburg WWTP active sludge MT KNB_A2_L metatranscriptome
Obelisk_000024_000001_000050	SRR9002164	109.94	100	100	SAMN06266359	Active sludge microbial communities from Klosterneuburg, Austria - Klosterneuburg WWTP active sludge MT KNB_A2_L metatranscriptome
Obelisk_000024_000001_000049	SRR9002164	108.96	100	100	SAMN06266359	Active sludge microbial communities from Klosterneuburg, Austria - Klosterneuburg WWTP active sludge MT KNB_A2_L metatranscriptome
Obelisk_000894_000001_000001	SRR9002164	101.75	100	100	SAMN06266359	Active sludge microbial communities from Klosterneuburg, Austria - Klosterneuburg WWTP active sludge MT KNB_A2_L metatranscriptome
Obelisk_000894_000001_000013	SRR9002164	100.76	100	100	SAMN06266359	Active sludge microbial communities from Klosterneuburg, Austria - Klosterneuburg WWTP active sludge MT KNB_A2_L metatranscriptome
Obelisk_000894_000001_000026	SRR9002164	100.76	100	100	SAMN06266359	Active sludge microbial communities from Klosterneuburg, Austria - Klosterneuburg WWTP active sludge MT KNB_A2_L metatranscriptome
Obelisk_000894_000001_000027	SRR9002164	100.76	100	100	SAMN06266359	Active sludge microbial communities from Klosterneuburg, Austria - Klosterneuburg WWTP active sludge MT KNB_A2_L metatranscriptome
Obelisk_000894_000001_000028	SRR9002164	100.76	100	100	SAMN06266359	Active sludge microbial communities from Klosterneuburg, Austria - Klosterneuburg WWTP active sludge MT KNB_A2_L metatranscriptome
Obelisk_000894_000001_000030	SRR9002164	100.76	100	100	SAMN06266359	Active sludge microbial communities from Klosterneuburg, Austria - Klosterneuburg WWTP active sludge MT KNB_A2_L metatranscriptome
Obelisk_000894_000001_000018	SRR9002164	99.76	100	100	SAMN06266359	Active sludge microbial communities from Klosterneuburg, Austria - Klosterneuburg WWTP active sludge MT KNB_A2_L metatranscriptome
Obelisk_000894_000001_000002	SRR9002164	98.76	100	100	SAMN06266359	Active sludge microbial communities from Klosterneuburg, Austria - Klosterneuburg WWTP active sludge MT KNB_A2_L metatranscriptome
Obelisk_000894_000001_000003	SRR9002164	98.76	100	100	SAMN06266359	Active sludge microbial communities from Klosterneuburg, Austria - Klosterneuburg WWTP active sludge MT KNB_A2_L metatranscriptome
Obelisk_000894_000001_000004	SRR9002164	98.76	100	100	SAMN06266359	Active sludge microbial communities from Klosterneuburg, Austria - Klosterneuburg WWTP active sludge MT KNB_A2_L metatranscriptome
Obelisk_000894_000001_000005	SRR9002164	98.76	100	100	SAMN06266359	Active sludge microbial communities from Klosterneuburg, Austria - Klosterneuburg WWTP active sludge MT KNB_A2_L metatranscriptome
Obelisk_000894_000001_000006	SRR9002164	98.76	100	100	SAMN06266359	Active sludge microbial communities from Klosterneuburg, Austria - Klosterneuburg WWTP active sludge MT KNB_A2_L metatranscriptome
Obelisk_000894_000001_000007	SRR9002164	98.76	100	100	SAMN06266359	Active sludge microbial communities from Klosterneuburg, Austria - Klosterneuburg WWTP active sludge MT KNB_A2_L metatranscriptome
Obelisk_000894_000001_000008	SRR9002164	98.76	100	100	SAMN06266359	Active sludge microbial communities from Klosterneuburg, Austria - Klosterneuburg WWTP active sludge MT KNB_A2_L metatranscriptome
Obelisk_000894_000001_000009	SRR9002164	98.76	100	100	SAMN06266359	Active sludge microbial communities from Klosterneuburg, Austria - Klosterneuburg WWTP active sludge MT KNB_A2_L metatranscriptome
Obelisk_000894_000001_000010	SRR9002164	98.76	100	100	SAMN06266359	Active sludge microbial communities from Klosterneuburg, Austria - Klosterneuburg WWTP active sludge MT KNB_A2_L metatranscriptome
Obelisk_000894_000001_000011	SRR9002164	98.76	100	100	SAMN06266359	Active sludge microbial communities from Klosterneuburg, Austria - Klosterneuburg WWTP active sludge MT KNB_A2_L metatranscriptome
Obelisk_000894_000001_000012	SRR9002164	98.76	100	100	SAMN06266359	Active sludge microbial communities from Klosterneuburg, Austria - Klosterneuburg WWTP active sludge MT KNB_A2_L metatranscriptome
Obelisk_000894_000001_000014	SRR9002164	98.76	100	100	SAMN06266359	Active sludge microbial communities from Klosterneuburg, Austria - Klosterneuburg WWTP active sludge MT KNB_A2_L metatranscriptome
Obelisk_000894_000001_000015	SRR9002164	98.76	100	100	SAMN06266359	Active sludge microbial communities from Klosterneuburg, Austria - Klosterneuburg WWTP active sludge MT KNB_A2_L metatranscriptome
Obelisk_000894_000001_000016	SRR9002164	98.76	100	100	SAMN06266359	Active sludge microbial communities from Klosterneuburg, Austria - Klosterneuburg WWTP active sludge MT KNB_A2_L metatranscriptome
Obelisk_000894_000001_000017	SRR9002164	98.76	100	100	SAMN06266359	Active sludge microbial communities from Klosterneuburg, Austria - Klosterneuburg WWTP active sludge MT KNB_A2_L metatranscriptome
Obelisk_000894_000001_000019	SRR9002164	98.76	100	100	SAMN06266359	Active sludge microbial communities from Klosterneuburg, Austria - Klosterneuburg WWTP active sludge MT KNB_A2_L metatranscriptome
Obelisk_000894_000001_000020	SRR9002164	98.76	100	100	SAMN06266359	Active sludge microbial communities from Klosterneuburg, Austria - Klosterneuburg WWTP active sludge MT KNB_A2_L metatranscriptome
Obelisk_000894_000001_000021	SRR9002164	98.76	100	100	SAMN06266359	Active sludge microbial communities from Klosterneuburg, Austria - Klosterneuburg WWTP active sludge MT KNB_A2_L metatranscriptome
Obelisk_000894_000001_000022	SRR9002164	98.76	100	100	SAMN06266359	Active sludge microbial communities from Klosterneuburg, Austria - Klosterneuburg WWTP active sludge MT KNB_A2_L metatranscriptome
Obelisk_000894_000001_000023	SRR9002164	98.76	100	100	SAMN06266359	Active sludge microbial communities from Klosterneuburg, Austria - Klosterneuburg WWTP active sludge MT KNB_A2_L metatranscriptome
Obelisk_000894_000001_000024	SRR9002164	98.76	100	100	SAMN06266359	Active sludge microbial communities from Klosterneuburg, Austria - Klosterneuburg WWTP active sludge MT KNB_A2_L metatranscriptome
Obelisk_000894_000001_000025	SRR9002164	98.76	100	100	SAMN06266359	Active sludge microbial communities from Klosterneuburg, Austria - Klosterneuburg WWTP active sludge MT KNB_A2_L metatranscriptome
Obelisk_000894_000001_000029	SRR9002164	98.76	100	100	SAMN06266359	Active sludge microbial communities from Klosterneuburg, Austria - Klosterneuburg WWTP active sludge MT KNB_A2_L metatranscriptome
Obelisk_000978_000001_000017	SRR9002164	95.59	100	100	SAMN06266359	Active sludge microbial communities from Klosterneuburg, Austria - Klosterneuburg WWTP active sludge MT KNB_A2_L metatranscriptome
Obelisk_000978_000001_000021	SRR9002164	95.59	100	100	SAMN06266359	Active sludge microbial communities from Klosterneuburg, Austria - Klosterneuburg WWTP active sludge MT KNB_A2_L metatranscriptome
Obelisk_000978_000001_000026	SRR9002164	95.59	100	100	SAMN06266359	Active sludge microbial communities from Klosterneuburg, Austria - Klosterneuburg WWTP active sludge MT KNB_A2_L metatranscriptome
Obelisk_000978_000001_000032	SRR9002164	95.59	100	100	SAMN06266359	Active sludge microbial communities from Klosterneuburg, Austria - Klosterneuburg WWTP active sludge MT KNB_A2_L metatranscriptome
Obelisk_000978_000001_000014	SRR9002164	95.58	100	100	SAMN06266359	Active sludge microbial communities from Klosterneuburg, Austria - Klosterneuburg WWTP active sludge MT KNB_A2_L metatranscriptome
Obelisk_000978_000001_000015	SRR9002164	95.58	100	100	SAMN06266359	Active sludge microbial communities from Klosterneuburg, Austria - Klosterneuburg WWTP active sludge MT KNB_A2_L metatranscriptome
Obelisk_000978_000001_000016	SRR9002164	95.58	100	100	SAMN06266359	Active sludge microbial communities from Klosterneuburg, Austria - Klosterneuburg WWTP active sludge MT KNB_A2_L metatranscriptome
Obelisk_000978_000001_000019	SRR9002164	95.58	100	100	SAMN06266359	Active sludge microbial communities from Klosterneuburg, Austria - Klosterneuburg WWTP active sludge MT KNB_A2_L metatranscriptome
Obelisk_000978_000001_000020	SRR9002164	95.58	100	100	SAMN06266359	Active sludge microbial communities from Klosterneuburg, Austria - Klosterneuburg WWTP active sludge MT KNB_A2_L metatranscriptome
Obelisk_000978_000001_000024	SRR9002164	95.58	100	100	SAMN06266359	Active sludge microbial communities from Klosterneuburg, Austria - Klosterneuburg WWTP active sludge MT KNB_A2_L metatranscriptome
Obelisk_000978_000001_000025	SRR9002164	95.58	100	100	SAMN06266359	Active sludge microbial communities from Klosterneuburg, Austria - Klosterneuburg WWTP active sludge MT KNB_A2_L metatranscriptome
Obelisk_000978_000001_000027	SRR9002164	95.58	100	100	SAMN06266359	Active sludge microbial communities from Klosterneuburg, Austria - Klosterneuburg WWTP active sludge MT KNB_A2_L metatranscriptome
Obelisk_000978_000001_000031	SRR9002164	95.58	100	100	SAMN06266359	Active sludge microbial communities from Klosterneuburg, Austria - Klosterneuburg WWTP active sludge MT KNB_A2_L metatranscriptome
Obelisk_000978_000001_000036	SRR9002164	95.58	100	100	SAMN06266359	Active sludge microbial communities from Klosterneuburg, Austria - Klosterneuburg WWTP active sludge MT KNB_A2_L metatranscriptome
Obelisk_000978_000001_000013	SRR9002164	94.59	100	100	SAMN06266359	Active sludge microbial communities from Klosterneuburg, Austria - Klosterneuburg WWTP active sludge MT KNB_A2_L metatranscriptome
Obelisk_000978_000001_000018	SRR9002164	94.59	100	100	SAMN06266359	Active sludge microbial communities from Klosterneuburg, Austria - Klosterneuburg WWTP active sludge MT KNB_A2_L metatranscriptome
Obelisk_000978_000001_000022	SRR9002164	94.59	100	100	SAMN06266359	Active sludge microbial communities from Klosterneuburg, Austria - Klosterneuburg WWTP active sludge MT KNB_A2_L metatranscriptome
Obelisk_000978_000001_000023	SRR9002164	94.59	100	100	SAMN06266359	Active sludge microbial communities from Klosterneuburg, Austria - Klosterneuburg WWTP active sludge MT KNB_A2_L metatranscriptome
Obelisk_000978_000001_000028	SRR9002164	94.59	100	100	SAMN06266359	Active sludge microbial communities from Klosterneuburg, Austria - Klosterneuburg WWTP active sludge MT KNB_A2_L metatranscriptome
Obelisk_000978_000001_000029	SRR9002164	94.59	100	100	SAMN06266359	Active sludge microbial communities from Klosterneuburg, Austria - Klosterneuburg WWTP active sludge MT KNB_A2_L metatranscriptome
Obelisk_000978_000001_000030	SRR9002164	94.59	100	100	SAMN06266359	Active sludge microbial communities from Klosterneuburg, Austria - Klosterneuburg WWTP active sludge MT KNB_A2_L metatranscriptome
Obelisk_000978_000001_000033	SRR9002164	94.59	100	100	SAMN06266359	Active sludge microbial communities from Klosterneuburg, Austria - Klosterneuburg WWTP active sludge MT KNB_A2_L metatranscriptome
Obelisk_000978_000001_000034	SRR9002164	94.59	100	100	SAMN06266359	Active sludge microbial communities from Klosterneuburg, Austria - Klosterneuburg WWTP active sludge MT KNB_A2_L metatranscriptome
Obelisk_000978_000001_000035	SRR9002164	94.59	100	100	SAMN06266359	Active sludge microbial communities from Klosterneuburg, Austria - Klosterneuburg WWTP active sludge MT KNB_A2_L metatranscriptome
Obelisk_001729_000001_000007	SRR9002164	76.17	98.72	98.72	SAMN06266359	Active sludge microbial communities from Klosterneuburg, Austria - Klosterneuburg WWTP active sludge MT KNB_A2_L metatranscriptome
Obelisk_001729_000001_000009	SRR9002164	75.18	98.7	98.7	SAMN06266359	Active sludge microbial communities from Klosterneuburg, Austria - Klosterneuburg WWTP active sludge MT KNB_A2_L metatranscriptome
Obelisk_000024_000001_000021	SRR9002164	109.77	98.23	98.21	SAMN06266359	Active sludge microbial communities from Klosterneuburg, Austria - Klosterneuburg WWTP active sludge MT KNB_A2_L metatranscriptome
Obelisk_000016_000003_000033	SRR9002164	79.72	97.62	97.6	SAMN06266359	Active sludge microbial communities from Klosterneuburg, Austria - Klosterneuburg WWTP active sludge MT KNB_A2_L metatranscriptome
Obelisk_001729_000001_000006	SRR9002164	74.19	97.4	97.4	SAMN06266359	Active sludge microbial communities from Klosterneuburg, Austria - Klosterneuburg WWTP active sludge MT KNB_A2_L metatranscriptome
Obelisk_000024_000001_000030	SRR9002164	107.79	97.32	97.31	SAMN06266359	Active sludge microbial communities from Klosterneuburg, Austria - Klosterneuburg WWTP active sludge MT KNB_A2_L metatranscriptome
Obelisk_000024_000001_000032	SRR9002164	107.79	97.32	97.31	SAMN06266359	Active sludge microbial communities from Klosterneuburg, Austria - Klosterneuburg WWTP active sludge MT KNB_A2_L metatranscriptome
Obelisk_000024_000001_000003	SRR9002164	106.8	97.3	97.27	SAMN06266359	Active sludge microbial communities from Klosterneuburg, Austria - Klosterneuburg WWTP active sludge MT KNB_A2_L metatranscriptome
Obelisk_000970_000001_000016	SRR9002164	97.22	96.08	96.07	SAMN06266359	Active sludge microbial communities from Klosterneuburg, Austria - Klosterneuburg WWTP active sludge MT KNB_A2_L metatranscriptome
Obelisk_000918_000002_000004	SRR9002164	96.45	96.04	96.04	SAMN06266359	Active sludge microbial communities from Klosterneuburg, Austria - Klosterneuburg WWTP active sludge MT KNB_A2_L metatranscriptome
Obelisk_000970_000001_000017	SRR9002164	96.24	96.04	96.03	SAMN06266359	Active sludge microbial communities from Klosterneuburg, Austria - Klosterneuburg WWTP active sludge MT KNB_A2_L metatranscriptome
Obelisk_000970_000001_000003	SRR9002164	96.24	96.04	96.02	SAMN06266359	Active sludge microbial communities from Klosterneuburg, Austria - Klosterneuburg WWTP active sludge MT KNB_A2_L metatranscriptome
Obelisk_000918_000002_000002	SRR9002164	95.46	96	96	SAMN06266359	Active sludge microbial communities from Klosterneuburg, Austria - Klosterneuburg WWTP active sludge MT KNB_A2_L metatranscriptome
Obelisk_000918_000002_000011	SRR9002164	95.46	96	96	SAMN06266359	Active sludge microbial communities from Klosterneuburg, Austria - Klosterneuburg WWTP active sludge MT KNB_A2_L metatranscriptome
Obelisk_000918_000002_000005	SRR9002164	95.45	96	96	SAMN06266359	Active sludge microbial communities from Klosterneuburg, Austria - Klosterneuburg WWTP active sludge MT KNB_A2_L metatranscriptome
Obelisk_000970_000001_000021	SRR9002164	94.24	95.96	95.95	SAMN06266359	Active sludge microbial communities from Klosterneuburg, Austria - Klosterneuburg WWTP active sludge MT KNB_A2_L metatranscriptome
Obelisk_000970_000001_000022	SRR9002164	94.24	95.96	95.95	SAMN06266359	Active sludge microbial communities from Klosterneuburg, Austria - Klosterneuburg WWTP active sludge MT KNB_A2_L metatranscriptome
Obelisk_000970_000001_000024	SRR9002164	94.24	95.96	95.95	SAMN06266359	Active sludge microbial communities from Klosterneuburg, Austria - Klosterneuburg WWTP active sludge MT KNB_A2_L metatranscriptome
Obelisk_000970_000001_000026	SRR9002164	94.24	95.96	95.95	SAMN06266359	Active sludge microbial communities from Klosterneuburg, Austria - Klosterneuburg WWTP active sludge MT KNB_A2_L metatranscriptome
Obelisk_000970_000001_000028	SRR9002164	94.24	95.96	95.95	SAMN06266359	Active sludge microbial communities from Klosterneuburg, Austria - Klosterneuburg WWTP active sludge MT KNB_A2_L metatranscriptome
Obelisk_000918_000002_000010	SRR9002164	93.48	95.92	95.92	SAMN06266359	Active sludge microbial communities from Klosterneuburg, Austria - Klosterneuburg WWTP active sludge MT KNB_A2_L metatranscriptome
Obelisk_000918_000002_000003	SRR9002164	93.47	95.92	95.92	SAMN06266359	Active sludge microbial communities from Klosterneuburg, Austria - Klosterneuburg WWTP active sludge MT KNB_A2_L metatranscriptome
Obelisk_000918_000002_000009	SRR9002164	93.47	95.92	95.92	SAMN06266359	Active sludge microbial communities from Klosterneuburg, Austria - Klosterneuburg WWTP active sludge MT KNB_A2_L metatranscriptome
Obelisk_000970_000001_000023	SRR9002164	93.27	95.92	95.91	SAMN06266359	Active sludge microbial communities from Klosterneuburg, Austria - Klosterneuburg WWTP active sludge MT KNB_A2_L metatranscriptome
Obelisk_000970_000001_000025	SRR9002164	93.27	95.92	95.91	SAMN06266359	Active sludge microbial communities from Klosterneuburg, Austria - Klosterneuburg WWTP active sludge MT KNB_A2_L metatranscriptome
Obelisk_000024_000001_000044	SRR9002164	106	95.54	95.51	SAMN06266359	Active sludge microbial communities from Klosterneuburg, Austria - Klosterneuburg WWTP active sludge MT KNB_A2_L metatranscriptome
Obelisk_000024_000001_000045	SRR9002164	105.98	95.54	95.51	SAMN06266359	Active sludge microbial communities from Klosterneuburg, Austria - Klosterneuburg WWTP active sludge MT KNB_A2_L metatranscriptome
Obelisk_000024_000001_000040	SRR9002164	105.97	95.54	95.51	SAMN06266359	Active sludge microbial communities from Klosterneuburg, Austria - Klosterneuburg WWTP active sludge MT KNB_A2_L metatranscriptome
Obelisk_000024_000001_000048	SRR9002164	105.97	95.54	95.51	SAMN06266359	Active sludge microbial communities from Klosterneuburg, Austria - Klosterneuburg WWTP active sludge MT KNB_A2_L metatranscriptome
Obelisk_000024_000001_000052	SRR9002164	105.97	95.54	95.51	SAMN06266359	Active sludge microbial communities from Klosterneuburg, Austria - Klosterneuburg WWTP active sludge MT KNB_A2_L metatranscriptome
Obelisk_000024_000001_000041	SRR9002164	104.98	95.5	95.47	SAMN06266359	Active sludge microbial communities from Klosterneuburg, Austria - Klosterneuburg WWTP active sludge MT KNB_A2_L metatranscriptome
Obelisk_000024_000001_000047	SRR9002164	104.98	95.5	95.47	SAMN06266359	Active sludge microbial communities from Klosterneuburg, Austria - Klosterneuburg WWTP active sludge MT KNB_A2_L metatranscriptome
Obelisk_000024_000001_000051	SRR9002164	104.98	95.5	95.47	SAMN06266359	Active sludge microbial communities from Klosterneuburg, Austria - Klosterneuburg WWTP active sludge MT KNB_A2_L metatranscriptome
Obelisk_000024_000001_000053	SRR9002164	104.98	95.5	95.47	SAMN06266359	Active sludge microbial communities from Klosterneuburg, Austria - Klosterneuburg WWTP active sludge MT KNB_A2_L metatranscriptome
Obelisk_000918_000002_000008	SRR9002164	97.45	95.15	95.14	SAMN06266359	Active sludge microbial communities from Klosterneuburg, Austria - Klosterneuburg WWTP active sludge MT KNB_A2_L metatranscriptome
Obelisk_000918_000002_000006	SRR9002164	97.44	95.15	95.13	SAMN06266359	Active sludge microbial communities from Klosterneuburg, Austria - Klosterneuburg WWTP active sludge MT KNB_A2_L metatranscriptome
Obelisk_000970_000001_000027	SRR9002164	95.24	95.05	95.04	SAMN06266359	Active sludge microbial communities from Klosterneuburg, Austria - Klosterneuburg WWTP active sludge MT KNB_A2_L metatranscriptome
Obelisk_000024_000001_000006	SRR9002164	104.83	94.64	94.61	SAMN06266359	Active sludge microbial communities from Klosterneuburg, Austria - Klosterneuburg WWTP active sludge MT KNB_A2_L metatranscriptome
Obelisk_000970_000001_000032	SRR9002164	97.21	94.23	94.22	SAMN06266359	Active sludge microbial communities from Klosterneuburg, Austria - Klosterneuburg WWTP active sludge MT KNB_A2_L metatranscriptome
Obelisk_000970_000001_000036	SRR9002164	97.21	94.23	94.22	SAMN06266359	Active sludge microbial communities from Klosterneuburg, Austria - Klosterneuburg WWTP active sludge MT KNB_A2_L metatranscriptome
Obelisk_000970_000001_000039	SRR9002164	97.21	94.23	94.22	SAMN06266359	Active sludge microbial communities from Klosterneuburg, Austria - Klosterneuburg WWTP active sludge MT KNB_A2_L metatranscriptome
Obelisk_000970_000001_000041	SRR9002164	97.21	94.23	94.22	SAMN06266359	Active sludge microbial communities from Klosterneuburg, Austria - Klosterneuburg WWTP active sludge MT KNB_A2_L metatranscriptome
Obelisk_000970_000001_000006	SRR9002164	95.23	94.12	94.11	SAMN06266359	Active sludge microbial communities from Klosterneuburg, Austria - Klosterneuburg WWTP active sludge MT KNB_A2_L metatranscriptome
Obelisk_000970_000001_000008	SRR9002164	95.23	94.12	94.11	SAMN06266359	Active sludge microbial communities from Klosterneuburg, Austria - Klosterneuburg WWTP active sludge MT KNB_A2_L metatranscriptome
Obelisk_000970_000001_000011	SRR9002164	95.23	94.12	94.11	SAMN06266359	Active sludge microbial communities from Klosterneuburg, Austria - Klosterneuburg WWTP active sludge MT KNB_A2_L metatranscriptome
Obelisk_000970_000001_000013	SRR9002164	95.23	94.12	94.11	SAMN06266359	Active sludge microbial communities from Klosterneuburg, Austria - Klosterneuburg WWTP active sludge MT KNB_A2_L metatranscriptome
Obelisk_000970_000001_000018	SRR9002164	95.23	94.12	94.11	SAMN06266359	Active sludge microbial communities from Klosterneuburg, Austria - Klosterneuburg WWTP active sludge MT KNB_A2_L metatranscriptome
Obelisk_000970_000001_000019	SRR9002164	94.23	94.06	94.05	SAMN06266359	Active sludge microbial communities from Klosterneuburg, Austria - Klosterneuburg WWTP active sludge MT KNB_A2_L metatranscriptome
Obelisk_000970_000001_000020	SRR9002164	94.23	94.06	94.05	SAMN06266359	Active sludge microbial communities from Klosterneuburg, Austria - Klosterneuburg WWTP active sludge MT KNB_A2_L metatranscriptome
Obelisk_000970_000001_000029	SRR9002164	94.23	94.06	94.05	SAMN06266359	Active sludge microbial communities from Klosterneuburg, Austria - Klosterneuburg WWTP active sludge MT KNB_A2_L metatranscriptome
Obelisk_000970_000001_000030	SRR9002164	94.23	94.06	94.05	SAMN06266359	Active sludge microbial communities from Klosterneuburg, Austria - Klosterneuburg WWTP active sludge MT KNB_A2_L metatranscriptome
Obelisk_000970_000001_000031	SRR9002164	94.23	94.06	94.05	SAMN06266359	Active sludge microbial communities from Klosterneuburg, Austria - Klosterneuburg WWTP active sludge MT KNB_A2_L metatranscriptome
Obelisk_000970_000001_000033	SRR9002164	94.23	94.06	94.05	SAMN06266359	Active sludge microbial communities from Klosterneuburg, Austria - Klosterneuburg WWTP active sludge MT KNB_A2_L metatranscriptome
Obelisk_000970_000001_000034	SRR9002164	94.23	94.06	94.05	SAMN06266359	Active sludge microbial communities from Klosterneuburg, Austria - Klosterneuburg WWTP active sludge MT KNB_A2_L metatranscriptome
Obelisk_000970_000001_000035	SRR9002164	94.23	94.06	94.05	SAMN06266359	Active sludge microbial communities from Klosterneuburg, Austria - Klosterneuburg WWTP active sludge MT KNB_A2_L metatranscriptome
Obelisk_000970_000001_000038	SRR9002164	94.23	94.06	94.05	SAMN06266359	Active sludge microbial communities from Klosterneuburg, Austria - Klosterneuburg WWTP active sludge MT KNB_A2_L metatranscriptome
Obelisk_000970_000001_000040	SRR9002164	94.23	94.06	94.05	SAMN06266359	Active sludge microbial communities from Klosterneuburg, Austria - Klosterneuburg WWTP active sludge MT KNB_A2_L metatranscriptome
Obelisk_000024_000001_000038	SRR9002164	103.86	92.92	92.87	SAMN06266359	Active sludge microbial communities from Klosterneuburg, Austria - Klosterneuburg WWTP active sludge MT KNB_A2_L metatranscriptome
Obelisk_000024_000001_000004	SRR9002164	102.85	92.86	92.8	SAMN06266359	Active sludge microbial communities from Klosterneuburg, Austria - Klosterneuburg WWTP active sludge MT KNB_A2_L metatranscriptome
Obelisk_000024_000001_000005	SRR9002164	102.85	92.86	92.8	SAMN06266359	Active sludge microbial communities from Klosterneuburg, Austria - Klosterneuburg WWTP active sludge MT KNB_A2_L metatranscriptome
Obelisk_000970_000001_000009	SRR9002164	94.23	92.23	92.21	SAMN06266359	Active sludge microbial communities from Klosterneuburg, Austria - Klosterneuburg WWTP active sludge MT KNB_A2_L metatranscriptome
Obelisk_000970_000001_000010	SRR9002164	94.23	92.23	92.21	SAMN06266359	Active sludge microbial communities from Klosterneuburg, Austria - Klosterneuburg WWTP active sludge MT KNB_A2_L metatranscriptome
Obelisk_000970_000001_000012	SRR9002164	94.23	92.23	92.21	SAMN06266359	Active sludge microbial communities from Klosterneuburg, Austria - Klosterneuburg WWTP active sludge MT KNB_A2_L metatranscriptome
Obelisk_000970_000001_000015	SRR9002164	94.23	92.23	92.21	SAMN06266359	Active sludge microbial communities from Klosterneuburg, Austria - Klosterneuburg WWTP active sludge MT KNB_A2_L metatranscriptome
Obelisk_000918_000002_000007	SRR9002164	93.46	92.16	92.14	SAMN06266359	Active sludge microbial communities from Klosterneuburg, Austria - Klosterneuburg WWTP active sludge MT KNB_A2_L metatranscriptome
Obelisk_000970_000001_000002	SRR9002164	93.26	92.16	92.14	SAMN06266359	Active sludge microbial communities from Klosterneuburg, Austria - Klosterneuburg WWTP active sludge MT KNB_A2_L metatranscriptome
Obelisk_000970_000001_000007	SRR9002164	93.24	92.16	92.13	SAMN06266359	Active sludge microbial communities from Klosterneuburg, Austria - Klosterneuburg WWTP active sludge MT KNB_A2_L metatranscriptome
Obelisk_000970_000001_000014	SRR9002164	93.24	92.16	92.13	SAMN06266359	Active sludge microbial communities from Klosterneuburg, Austria - Klosterneuburg WWTP active sludge MT KNB_A2_L metatranscriptome
Obelisk_000970_000001_000001	SRR9002164	84.36	91.4	91.38	SAMN06266359	Active sludge microbial communities from Klosterneuburg, Austria - Klosterneuburg WWTP active sludge MT KNB_A2_L metatranscriptome
Obelisk_001729_000001_000003	SRR9002164	72.21	90.12	90.09	SAMN06266359	Active sludge microbial communities from Klosterneuburg, Austria - Klosterneuburg WWTP active sludge MT KNB_A2_L metatranscriptome
Obelisk_000970_000001_000042	SRR9002164	89.28	90	89.96	SAMN06266359	Active sludge microbial communities from Klosterneuburg, Austria - Klosterneuburg WWTP active sludge MT KNB_A2_L metatranscriptome
Obelisk_000024_000001_000001	SRR9002164	101.89	89.57	89.5	SAMN06266359	Active sludge microbial communities from Klosterneuburg, Austria - Klosterneuburg WWTP active sludge MT KNB_A2_L metatranscriptome
Obelisk_000024_000001_000008	SRR9002164	99.89	89.38	89.31	SAMN06266359	Active sludge microbial communities from Klosterneuburg, Austria - Klosterneuburg WWTP active sludge MT KNB_A2_L metatranscriptome
Obelisk_000970_000001_000037	SRR9002164	90.26	89.22	89.18	SAMN06266359	Active sludge microbial communities from Klosterneuburg, Austria - Klosterneuburg WWTP active sludge MT KNB_A2_L metatranscriptome
Obelisk_000024_000001_000007	SRR9002164	98.9	88.5	88.42	SAMN06266359	Active sludge microbial communities from Klosterneuburg, Austria - Klosterneuburg WWTP active sludge MT KNB_A2_L metatranscriptome
Obelisk_000017_000003_000015	SRR9002405	120.88	100	100	SAMN06265210	Active sludge microbial communities from Klosterneuburg, Austria - Klosterneuburg WWTP active sludge MT KNB_A3_L metatranscriptome
Obelisk_000017_000003_000016	SRR9002405	120.88	100	100	SAMN06265210	Active sludge microbial communities from Klosterneuburg, Austria - Klosterneuburg WWTP active sludge MT KNB_A3_L metatranscriptome
Obelisk_000017_000003_000014	SRR9002405	119.83	100	100	SAMN06265210	Active sludge microbial communities from Klosterneuburg, Austria - Klosterneuburg WWTP active sludge MT KNB_A3_L metatranscriptome
Obelisk_000024_000001_000025	SRR9002405	113.76	100	100	SAMN06265210	Active sludge microbial communities from Klosterneuburg, Austria - Klosterneuburg WWTP active sludge MT KNB_A3_L metatranscriptome
Obelisk_000024_000001_000009	SRR9002405	111.75	100	100	SAMN06265210	Active sludge microbial communities from Klosterneuburg, Austria - Klosterneuburg WWTP active sludge MT KNB_A3_L metatranscriptome
Obelisk_000024_000001_000011	SRR9002405	111.75	100	100	SAMN06265210	Active sludge microbial communities from Klosterneuburg, Austria - Klosterneuburg WWTP active sludge MT KNB_A3_L metatranscriptome
Obelisk_000024_000001_000012	SRR9002405	111.75	100	100	SAMN06265210	Active sludge microbial communities from Klosterneuburg, Austria - Klosterneuburg WWTP active sludge MT KNB_A3_L metatranscriptome
Obelisk_000024_000001_000013	SRR9002405	111.75	100	100	SAMN06265210	Active sludge microbial communities from Klosterneuburg, Austria - Klosterneuburg WWTP active sludge MT KNB_A3_L metatranscriptome
Obelisk_000024_000001_000014	SRR9002405	111.75	100	100	SAMN06265210	Active sludge microbial communities from Klosterneuburg, Austria - Klosterneuburg WWTP active sludge MT KNB_A3_L metatranscriptome
Obelisk_000024_000001_000015	SRR9002405	111.75	100	100	SAMN06265210	Active sludge microbial communities from Klosterneuburg, Austria - Klosterneuburg WWTP active sludge MT KNB_A3_L metatranscriptome
Obelisk_000024_000001_000016	SRR9002405	111.75	100	100	SAMN06265210	Active sludge microbial communities from Klosterneuburg, Austria - Klosterneuburg WWTP active sludge MT KNB_A3_L metatranscriptome
Obelisk_000024_000001_000017	SRR9002405	111.75	100	100	SAMN06265210	Active sludge microbial communities from Klosterneuburg, Austria - Klosterneuburg WWTP active sludge MT KNB_A3_L metatranscriptome
Obelisk_000024_000001_000018	SRR9002405	111.75	100	100	SAMN06265210	Active sludge microbial communities from Klosterneuburg, Austria - Klosterneuburg WWTP active sludge MT KNB_A3_L metatranscriptome
Obelisk_000024_000001_000019	SRR9002405	111.75	100	100	SAMN06265210	Active sludge microbial communities from Klosterneuburg, Austria - Klosterneuburg WWTP active sludge MT KNB_A3_L metatranscriptome
Obelisk_000024_000001_000022	SRR9002405	111.75	100	100	SAMN06265210	Active sludge microbial communities from Klosterneuburg, Austria - Klosterneuburg WWTP active sludge MT KNB_A3_L metatranscriptome
Obelisk_000024_000001_000023	SRR9002405	111.75	100	100	SAMN06265210	Active sludge microbial communities from Klosterneuburg, Austria - Klosterneuburg WWTP active sludge MT KNB_A3_L metatranscriptome
Obelisk_000024_000001_000024	SRR9002405	111.75	100	100	SAMN06265210	Active sludge microbial communities from Klosterneuburg, Austria - Klosterneuburg WWTP active sludge MT KNB_A3_L metatranscriptome
Obelisk_000024_000001_000026	SRR9002405	111.75	100	100	SAMN06265210	Active sludge microbial communities from Klosterneuburg, Austria - Klosterneuburg WWTP active sludge MT KNB_A3_L metatranscriptome
Obelisk_000024_000001_000027	SRR9002405	111.75	100	100	SAMN06265210	Active sludge microbial communities from Klosterneuburg, Austria - Klosterneuburg WWTP active sludge MT KNB_A3_L metatranscriptome
Obelisk_000024_000001_000028	SRR9002405	111.75	100	100	SAMN06265210	Active sludge microbial communities from Klosterneuburg, Austria - Klosterneuburg WWTP active sludge MT KNB_A3_L metatranscriptome
Obelisk_000024_000001_000029	SRR9002405	111.75	100	100	SAMN06265210	Active sludge microbial communities from Klosterneuburg, Austria - Klosterneuburg WWTP active sludge MT KNB_A3_L metatranscriptome
Obelisk_000024_000001_000031	SRR9002405	111.75	100	100	SAMN06265210	Active sludge microbial communities from Klosterneuburg, Austria - Klosterneuburg WWTP active sludge MT KNB_A3_L metatranscriptome
Obelisk_000024_000001_000033	SRR9002405	111.75	100	100	SAMN06265210	Active sludge microbial communities from Klosterneuburg, Austria - Klosterneuburg WWTP active sludge MT KNB_A3_L metatranscriptome
Obelisk_000024_000001_000034	SRR9002405	111.75	100	100	SAMN06265210	Active sludge microbial communities from Klosterneuburg, Austria - Klosterneuburg WWTP active sludge MT KNB_A3_L metatranscriptome
Obelisk_000024_000001_000035	SRR9002405	111.75	100	100	SAMN06265210	Active sludge microbial communities from Klosterneuburg, Austria - Klosterneuburg WWTP active sludge MT KNB_A3_L metatranscriptome
Obelisk_000024_000001_000036	SRR9002405	111.75	100	100	SAMN06265210	Active sludge microbial communities from Klosterneuburg, Austria - Klosterneuburg WWTP active sludge MT KNB_A3_L metatranscriptome
Obelisk_000024_000001_000037	SRR9002405	111.75	100	100	SAMN06265210	Active sludge microbial communities from Klosterneuburg, Austria - Klosterneuburg WWTP active sludge MT KNB_A3_L metatranscriptome
Obelisk_000024_000001_000044	SRR9002405	110.99	100	100	SAMN06265210	Active sludge microbial communities from Klosterneuburg, Austria - Klosterneuburg WWTP active sludge MT KNB_A3_L metatranscriptome
Obelisk_000024_000001_000045	SRR9002405	110.97	100	100	SAMN06265210	Active sludge microbial communities from Klosterneuburg, Austria - Klosterneuburg WWTP active sludge MT KNB_A3_L metatranscriptome
Obelisk_000024_000001_000040	SRR9002405	110.95	100	100	SAMN06265210	Active sludge microbial communities from Klosterneuburg, Austria - Klosterneuburg WWTP active sludge MT KNB_A3_L metatranscriptome
Obelisk_000024_000001_000048	SRR9002405	110.95	100	100	SAMN06265210	Active sludge microbial communities from Klosterneuburg, Austria - Klosterneuburg WWTP active sludge MT KNB_A3_L metatranscriptome
Obelisk_000024_000001_000052	SRR9002405	110.95	100	100	SAMN06265210	Active sludge microbial communities from Klosterneuburg, Austria - Klosterneuburg WWTP active sludge MT KNB_A3_L metatranscriptome
Obelisk_000024_000001_000055	SRR9002405	110.94	100	100	SAMN06265210	Active sludge microbial communities from Klosterneuburg, Austria - Klosterneuburg WWTP active sludge MT KNB_A3_L metatranscriptome
Obelisk_000024_000001_000010	SRR9002405	110.77	100	100	SAMN06265210	Active sludge microbial communities from Klosterneuburg, Austria - Klosterneuburg WWTP active sludge MT KNB_A3_L metatranscriptome
Obelisk_000024_000001_000020	SRR9002405	110.77	100	100	SAMN06265210	Active sludge microbial communities from Klosterneuburg, Austria - Klosterneuburg WWTP active sludge MT KNB_A3_L metatranscriptome
Obelisk_000024_000001_000041	SRR9002405	109.97	100	100	SAMN06265210	Active sludge microbial communities from Klosterneuburg, Austria - Klosterneuburg WWTP active sludge MT KNB_A3_L metatranscriptome
Obelisk_000024_000001_000047	SRR9002405	109.97	100	100	SAMN06265210	Active sludge microbial communities from Klosterneuburg, Austria - Klosterneuburg WWTP active sludge MT KNB_A3_L metatranscriptome
Obelisk_000024_000001_000051	SRR9002405	109.97	100	100	SAMN06265210	Active sludge microbial communities from Klosterneuburg, Austria - Klosterneuburg WWTP active sludge MT KNB_A3_L metatranscriptome
Obelisk_000024_000001_000053	SRR9002405	109.97	100	100	SAMN06265210	Active sludge microbial communities from Klosterneuburg, Austria - Klosterneuburg WWTP active sludge MT KNB_A3_L metatranscriptome
Obelisk_000024_000001_000054	SRR9002405	109.97	100	100	SAMN06265210	Active sludge microbial communities from Klosterneuburg, Austria - Klosterneuburg WWTP active sludge MT KNB_A3_L metatranscriptome
Obelisk_000024_000001_000039	SRR9002405	109.94	100	100	SAMN06265210	Active sludge microbial communities from Klosterneuburg, Austria - Klosterneuburg WWTP active sludge MT KNB_A3_L metatranscriptome
Obelisk_000024_000001_000042	SRR9002405	109.94	100	100	SAMN06265210	Active sludge microbial communities from Klosterneuburg, Austria - Klosterneuburg WWTP active sludge MT KNB_A3_L metatranscriptome
[truncated: 125,419 more rows]
