# Supplementary material for: Viroid-like “obelisk” agents are widespread in the ocean and exceed the abundance of RNA viruses in the prokaryotic fraction
Source: ISME J. 2025 Feb 25;19(1):wraf033. doi: 10.1093/ismejo/wraf033 (PMC11922315; doi:10.1093/ismejo/wraf033)
Supplement: Supplementary_Material_wraf033 [file supplementary_material_wraf033.zip › Supplementary_Material_wraf033/ST11_Obelisk_MATOU_occurrences.xlsx]

## Sheet: Hoja1
Obelisk	Tara Eukaryotic Sample	Abundance RPKM (reads per kilo base covered per million of mapped reads)
MATOU-v1.5.105884968	11SUR1MMQQ14	1.09789e-07
MATOU-v1.5.105884968	142SUR1QQSS14	4.0912e-08
MATOU-v1.5.105884968	152SUR2MMQQ14	2.7579e-08
MATOU-v1.5.105884968	153MXL01QQSS14	3.82642e-08
MATOU-v1.5.105884968	210SUR1SSUU13	5.63853e-08
MATOU-v1.5.105884968	22DCM1GGMM14	2.75954e-08
MATOU-v1.5.105884968	22DCM2MMQQ14	3.47165e-08
MATOU-v1.5.105884968	22SUR1GGMM14	2.504e-08
MATOU-v1.5.105884968	22SUR1QQSS14	7.11237e-08
MATOU-v1.5.105884968	25DCM1GGMM14	1.27827e-07
MATOU-v1.5.105884968	25DCM1MMQQ14	3.64223e-08
MATOU-v1.5.105884968	39OTH02GGMM14	1.92898e-07
MATOU-v1.5.105884968	39OTH03GGMM14	6.46509e-08
MATOU-v1.5.105884968	40ZZZ08KKZZ14	1.3613e-07
MATOU-v1.5.105884968	41SUR1GGMM14	2.87687e-07
MATOU-v1.5.105884968	47SUR2GGQQ14	2.172e-07
MATOU-v1.5.105884968	4DCM1MMQQ14	3.39045e-08
MATOU-v1.5.105884968	4SUR1GGMM14	4.89303e-08
MATOU-v1.5.105884968	4SUR1MMQQ14	5.71995e-08
MATOU-v1.5.105884968	51DCM1GGMM14	7.90011e-08
MATOU-v1.5.105884968	64SUR1GGMM14	5.61004e-08
MATOU-v1.5.105884968	65SUR2GGMM14	2.53554e-08
MATOU-v1.5.105884968	68SUR1MMQQ14	5.69853e-08
MATOU-v1.5.105884968	70SUR1MMQQ14	3.13955e-07
MATOU-v1.5.105884968	72DCM1MMQQ14	8.7607e-08
MATOU-v1.5.105884968	72SUR2MMQQ14	1.51872e-07
MATOU-v1.5.105884968	76DCM1MMQQ14	1.33947e-07
MATOU-v1.5.105884968	76DCM1QQSS14	3.1775e-08
MATOU-v1.5.105884968	76SUR2QQSS14	1.97154e-07
MATOU-v1.5.105884968	76SUR7MMQQ14	1.35937e-06
MATOU-v1.5.105884968	78DCM1QQSS14	3.61469e-08
MATOU-v1.5.105884968	78SUR1MMQQ14	2.03345e-06
MATOU-v1.5.105884968	7SUR2GGMM14	5.74446e-08
MATOU-v1.5.59455598	11SUR1MMQQ14	9.80623e-08
MATOU-v1.5.59455598	46SUR1MMQQ14	1.11427e-06
MATOU-v1.5.59455598	47DCM04GGZZ14	1.09193e-07
MATOU-v1.5.59455598	51DCM1GGMM14	1.08806e-07
MATOU-v1.5.59455598	51SUR1MMQQ14	4.19338e-08
MATOU-v1.5.22908322	100DCM1GGZZ14	2.64939e-07
MATOU-v1.5.22908322	100DCM1MMQQ14	5.46462e-08
MATOU-v1.5.22908322	100MES1GGKK14	2.29729e-06
MATOU-v1.5.22908322	109MES1GGKK14	1.58195e-07
MATOU-v1.5.22908322	110DCM1GGMM14	1.76301e-07
MATOU-v1.5.22908322	110SUR1GGMM14	4.54742e-08
MATOU-v1.5.22908322	110SUR1GGZZ14	6.46522e-08
MATOU-v1.5.22908322	111DCM2GGMM14	6.44476e-08
MATOU-v1.5.22908322	131DCM1GGZZ14	1.22548e-07
MATOU-v1.5.22908322	131DCM1MMQQ14	1.67774e-07
MATOU-v1.5.22908322	132DCM1GGMM14	1.66853e-06
MATOU-v1.5.22908322	132DCM1GGZZ14	1.48855e-06
MATOU-v1.5.22908322	132DCM1MMQQ14	1.13456e-07
MATOU-v1.5.22908322	135DCM1GGMM14	2.32007e-07
MATOU-v1.5.22908322	142DCM2GGMM14	3.45288e-08
MATOU-v1.5.22908322	144SUR2MMQQ14	3.64955e-08
MATOU-v1.5.22908322	150SUR1QQSS14	2.61864e-08
MATOU-v1.5.22908322	152MXL03GGZZ14	2.59379e-08
MATOU-v1.5.22908322	153MXL01QQSS14	3.57867e-08
MATOU-v1.5.22908322	155MES1GGZZ14	1.70582e-06
MATOU-v1.5.22908322	155MES1KKQQ14	7.84202e-08
MATOU-v1.5.22908322	155MES2KKQQ14	7.70857e-07
MATOU-v1.5.22908322	18DCM1GGMM14	1.05592e-07
MATOU-v1.5.22908322	210MES1GGZZ13	3.8971e-08
MATOU-v1.5.22908322	25DCM1GGMM14	9.20883e-07
MATOU-v1.5.22908322	25DCM1MMQQ14	3.46155e-07
MATOU-v1.5.22908322	40ZZZ010KKZZ14	2.35942e-07
MATOU-v1.5.22908322	41DCM1GGMM14	1.32893e-07
MATOU-v1.5.22908322	51DCM1GGMM14	1.89979e-07
MATOU-v1.5.22908322	64SUR1GGMM14	1.54734e-07
MATOU-v1.5.22908322	64SUR1QQSS14	3.20937e-08
MATOU-v1.5.22908322	64SUR1SSUU14	3.00526e-08
MATOU-v1.5.22908322	65SUR1QQSS14	2.05105e-08
MATOU-v1.5.22908322	65SUR2GGMM14	2.52717e-08
MATOU-v1.5.22908322	66DCM1GGMM14	2.53612e-08
MATOU-v1.5.22908322	66SUR1GGMM14	2.4115e-07
MATOU-v1.5.22908322	68DCM1GGZZ14	3.12992e-08
MATOU-v1.5.22908322	72DCM1GGMM14	6.29787e-08
MATOU-v1.5.22908322	72SUR2MMQQ14	3.1319e-08
MATOU-v1.5.22908322	76DCM1MMQQ14	3.28152e-08
MATOU-v1.5.22908322	78DCM1GGZZ14	7.48115e-08
MATOU-v1.5.22908322	80DCM1GGMM14	1.62896e-07
MATOU-v1.5.22908322	9DCM1GGMM14	1.52591e-06
MATOU-v1.5.22908322	9DCM1MMQQ14	3.84009e-07
MATOU-v1.5.72372535	100DCM1GGMM14	3.36326e-08
MATOU-v1.5.72372535	100DCM1GGZZ14	9.94573e-07
MATOU-v1.5.72372535	111DCM2MMQQ14	2.32221e-07
MATOU-v1.5.72372535	135DCM1GGMM14	6.43116e-07
MATOU-v1.5.72372535	135SUR1GGMM14	5.58021e-08
MATOU-v1.5.72372535	145SUR1QQSS14	4.59674e-08
MATOU-v1.5.72372535	149SUR1QQSS14	9.15492e-08
MATOU-v1.5.72372535	150SUR1GGZZ14	3.09678e-08
MATOU-v1.5.72372535	151SUR2MMQQ14	8.82205e-08
MATOU-v1.5.72372535	152MXL03GGZZ14	4.80685e-08
MATOU-v1.5.72372535	155MES1GGZZ14	5.64676e-08
MATOU-v1.5.72372535	18DCM1GGMM14	1.47715e-07
MATOU-v1.5.72372535	22DCM2MMQQ14	3.82036e-08
MATOU-v1.5.72372535	22SUR1MMQQ14	3.23953e-08
MATOU-v1.5.72372535	25DCM1GGMM14	1.22653e-07
MATOU-v1.5.72372535	25DCM1MMQQ14	3.06524e-08
MATOU-v1.5.72372535	26SUR1GGQQ14	4.44346e-08
MATOU-v1.5.72372535	66DCM1GGMM14	2.53612e-08
MATOU-v1.5.72372535	66SUR1GGMM14	2.92159e-07
MATOU-v1.5.72372535	66SUR1MMQQ14	1.09215e-07
MATOU-v1.5.72372535	67SUR5GGMM14	9.6604e-08
MATOU-v1.5.72372535	78DCM1GGZZ14	7.47492e-08
MATOU-v1.5.72372535	78DCM1QQSS14	8.11297e-08
MATOU-v1.5.72372535	78SUR1GGZZ14	8.45983e-07
MATOU-v1.5.72372535	7DCM2MMQQ14	3.2086e-07
MATOU-v1.5.72372535	7SUR2GGMM14	8.92443e-08
MATOU-v1.5.72372535	80DCM1GGMM14	5.39435e-07
MATOU-v1.5.72372535	80DCM1MMQQ14	1.15095e-07
MATOU-v1.5.72372535	80DCM1QQSS14	8.49093e-08
MATOU-v1.5.72372535	80SUR1GGMM14	1.54781e-06
MATOU-v1.5.72372535	93DCM3MMQQ14	4.13328e-08
MATOU-v1.5.72372535	93SUR2GGMM14	2.53827e-07
MATOU-v1.5.72372535	9DCM1GGMM14	1.13703e-06
MATOU-v1.5.72372535	9DCM1MMQQ14	1.81847e-07
MATOU-v1.5.98754316	68MES1GGKK14	6.10284e-07
MATOU-v1.5.98754316	98MES1GGKK14	1.11042e-07
MATOU-v1.5.1313404	100DCM1GGMM14	3.36326e-08
MATOU-v1.5.1313404	100DCM1GGZZ14	1.25191e-07
MATOU-v1.5.1313404	102DCM1GGMM14	3.03832e-08
MATOU-v1.5.1313404	102DCM1MMQQ14	4.00682e-08
MATOU-v1.5.1313404	111DCM2MMQQ14	8.34229e-08
MATOU-v1.5.1313404	135DCM1GGMM14	2.82027e-07
MATOU-v1.5.1313404	135DCM1GGZZ14	2.31416e-07
MATOU-v1.5.1313404	135DCM1QQSS14	2.54971e-08
MATOU-v1.5.1313404	145SUR1GGMM14	3.44433e-08
MATOU-v1.5.1313404	149SUR1MMQQ14	1.30401e-07
MATOU-v1.5.1313404	150SUR1GGZZ14	6.23057e-08
MATOU-v1.5.1313404	151SUR2MMQQ14	9.52684e-08
MATOU-v1.5.1313404	152MXL03GGZZ14	6.8045e-08
MATOU-v1.5.1313404	153MXL01QQSS14	2.46255e-08
MATOU-v1.5.1313404	18DCM1GGMM14	2.02329e-07
MATOU-v1.5.1313404	22DCM2MMQQ14	7.8872e-08
MATOU-v1.5.1313404	22SUR1MMQQ14	4.81166e-08
MATOU-v1.5.1313404	25DCM1GGMM14	8.47797e-07
MATOU-v1.5.1313404	25DCM1MMQQ14	1.36986e-07
MATOU-v1.5.1313404	66DCM1GGMM14	2.53612e-08
MATOU-v1.5.1313404	66SUR1GGMM14	1.65033e-06
MATOU-v1.5.1313404	66SUR1MMQQ14	9.33637e-08
MATOU-v1.5.1313404	78DCM1GGZZ14	8.49423e-08
MATOU-v1.5.1313404	7DCM2GGMM14	4.29872e-08
MATOU-v1.5.1313404	7DCM2MMQQ14	9.74945e-08
MATOU-v1.5.1313404	80DCM1GGMM14	2.66742e-07
MATOU-v1.5.1313404	80DCM1MMQQ14	1.46805e-07
MATOU-v1.5.1313404	80SUR1GGMM14	9.7794e-07
MATOU-v1.5.1313404	81SUR1QQSS14	6.57186e-08
MATOU-v1.5.1313404	83SUR1MMQQ14	1.17877e-07
MATOU-v1.5.1313404	93SUR2GGMM14	3.69203e-07
MATOU-v1.5.1313404	9DCM1GGMM14	5.30835e-07
MATOU-v1.5.1313404	9DCM1MMQQ14	2.74419e-07
MATOU-v1.5.36394412	100DCM1GGZZ14	1.57705e-07
MATOU-v1.5.36394412	102DCM1MMQQ14	2.777e-08
MATOU-v1.5.36394412	111DCM2MMQQ14	1.30106e-07
MATOU-v1.5.36394412	135DCM1GGMM14	1.01455e-07
MATOU-v1.5.36394412	135DCM1GGZZ14	7.9539e-08
MATOU-v1.5.36394412	151SUR2MMQQ14	4.79645e-08
MATOU-v1.5.36394412	155MES1GGZZ14	1.11429e-07
MATOU-v1.5.36394412	18DCM1GGMM14	1.3325e-07
MATOU-v1.5.36394412	22DCM2MMQQ14	6.01237e-08
MATOU-v1.5.36394412	25DCM1GGMM14	3.04309e-07
MATOU-v1.5.36394412	25DCM1MMQQ14	5.52838e-08
MATOU-v1.5.36394412	66DCM1GGMM14	2.62716e-08
MATOU-v1.5.36394412	66SUR1GGMM14	3.77133e-07
MATOU-v1.5.36394412	66SUR1MMQQ14	6.08251e-08
MATOU-v1.5.36394412	80DCM1GGMM14	1.57341e-07
MATOU-v1.5.36394412	80DCM1MMQQ14	1.23316e-07
MATOU-v1.5.36394412	80SUR1GGMM14	2.14582e-07
MATOU-v1.5.36394412	81SUR1QQSS14	4.67165e-08
MATOU-v1.5.36394412	83SUR1MMQQ14	9.38652e-08
MATOU-v1.5.36394412	93SUR2GGMM14	1.34037e-07
MATOU-v1.5.36394412	9DCM1GGMM14	5.35415e-07
MATOU-v1.5.36394412	9DCM1MMQQ14	1.66346e-07
MATOU-v1.5.152825985	109MES1GGKK14	1.26011e-07
MATOU-v1.5.152825985	138MES1GGKK14	6.70978e-08
MATOU-v1.5.152825985	155MES1GGZZ14	2.48222e-06
MATOU-v1.5.152825985	155MES1KKQQ14	9.35625e-07
MATOU-v1.5.152825985	155MES2KKQQ14	4.06508e-07
MATOU-v1.5.152825985	39DCM1GGMM14	7.78453e-08
MATOU-v1.5.152825985	80DCM1GGMM14	2.85887e-07
MATOU-v1.5.152825985	80DCM1QQSS14	8.73858e-08
