# Supplementary material for: Viroid-like “obelisk” agents are widespread in the ocean and exceed the abundance of RNA viruses in the prokaryotic fraction
Source: ISME J. 2025 Feb 25;19(1):wraf033. doi: 10.1093/ismejo/wraf033 (PMC11922315; doi:10.1093/ismejo/wraf033)
Supplement: Supplementary_Material_wraf033 [file supplementary_material_wraf033.zip › Supplementary_Material_wraf033/ST12_Relative_Abundance_Obelisk_Tara_Eukaryotic.xlsx]

## Sheet: Eukaryotic_Obelisks_Abundance
Sample	Obelisk	x (nt recruited per metatranscriptome for each obelisk)	Obelisk_length (bp)	R_L (recruitment normalized per Obelisk length)	MTL (metatranscriptome size in Gbp)	R_MTL (total recruited nucleotides (kb) per kilobase of genome per gigabase of metatranscriptome (KPKG))
25DCM1GGMM14 (ERR1712167)	MATOU-v1.5.22908322	7077	649	10.9045	22.7705	0.478885
25DCM1GGMM14 (ERR1712167)	MATOU-v1.5.1313404	6783	373	18.185	22.7705	0.798619
25DCM1GGMM14 (ERR1712167)	MATOU-v1.5.36394412	6247	473	13.2072	22.7705	0.580012
25DCM1GGMM14 (ERR1712167)	MATOU-v1.5.72372535	5654	546	10.3553	22.7705	0.454768
25DCM1MMQQ14 (ERR1712110)	MATOU-v1.5.22908322	5080	649	7.82743	31.6738	0.247126
41SUR1GGMM14 (ERR1712023)	SAMEA2620169_NODE_3959_length_1403_cov_21.737389	2723	1403	1.94084	22.615	0.085821
41SUR1GGMM14 (ERR1712023)	SAMEA2619750_NODE_9227_length_1406_cov_500.491488	2723	1406	1.9367	22.615	0.0856379
41SUR1GGMM14 (ERR1712023)	SAMEA2620158_NODE_10225_length_1406_cov_48.061436	2723	1406	1.9367	22.615	0.0856379
41SUR1GGMM14 (ERR1712023)	Obelisk_000080_000002_000001	2719	1351	2.01258	22.615	0.0889933
41SUR1GGMM14 (ERR1712023)	Obelisk_000080_000002_000002	2719	1351	2.01258	22.615	0.0889933
41SUR1GGMM14 (ERR1712023)	Obelisk_000080_000002_000003	2719	1351	2.01258	22.615	0.0889933
41SUR1GGMM14 (ERR1712023)	MATOU-v1.5.105884968	2713	1414	1.91867	22.615	0.0848407
41SUR1GGMM14 (ERR1712023)	SAMEA2619970_k119_31740	2701	1367	1.97586	22.615	0.0873695
41SUR1GGMM14 (ERR1712023)	SAMEA2620217_NODE_17961_length_1055_cov_47.399000	2185	1055	2.07109	22.615	0.0915804
25DCM1GGMM14 (ERR1712167)	SAMEA2620085_NODE_17369_length_659_cov_42.336093	1569	659	2.38088	22.7705	0.10456
22DCM2MMQQ14 (ERR1712226)	MATOU-v1.5.72372535	1404	546	2.57143	35.8029	0.0718218
22DCM2MMQQ14 (ERR1712226)	MATOU-v1.5.1313404	1230	373	3.29759	35.8029	0.0921039
25DCM1GGMM14 (ERR1712167)	Obelisk_000080_000002_000001	1211	1351	0.896373	22.7705	0.0393655
25DCM1GGMM14 (ERR1712167)	Obelisk_000080_000002_000002	1211	1351	0.896373	22.7705	0.0393655
25DCM1GGMM14 (ERR1712167)	Obelisk_000080_000002_000003	1211	1351	0.896373	22.7705	0.0393655
25DCM1GGMM14 (ERR1712167)	SAMEA2620169_NODE_3959_length_1403_cov_21.737389	1211	1403	0.86315	22.7705	0.0379065
25DCM1GGMM14 (ERR1712167)	SAMEA2619750_NODE_9227_length_1406_cov_500.491488	1211	1406	0.861309	22.7705	0.0378256
25DCM1GGMM14 (ERR1712167)	MATOU-v1.5.105884968	1210	1414	0.855728	22.7705	0.0375805
25DCM1GGMM14 (ERR1712167)	SAMEA2619970_k119_31740	1208	1367	0.883687	22.7705	0.0388083
25DCM1GGMM14 (ERR1712167)	SAMEA2620158_NODE_10225_length_1406_cov_48.061436	1200	1406	0.853485	22.7705	0.037482
22DCM2MMQQ14 (ERR1712226)	MATOU-v1.5.36394412	1133	473	2.39535	35.8029	0.0669037
11SUR1MMQQ14 (ERR1712137)	MATOU-v1.5.105884968	1006	1414	0.711457	27.5294	0.0258435
11SUR1MMQQ14 (ERR1712137)	SAMEA2620217_NODE_17961_length_1055_cov_47.399000	909	1055	0.861611	27.5294	0.0312978
11SUR1MMQQ14 (ERR1712137)	SAMEA2619970_k119_31740	909	1367	0.66496	27.5294	0.0241545
11SUR1MMQQ14 (ERR1712137)	SAMEA2620169_NODE_3959_length_1403_cov_21.737389	909	1403	0.647897	27.5294	0.0235347
11SUR1MMQQ14 (ERR1712137)	SAMEA2619750_NODE_9227_length_1406_cov_500.491488	909	1406	0.646515	27.5294	0.0234845
11SUR1MMQQ14 (ERR1712137)	SAMEA2620158_NODE_10225_length_1406_cov_48.061436	909	1406	0.646515	27.5294	0.0234845
25DCM1MMQQ14 (ERR1712110)	MATOU-v1.5.72372535	885	546	1.62088	31.6738	0.0511742
11SUR1MMQQ14 (ERR1712137)	Obelisk_000080_000002_000001	865	1351	0.640266	27.5294	0.0232575
11SUR1MMQQ14 (ERR1712137)	Obelisk_000080_000002_000002	865	1351	0.640266	27.5294	0.0232575
11SUR1MMQQ14 (ERR1712137)	Obelisk_000080_000002_000003	865	1351	0.640266	27.5294	0.0232575
25DCM1GGMM14 (ERR1712167)	SAMEA2620217_NODE_17961_length_1055_cov_47.399000	808	1055	0.765877	22.7705	0.0336346
25DCM1MMQQ14 (ERR1712110)	MATOU-v1.5.1313404	794	373	2.12869	31.6738	0.0672066
25DCM1MMQQ14 (ERR1712110)	MATOU-v1.5.36394412	792	473	1.67442	31.6738	0.0528645
40ZZZ08KKZZ14 (ERR1712227)	SAMEA2620217_NODE_17961_length_1055_cov_47.399000	790	1055	0.748815	26.8817	0.0278559
40ZZZ08KKZZ14 (ERR1712227)	Obelisk_000080_000002_000001	790	1351	0.584752	26.8817	0.0217528
40ZZZ08KKZZ14 (ERR1712227)	Obelisk_000080_000002_000002	790	1351	0.584752	26.8817	0.0217528
40ZZZ08KKZZ14 (ERR1712227)	Obelisk_000080_000002_000003	790	1351	0.584752	26.8817	0.0217528
40ZZZ08KKZZ14 (ERR1712227)	SAMEA2619970_k119_31740	790	1367	0.577908	26.8817	0.0214982
40ZZZ08KKZZ14 (ERR1712227)	SAMEA2620169_NODE_3959_length_1403_cov_21.737389	790	1403	0.563079	26.8817	0.0209465
40ZZZ08KKZZ14 (ERR1712227)	SAMEA2619750_NODE_9227_length_1406_cov_500.491488	790	1406	0.561878	26.8817	0.0209018
40ZZZ08KKZZ14 (ERR1712227)	SAMEA2620158_NODE_10225_length_1406_cov_48.061436	790	1406	0.561878	26.8817	0.0209018
40ZZZ08KKZZ14 (ERR1712227)	MATOU-v1.5.105884968	790	1414	0.558699	26.8817	0.0207836
25DCM1GGMM14 (ERR1712167)	SAMEA2622886_NODE_14552_length_636_cov_4.361446	753	636	1.18396	22.7705	0.0519954
40ZZZ08KKZZ14 (ERR1712227)	SAMEA2620085_NODE_17369_length_659_cov_42.336093	686	659	1.04097	26.8817	0.0387241
153MXL01QQSS14 (ERR1719263)	MATOU-v1.5.22908322	500	649	0.770416	44.6801	0.0172429
41SUR1GGMM14 (ERR1712023)	Obelisk_000080_000001_000001	455	1391	0.327103	22.615	0.014464
153MXL01QQSS14 (ERR1719263)	SAMEA2620217_NODE_17961_length_1055_cov_47.399000	404	1055	0.382938	44.6801	0.00857066
153MXL01QQSS14 (ERR1719263)	SAMEA2619970_k119_31740	404	1367	0.295538	44.6801	0.00661452
153MXL01QQSS14 (ERR1719263)	SAMEA2620169_NODE_3959_length_1403_cov_21.737389	404	1403	0.287954	44.6801	0.0064448
153MXL01QQSS14 (ERR1719263)	SAMEA2619750_NODE_9227_length_1406_cov_500.491488	404	1406	0.28734	44.6801	0.00643105
153MXL01QQSS14 (ERR1719263)	SAMEA2620158_NODE_10225_length_1406_cov_48.061436	404	1406	0.28734	44.6801	0.00643105
153MXL01QQSS14 (ERR1719263)	MATOU-v1.5.105884968	404	1414	0.285714	44.6801	0.00639466
11SUR1MMQQ14 (ERR1712137)	Obelisk_000080_000001_000002	403	1389	0.290137	27.5294	0.0105392
11SUR1MMQQ14 (ERR1712137)	Obelisk_000080_000001_000003	403	1389	0.290137	27.5294	0.0105392
11SUR1MMQQ14 (ERR1712137)	Obelisk_000080_000001_000004	403	1389	0.290137	27.5294	0.0105392
11SUR1MMQQ14 (ERR1712137)	Obelisk_000080_000001_000005	403	1389	0.290137	27.5294	0.0105392
11SUR1MMQQ14 (ERR1712137)	Obelisk_000080_000001_000006	403	1389	0.290137	27.5294	0.0105392
11SUR1MMQQ14 (ERR1712137)	Obelisk_000080_000001_000007	403	1389	0.290137	27.5294	0.0105392
11SUR1MMQQ14 (ERR1712137)	Obelisk_000080_000001_000008	403	1389	0.290137	27.5294	0.0105392
153MXL01QQSS14 (ERR1719263)	Obelisk_000080_000002_000001	402	1351	0.297557	44.6801	0.00665973
153MXL01QQSS14 (ERR1719263)	Obelisk_000080_000002_000002	402	1351	0.297557	44.6801	0.00665973
153MXL01QQSS14 (ERR1719263)	Obelisk_000080_000002_000003	402	1351	0.297557	44.6801	0.00665973
41SUR1GGMM14 (ERR1712023)	MATOU-v1.5.59455598	369	1004	0.36753	22.615	0.0162516
41SUR1GGMM14 (ERR1712023)	Obelisk_000080_000001_000002	369	1389	0.265659	22.615	0.011747
41SUR1GGMM14 (ERR1712023)	Obelisk_000080_000001_000003	369	1389	0.265659	22.615	0.011747
41SUR1GGMM14 (ERR1712023)	Obelisk_000080_000001_000004	369	1389	0.265659	22.615	0.011747
41SUR1GGMM14 (ERR1712023)	Obelisk_000080_000001_000005	369	1389	0.265659	22.615	0.011747
41SUR1GGMM14 (ERR1712023)	Obelisk_000080_000001_000006	369	1389	0.265659	22.615	0.011747
41SUR1GGMM14 (ERR1712023)	Obelisk_000080_000001_000007	369	1389	0.265659	22.615	0.011747
41SUR1GGMM14 (ERR1712023)	Obelisk_000080_000001_000008	369	1389	0.265659	22.615	0.011747
11SUR1MMQQ14 (ERR1712137)	MATOU-v1.5.59455598	303	1004	0.301793	27.5294	0.0109626
11SUR1MMQQ14 (ERR1712137)	Obelisk_000080_000001_000001	303	1391	0.217829	27.5294	0.00791258
22DCM2MMQQ14 (ERR1712226)	Obelisk_000080_000002_000001	303	1351	0.224278	35.8029	0.00626425
22DCM2MMQQ14 (ERR1712226)	Obelisk_000080_000002_000002	303	1351	0.224278	35.8029	0.00626425
22DCM2MMQQ14 (ERR1712226)	Obelisk_000080_000002_000003	303	1351	0.224278	35.8029	0.00626425
22DCM2MMQQ14 (ERR1712226)	SAMEA2619970_k119_31740	303	1367	0.221653	35.8029	0.00619093
22DCM2MMQQ14 (ERR1712226)	SAMEA2620169_NODE_3959_length_1403_cov_21.737389	303	1403	0.215966	35.8029	0.00603207
22DCM2MMQQ14 (ERR1712226)	SAMEA2619750_NODE_9227_length_1406_cov_500.491488	303	1406	0.215505	35.8029	0.0060192
22DCM2MMQQ14 (ERR1712226)	SAMEA2620158_NODE_10225_length_1406_cov_48.061436	303	1406	0.215505	35.8029	0.0060192
22DCM2MMQQ14 (ERR1712226)	MATOU-v1.5.105884968	303	1414	0.214286	35.8029	0.00598515
40ZZZ08KKZZ14 (ERR1712227)	SAMEA2622886_NODE_14552_length_636_cov_4.361446	300	636	0.471698	26.8817	0.0175472
152SUR2MMQQ14 (ERR1712222)	MATOU-v1.5.105884968	202	1414	0.142857	6.22139	0.0229623
22DCM1GGMM14 (ERR1719473)	SAMEA2620217_NODE_17961_length_1055_cov_47.399000	202	1055	0.191469	42.3004	0.00452642
22DCM1GGMM14 (ERR1719473)	Obelisk_000080_000002_000001	202	1351	0.149519	42.3004	0.00353469
22DCM1GGMM14 (ERR1719473)	Obelisk_000080_000002_000002	202	1351	0.149519	42.3004	0.00353469
22DCM1GGMM14 (ERR1719473)	Obelisk_000080_000002_000003	202	1351	0.149519	42.3004	0.00353469
22DCM1GGMM14 (ERR1719473)	SAMEA2619970_k119_31740	202	1367	0.147769	42.3004	0.00349332
22DCM1GGMM14 (ERR1719473)	SAMEA2620169_NODE_3959_length_1403_cov_21.737389	202	1403	0.143977	42.3004	0.00340369
22DCM1GGMM14 (ERR1719473)	SAMEA2619750_NODE_9227_length_1406_cov_500.491488	202	1406	0.14367	42.3004	0.00339642
22DCM1GGMM14 (ERR1719473)	SAMEA2620158_NODE_10225_length_1406_cov_48.061436	202	1406	0.14367	42.3004	0.00339642
22DCM2MMQQ14 (ERR1712226)	SAMEA2620217_NODE_17961_length_1055_cov_47.399000	201	1055	0.190521	35.8029	0.00532139
152SUR2MMQQ14 (ERR1712222)	SAMEA2620217_NODE_17961_length_1055_cov_47.399000	200	1055	0.189573	6.22139	0.0304712
152SUR2MMQQ14 (ERR1712222)	SAMEA2619970_k119_31740	200	1367	0.146306	6.22139	0.0235166
152SUR2MMQQ14 (ERR1712222)	SAMEA2620169_NODE_3959_length_1403_cov_21.737389	200	1403	0.142552	6.22139	0.0229132
152SUR2MMQQ14 (ERR1712222)	SAMEA2619750_NODE_9227_length_1406_cov_500.491488	200	1406	0.142248	6.22139	0.0228643
152SUR2MMQQ14 (ERR1712222)	SAMEA2620158_NODE_10225_length_1406_cov_48.061436	200	1406	0.142248	6.22139	0.0228643
25DCM1GGMM14 (ERR1712167)	Obelisk_000080_000001_000001	191	1391	0.137311	22.7705	0.00603022
152SUR2MMQQ14 (ERR1712222)	Obelisk_000080_000002_000001	189	1351	0.139896	6.22139	0.0224863
152SUR2MMQQ14 (ERR1712222)	Obelisk_000080_000002_000002	189	1351	0.139896	6.22139	0.0224863
152SUR2MMQQ14 (ERR1712222)	Obelisk_000080_000002_000003	189	1351	0.139896	6.22139	0.0224863
25DCM1MMQQ14 (ERR1712110)	SAMEA2620217_NODE_17961_length_1055_cov_47.399000	179	1055	0.169668	31.6738	0.00535674
25DCM1MMQQ14 (ERR1712110)	Obelisk_000080_000002_000001	179	1351	0.132494	31.6738	0.00418309
25DCM1MMQQ14 (ERR1712110)	Obelisk_000080_000002_000002	179	1351	0.132494	31.6738	0.00418309
25DCM1MMQQ14 (ERR1712110)	Obelisk_000080_000002_000003	179	1351	0.132494	31.6738	0.00418309
25DCM1MMQQ14 (ERR1712110)	SAMEA2619970_k119_31740	179	1367	0.130944	31.6738	0.00413413
25DCM1MMQQ14 (ERR1712110)	SAMEA2620169_NODE_3959_length_1403_cov_21.737389	179	1403	0.127584	31.6738	0.00402806
25DCM1MMQQ14 (ERR1712110)	SAMEA2619750_NODE_9227_length_1406_cov_500.491488	179	1406	0.127312	31.6738	0.00401946
25DCM1MMQQ14 (ERR1712110)	SAMEA2620158_NODE_10225_length_1406_cov_48.061436	179	1406	0.127312	31.6738	0.00401946
25DCM1MMQQ14 (ERR1712110)	MATOU-v1.5.105884968	179	1414	0.126591	31.6738	0.00399672
39OTH02GGMM14 (ERR1711916)	Obelisk_000080_000002_000001	175	1351	0.129534	14.8047	0.00874948
39OTH02GGMM14 (ERR1711916)	Obelisk_000080_000002_000002	175	1351	0.129534	14.8047	0.00874948
39OTH02GGMM14 (ERR1711916)	Obelisk_000080_000002_000003	175	1351	0.129534	14.8047	0.00874948
39OTH02GGMM14 (ERR1711916)	SAMEA2619970_k119_31740	175	1367	0.128018	14.8047	0.00864708
39OTH02GGMM14 (ERR1711916)	SAMEA2620169_NODE_3959_length_1403_cov_21.737389	175	1403	0.124733	14.8047	0.0084252
39OTH02GGMM14 (ERR1711916)	SAMEA2619750_NODE_9227_length_1406_cov_500.491488	175	1406	0.124467	14.8047	0.00840722
39OTH02GGMM14 (ERR1711916)	SAMEA2620158_NODE_10225_length_1406_cov_48.061436	175	1406	0.124467	14.8047	0.00840722
39OTH02GGMM14 (ERR1711916)	MATOU-v1.5.105884968	175	1414	0.123762	14.8047	0.00835966
39OTH03GGMM14 (ERR1711991)	SAMEA2620085_NODE_17369_length_659_cov_42.336093	173	659	0.262519	23.7292	0.0110631
39OTH02GGMM14 (ERR1711916)	MATOU-v1.5.59455598	171	1004	0.170319	14.8047	0.0115044
39OTH02GGMM14 (ERR1711916)	Obelisk_000080_000001_000002	171	1389	0.12311	14.8047	0.0083156
39OTH02GGMM14 (ERR1711916)	Obelisk_000080_000001_000003	171	1389	0.12311	14.8047	0.0083156
39OTH02GGMM14 (ERR1711916)	Obelisk_000080_000001_000004	171	1389	0.12311	14.8047	0.0083156
39OTH02GGMM14 (ERR1711916)	Obelisk_000080_000001_000005	171	1389	0.12311	14.8047	0.0083156
39OTH02GGMM14 (ERR1711916)	Obelisk_000080_000001_000006	171	1389	0.12311	14.8047	0.0083156
39OTH02GGMM14 (ERR1711916)	Obelisk_000080_000001_000007	171	1389	0.12311	14.8047	0.0083156
39OTH02GGMM14 (ERR1711916)	Obelisk_000080_000001_000008	171	1389	0.12311	14.8047	0.0083156
39OTH02GGMM14 (ERR1711916)	Obelisk_000080_000001_000001	171	1391	0.122933	14.8047	0.00830364
22SUR1QQSS14 (ERR1712140)	SAMEA2620217_NODE_17961_length_1055_cov_47.399000	101	1055	0.0957346	5.97861	0.0160129
22SUR1QQSS14 (ERR1712140)	Obelisk_000080_000002_000001	101	1351	0.0747594	5.97861	0.0125045
22SUR1QQSS14 (ERR1712140)	Obelisk_000080_000002_000002	101	1351	0.0747594	5.97861	0.0125045
22SUR1QQSS14 (ERR1712140)	Obelisk_000080_000002_000003	101	1351	0.0747594	5.97861	0.0125045
22SUR1QQSS14 (ERR1712140)	SAMEA2619970_k119_31740	101	1367	0.0738844	5.97861	0.0123581
22SUR1QQSS14 (ERR1712140)	SAMEA2620169_NODE_3959_length_1403_cov_21.737389	101	1403	0.0719886	5.97861	0.012041
22SUR1QQSS14 (ERR1712140)	SAMEA2619750_NODE_9227_length_1406_cov_500.491488	101	1406	0.071835	5.97861	0.0120153
22SUR1QQSS14 (ERR1712140)	SAMEA2620158_NODE_10225_length_1406_cov_48.061436	101	1406	0.071835	5.97861	0.0120153
22SUR1QQSS14 (ERR1712140)	MATOU-v1.5.105884968	101	1414	0.0714286	5.97861	0.0119474
153MXL01QQSS14 (ERR1719263)	MATOU-v1.5.1313404	101	373	0.270777	44.6801	0.00606036
40ZZZ08KKZZ14 (ERR1712227)	MATOU-v1.5.22908322	101	649	0.155624	26.8817	0.00578921
25DCM1MMQQ14 (ERR1712110)	SAMEA2622886_NODE_14552_length_636_cov_4.361446	101	636	0.158805	31.6738	0.00501377
25DCM1MMQQ14 (ERR1712110)	SAMEA2620085_NODE_17369_length_659_cov_42.336093	101	659	0.153263	31.6738	0.00483878
153MXL01QQSS14 (ERR1719263)	MATOU-v1.5.36394412	101	473	0.213531	44.6801	0.0047791
25DCM1GGMM14 (ERR1712167)	Obelisk_000889_000001_000006	101	1003	0.100698	22.7705	0.00442229
153MXL01QQSS14 (ERR1719263)	MATOU-v1.5.72372535	101	546	0.184982	44.6801	0.00414013
39OTH03GGMM14 (ERR1711991)	SAMEA2620217_NODE_17961_length_1055_cov_47.399000	101	1055	0.0957346	23.7292	0.00403446
39OTH03GGMM14 (ERR1711991)	Obelisk_000080_000002_000001	101	1351	0.0747594	23.7292	0.00315052
39OTH03GGMM14 (ERR1711991)	Obelisk_000080_000002_000002	101	1351	0.0747594	23.7292	0.00315052
39OTH03GGMM14 (ERR1711991)	Obelisk_000080_000002_000003	101	1351	0.0747594	23.7292	0.00315052
11SUR1MMQQ14 (ERR1712137)	Obelisk_000014_000001_000001	101	1176	0.0858844	27.5294	0.00311973
11SUR1MMQQ14 (ERR1712137)	Obelisk_000014_000001_000002	101	1177	0.0858114	27.5294	0.00311708
39OTH03GGMM14 (ERR1711991)	SAMEA2619970_k119_31740	101	1367	0.0738844	23.7292	0.00311364
39OTH03GGMM14 (ERR1711991)	SAMEA2620169_NODE_3959_length_1403_cov_21.737389	101	1403	0.0719886	23.7292	0.00303375
39OTH03GGMM14 (ERR1711991)	SAMEA2619750_NODE_9227_length_1406_cov_500.491488	101	1406	0.071835	23.7292	0.00302728
39OTH03GGMM14 (ERR1711991)	SAMEA2620158_NODE_10225_length_1406_cov_48.061436	101	1406	0.071835	23.7292	0.00302728
39OTH03GGMM14 (ERR1711991)	MATOU-v1.5.105884968	101	1414	0.0714286	23.7292	0.00301015
142SUR1QQSS14 (ERR1711994)	SAMEA2620217_NODE_17961_length_1055_cov_47.399000	101	1055	0.0957346	34.4297	0.00278058
22SUR1GGMM14 (ERR1719453)	SAMEA2620217_NODE_17961_length_1055_cov_47.399000	101	1055	0.0957346	41.1101	0.00232874
142SUR1QQSS14 (ERR1711994)	Obelisk_000080_000002_000001	101	1351	0.0747594	34.4297	0.00217136
142SUR1QQSS14 (ERR1711994)	Obelisk_000080_000002_000002	101	1351	0.0747594	34.4297	0.00217136
142SUR1QQSS14 (ERR1711994)	Obelisk_000080_000002_000003	101	1351	0.0747594	34.4297	0.00217136
142SUR1QQSS14 (ERR1711994)	SAMEA2619970_k119_31740	101	1367	0.0738844	34.4297	0.00214595
142SUR1QQSS14 (ERR1711994)	SAMEA2620169_NODE_3959_length_1403_cov_21.737389	101	1403	0.0719886	34.4297	0.00209088
142SUR1QQSS14 (ERR1711994)	SAMEA2619750_NODE_9227_length_1406_cov_500.491488	101	1406	0.071835	34.4297	0.00208642
142SUR1QQSS14 (ERR1711994)	SAMEA2620158_NODE_10225_length_1406_cov_48.061436	101	1406	0.071835	34.4297	0.00208642
142SUR1QQSS14 (ERR1711994)	MATOU-v1.5.105884968	101	1414	0.0714286	34.4297	0.00207462
22SUR1GGMM14 (ERR1719453)	Obelisk_000080_000002_000001	101	1351	0.0747594	41.1101	0.00181852
22SUR1GGMM14 (ERR1719453)	Obelisk_000080_000002_000002	101	1351	0.0747594	41.1101	0.00181852
22SUR1GGMM14 (ERR1719453)	Obelisk_000080_000002_000003	101	1351	0.0747594	41.1101	0.00181852
22SUR1GGMM14 (ERR1719453)	SAMEA2619970_k119_31740	101	1367	0.0738844	41.1101	0.00179723
22SUR1GGMM14 (ERR1719453)	SAMEA2620169_NODE_3959_length_1403_cov_21.737389	101	1403	0.0719886	41.1101	0.00175112
22SUR1GGMM14 (ERR1719453)	SAMEA2619750_NODE_9227_length_1406_cov_500.491488	101	1406	0.071835	41.1101	0.00174738
22SUR1GGMM14 (ERR1719453)	SAMEA2620158_NODE_10225_length_1406_cov_48.061436	101	1406	0.071835	41.1101	0.00174738
22SUR1GGMM14 (ERR1719453)	MATOU-v1.5.105884968	101	1414	0.0714286	41.1101	0.00173749
22DCM1GGMM14 (ERR1719473)	MATOU-v1.5.105884968	100	1414	0.0707214	42.3004	0.00167188
39OTH03GGMM14 (ERR1711991)	SAMEA2622886_NODE_14552_length_636_cov_4.361446	99	636	0.15566	23.7292	0.00655985
39OTH03GGMM14 (ERR1711991)	SAMEA2619970_k119_359	98	678	0.144543	23.7292	0.00609134
25DCM1GGMM14 (ERR1712167)	MATOU-v1.5.59455598	87	1004	0.0866534	22.7705	0.0038055
25DCM1GGMM14 (ERR1712167)	Obelisk_000080_000001_000002	87	1389	0.062635	22.7705	0.0027507
25DCM1GGMM14 (ERR1712167)	Obelisk_000080_000001_000003	87	1389	0.062635	22.7705	0.0027507
25DCM1GGMM14 (ERR1712167)	Obelisk_000080_000001_000004	87	1389	0.062635	22.7705	0.0027507
25DCM1GGMM14 (ERR1712167)	Obelisk_000080_000001_000005	87	1389	0.062635	22.7705	0.0027507
25DCM1GGMM14 (ERR1712167)	Obelisk_000080_000001_000006	87	1389	0.062635	22.7705	0.0027507
25DCM1GGMM14 (ERR1712167)	Obelisk_000080_000001_000007	87	1389	0.062635	22.7705	0.0027507
25DCM1GGMM14 (ERR1712167)	Obelisk_000080_000001_000008	87	1389	0.062635	22.7705	0.0027507
41SUR1GGMM14 (ERR1712023)	MATOU-v1.5.22908322	61	649	0.0939908	22.615	0.00415613
