# Supplementary material for: Viroid-like “obelisk” agents are widespread in the ocean and exceed the abundance of RNA viruses in the prokaryotic fraction
Source: ISME J. 2025 Feb 25;19(1):wraf033. doi: 10.1093/ismejo/wraf033 (PMC11922315; doi:10.1093/ismejo/wraf033)
Supplement: Supplementary_Material_wraf033 [file supplementary_material_wraf033.zip › Supplementary_Material_wraf033/ST3_TARA_Metat_Obelisk_BLAST+70id_50cov.xlsx]

## Sheet: Mediterranean_sea
Sample	qseqid	sseqid	pident	coverage	length	mismatch	gapopen	qstart	qend	sstart	send	evalue	bitscore	qlen	slen
SAMEA2619639	Obelisk_000080_000002_000001	NODE_40460_length_441_cov_57.261658	100	0.993197	438	0	0	737	1174	1	438	0	809	1351	441
SAMEA2619639	Obelisk_000080_000002_000002	NODE_40460_length_441_cov_57.261658	100	0.993197	438	0	0	737	1174	1	438	0	809	1351	441
SAMEA2619639	Obelisk_000080_000002_000003	NODE_40460_length_441_cov_57.261658	100	0.993197	438	0	0	737	1174	1	438	0	809	1351	441
SAMEA2619639	Obelisk_000080_000002_000001	NODE_7928_length_880_cov_104.743030	99.866	0.845455	744	1	0	1	744	137	880	0	1369	1351	880
SAMEA2619639	Obelisk_000080_000002_000002	NODE_7928_length_880_cov_104.743030	99.866	0.845455	744	1	0	1	744	137	880	0	1369	1351	880
SAMEA2619639	Obelisk_000080_000002_000003	NODE_7928_length_880_cov_104.743030	99.866	0.845455	744	1	0	1	744	137	880	0	1369	1351	880
SAMEA2619639	Obelisk_000080_000001_000002	NODE_7928_length_880_cov_104.743030	85.637	0.838636	738	98	8	1	734	137	870	0	769	1389	880
SAMEA2619639	Obelisk_000080_000001_000003	NODE_7928_length_880_cov_104.743030	85.637	0.838636	738	98	8	1	734	137	870	0	769	1389	880
SAMEA2619639	Obelisk_000080_000001_000004	NODE_7928_length_880_cov_104.743030	85.637	0.838636	738	98	8	1	734	137	870	0	769	1389	880
SAMEA2619639	Obelisk_000080_000001_000005	NODE_7928_length_880_cov_104.743030	85.637	0.838636	738	98	8	1	734	137	870	0	769	1389	880
SAMEA2619639	Obelisk_000080_000001_000006	NODE_7928_length_880_cov_104.743030	85.637	0.838636	738	98	8	1	734	137	870	0	769	1389	880
SAMEA2619639	Obelisk_000080_000001_000007	NODE_7928_length_880_cov_104.743030	85.637	0.838636	738	98	8	1	734	137	870	0	769	1389	880
SAMEA2619639	Obelisk_000080_000001_000008	NODE_7928_length_880_cov_104.743030	85.637	0.838636	738	98	8	1	734	137	870	0	769	1389	880
SAMEA2619639	Obelisk_000080_000001_000001	NODE_7928_length_880_cov_104.743030	85.366	0.838636	738	100	8	1	734	137	870	0	758	1391	880
SAMEA2619647	Obelisk_000080_000002_000001	NODE_8239_length_845_cov_54.264557	99.881	0.991716	838	0	1	390	1227	6	842	0	1541	1351	845
SAMEA2619647	Obelisk_000080_000002_000002	NODE_8239_length_845_cov_54.264557	99.881	0.991716	838	0	1	390	1227	6	842	0	1541	1351	845
SAMEA2619647	Obelisk_000080_000002_000003	NODE_8239_length_845_cov_54.264557	99.881	0.991716	838	0	1	390	1227	6	842	0	1541	1351	845
SAMEA2619647	Obelisk_000080_000002_000001	NODE_151391_length_251_cov_25.285714	100	0.701195	176	0	0	1176	1351	248	73	7.28e-88	326	1351	251
SAMEA2619647	Obelisk_000080_000002_000002	NODE_151391_length_251_cov_25.285714	100	0.701195	176	0	0	1176	1351	248	73	7.28e-88	326	1351	251
SAMEA2619647	Obelisk_000080_000002_000003	NODE_151391_length_251_cov_25.285714	100	0.701195	176	0	0	1176	1351	248	73	7.28e-88	326	1351	251
SAMEA2619647	Obelisk_000080_000001_000001	NODE_8239_length_845_cov_54.264557	85.249	0.689941	583	75	10	391	969	7	582	2.41e-167	590	1391	845
SAMEA2619647	Obelisk_000080_000001_000002	NODE_8239_length_845_cov_54.264557	84.708	0.688757	582	80	8	391	969	7	582	2.42e-162	573	1389	845
SAMEA2619647	Obelisk_000080_000001_000003	NODE_8239_length_845_cov_54.264557	84.708	0.688757	582	80	8	391	969	7	582	2.42e-162	573	1389	845
SAMEA2619647	Obelisk_000080_000001_000004	NODE_8239_length_845_cov_54.264557	84.708	0.688757	582	80	8	391	969	7	582	2.42e-162	573	1389	845
SAMEA2619647	Obelisk_000080_000001_000005	NODE_8239_length_845_cov_54.264557	84.708	0.688757	582	80	8	391	969	7	582	2.42e-162	573	1389	845
SAMEA2619647	Obelisk_000080_000001_000006	NODE_8239_length_845_cov_54.264557	84.708	0.688757	582	80	8	391	969	7	582	2.42e-162	573	1389	845
SAMEA2619647	Obelisk_000080_000001_000007	NODE_8239_length_845_cov_54.264557	84.708	0.688757	582	80	8	391	969	7	582	2.42e-162	573	1389	845
SAMEA2619647	Obelisk_000080_000001_000008	NODE_8239_length_845_cov_54.264557	84.708	0.688757	582	80	8	391	969	7	582	2.42e-162	573	1389	845
SAMEA2619647	Obelisk_000080_000001_000002	NODE_151391_length_251_cov_25.285714	89.474	0.681275	171	15	2	1216	1386	243	76	6.08e-54	213	1389	251
SAMEA2619647	Obelisk_000080_000001_000003	NODE_151391_length_251_cov_25.285714	89.474	0.681275	171	15	2	1216	1386	243	76	6.08e-54	213	1389	251
SAMEA2619647	Obelisk_000080_000001_000004	NODE_151391_length_251_cov_25.285714	89.474	0.681275	171	15	2	1216	1386	243	76	6.08e-54	213	1389	251
SAMEA2619647	Obelisk_000080_000001_000005	NODE_151391_length_251_cov_25.285714	89.474	0.681275	171	15	2	1216	1386	243	76	6.08e-54	213	1389	251
SAMEA2619647	Obelisk_000080_000001_000006	NODE_151391_length_251_cov_25.285714	89.474	0.681275	171	15	2	1216	1386	243	76	6.08e-54	213	1389	251
SAMEA2619647	Obelisk_000080_000001_000007	NODE_151391_length_251_cov_25.285714	89.474	0.681275	171	15	2	1216	1386	243	76	6.08e-54	213	1389	251
SAMEA2619647	Obelisk_000080_000001_000008	NODE_151391_length_251_cov_25.285714	89.474	0.681275	171	15	2	1216	1386	243	76	6.08e-54	213	1389	251
SAMEA2619647	Obelisk_000080_000001_000001	NODE_151391_length_251_cov_25.285714	88.889	0.681275	171	16	2	1218	1388	243	76	2.83e-52	207	1391	251
SAMEA2619669	Obelisk_000080_000002_000001	NODE_19920_length_242_cov_8.941176	100	0.979339	237	0	0	96	332	240	4	1.12e-122	438	1351	242
SAMEA2619669	Obelisk_000080_000002_000002	NODE_19920_length_242_cov_8.941176	100	0.979339	237	0	0	96	332	240	4	1.12e-122	438	1351	242
SAMEA2619669	Obelisk_000080_000002_000003	NODE_19920_length_242_cov_8.941176	100	0.979339	237	0	0	96	332	240	4	1.12e-122	438	1351	242
SAMEA2619669	Obelisk_000080_000001_000002	NODE_19920_length_242_cov_8.941176	83.983	0.954545	231	35	2	96	325	240	11	4.53e-57	220	1389	242
SAMEA2619669	Obelisk_000080_000001_000003	NODE_19920_length_242_cov_8.941176	83.983	0.954545	231	35	2	96	325	240	11	4.53e-57	220	1389	242
SAMEA2619669	Obelisk_000080_000001_000004	NODE_19920_length_242_cov_8.941176	83.983	0.954545	231	35	2	96	325	240	11	4.53e-57	220	1389	242
SAMEA2619669	Obelisk_000080_000001_000005	NODE_19920_length_242_cov_8.941176	83.983	0.954545	231	35	2	96	325	240	11	4.53e-57	220	1389	242
SAMEA2619669	Obelisk_000080_000001_000006	NODE_19920_length_242_cov_8.941176	83.983	0.954545	231	35	2	96	325	240	11	4.53e-57	220	1389	242
SAMEA2619669	Obelisk_000080_000001_000007	NODE_19920_length_242_cov_8.941176	83.983	0.954545	231	35	2	96	325	240	11	4.53e-57	220	1389	242
SAMEA2619669	Obelisk_000080_000001_000008	NODE_19920_length_242_cov_8.941176	83.983	0.954545	231	35	2	96	325	240	11	4.53e-57	220	1389	242
SAMEA2619669	Obelisk_000080_000001_000001	NODE_19920_length_242_cov_8.941176	83.983	0.954545	231	35	2	96	325	240	11	4.54e-57	220	1391	242
SAMEA2619750	Obelisk_000080_000002_000001	NODE_9227_length_1406_cov_500.491488	100	0.751295	1015	0	0	1	1015	1015	1	0	1875	1351	1406
SAMEA2619750	Obelisk_000080_000002_000002	NODE_9227_length_1406_cov_500.491488	100	0.751295	1015	0	0	1	1015	1015	1	0	1875	1351	1406
SAMEA2619750	Obelisk_000080_000002_000003	NODE_9227_length_1406_cov_500.491488	100	0.751295	1015	0	0	1	1015	1015	1	0	1875	1351	1406
SAMEA2619750	Obelisk_000080_000001_000002	NODE_9227_length_1406_cov_500.491488	85.026	0.701944	975	131	14	1	969	1015	50	0	977	1389	1406
SAMEA2619750	Obelisk_000080_000001_000003	NODE_9227_length_1406_cov_500.491488	85.026	0.701944	975	131	14	1	969	1015	50	0	977	1389	1406
SAMEA2619750	Obelisk_000080_000001_000004	NODE_9227_length_1406_cov_500.491488	85.026	0.701944	975	131	14	1	969	1015	50	0	977	1389	1406
SAMEA2619750	Obelisk_000080_000001_000005	NODE_9227_length_1406_cov_500.491488	85.026	0.701944	975	131	14	1	969	1015	50	0	977	1389	1406
SAMEA2619750	Obelisk_000080_000001_000006	NODE_9227_length_1406_cov_500.491488	85.026	0.701944	975	131	14	1	969	1015	50	0	977	1389	1406
SAMEA2619750	Obelisk_000080_000001_000007	NODE_9227_length_1406_cov_500.491488	85.026	0.701944	975	131	14	1	969	1015	50	0	977	1389	1406
SAMEA2619750	Obelisk_000080_000001_000008	NODE_9227_length_1406_cov_500.491488	85.026	0.701944	975	131	14	1	969	1015	50	0	977	1389	1406
SAMEA2619750	Obelisk_000080_000001_000001	NODE_9227_length_1406_cov_500.491488	85.143	0.701653	976	128	16	1	969	1015	50	0	983	1391	1406
SAMEA2619784	Obelisk_000080_000002_000001	NODE_68940_length_240_cov_98.470270	100	0.9875	237	0	0	769	1005	1	237	3.68e-122	438	1351	240
SAMEA2619784	Obelisk_000080_000002_000002	NODE_68940_length_240_cov_98.470270	100	0.9875	237	0	0	769	1005	1	237	3.68e-122	438	1351	240
SAMEA2619784	Obelisk_000080_000002_000003	NODE_68940_length_240_cov_98.470270	100	0.9875	237	0	0	769	1005	1	237	3.68e-122	438	1351	240
SAMEA2619784	Obelisk_000080_000001_000002	NODE_4499_length_652_cov_104.413735	84.095	0.838957	547	81	6	1	544	547	4	1.02e-147	523	1389	652
SAMEA2619784	Obelisk_000080_000001_000003	NODE_4499_length_652_cov_104.413735	84.095	0.838957	547	81	6	1	544	547	4	1.02e-147	523	1389	652
SAMEA2619784	Obelisk_000080_000001_000004	NODE_4499_length_652_cov_104.413735	84.095	0.838957	547	81	6	1	544	547	4	1.02e-147	523	1389	652
SAMEA2619784	Obelisk_000080_000001_000005	NODE_4499_length_652_cov_104.413735	84.095	0.838957	547	81	6	1	544	547	4	1.02e-147	523	1389	652
SAMEA2619784	Obelisk_000080_000001_000006	NODE_4499_length_652_cov_104.413735	84.095	0.838957	547	81	6	1	544	547	4	1.02e-147	523	1389	652
SAMEA2619784	Obelisk_000080_000001_000007	NODE_4499_length_652_cov_104.413735	84.095	0.838957	547	81	6	1	544	547	4	1.02e-147	523	1389	652
SAMEA2619784	Obelisk_000080_000001_000008	NODE_4499_length_652_cov_104.413735	84.095	0.838957	547	81	6	1	544	547	4	1.02e-147	523	1389	652
SAMEA2619784	Obelisk_000080_000001_000001	NODE_4499_length_652_cov_104.413735	83.364	0.838957	547	85	6	1	544	547	4	4.77e-141	501	1391	652
SAMEA2619784	Obelisk_000080_000002_000001	NODE_4499_length_652_cov_104.413735	100	0.834356	544	0	0	1	544	547	4	0	1005	1351	652
SAMEA2619784	Obelisk_000080_000002_000002	NODE_4499_length_652_cov_104.413735	100	0.834356	544	0	0	1	544	547	4	0	1005	1351	652
SAMEA2619784	Obelisk_000080_000002_000003	NODE_4499_length_652_cov_104.413735	100	0.834356	544	0	0	1	544	547	4	0	1005	1351	652
SAMEA2619804	Obelisk_000080_000002_000001	NODE_440622_length_207_cov_0.881579	100	0.985507	204	0	0	52	255	1	204	3.23e-103	377	1351	207
SAMEA2619804	Obelisk_000080_000002_000002	NODE_440622_length_207_cov_0.881579	100	0.985507	204	0	0	52	255	1	204	3.23e-103	377	1351	207
SAMEA2619804	Obelisk_000080_000002_000003	NODE_440622_length_207_cov_0.881579	100	0.985507	204	0	0	52	255	1	204	3.23e-103	377	1351	207
SAMEA2619804	Obelisk_000080_000001_000002	NODE_440622_length_207_cov_0.881579	90.196	0.985507	204	20	0	52	255	1	204	7.51e-70	267	1389	207
SAMEA2619804	Obelisk_000080_000001_000003	NODE_440622_length_207_cov_0.881579	90.196	0.985507	204	20	0	52	255	1	204	7.51e-70	267	1389	207
SAMEA2619804	Obelisk_000080_000001_000004	NODE_440622_length_207_cov_0.881579	90.196	0.985507	204	20	0	52	255	1	204	7.51e-70	267	1389	207
SAMEA2619804	Obelisk_000080_000001_000005	NODE_440622_length_207_cov_0.881579	90.196	0.985507	204	20	0	52	255	1	204	7.51e-70	267	1389	207
SAMEA2619804	Obelisk_000080_000001_000006	NODE_440622_length_207_cov_0.881579	90.196	0.985507	204	20	0	52	255	1	204	7.51e-70	267	1389	207
SAMEA2619804	Obelisk_000080_000001_000007	NODE_440622_length_207_cov_0.881579	90.196	0.985507	204	20	0	52	255	1	204	7.51e-70	267	1389	207
SAMEA2619804	Obelisk_000080_000001_000008	NODE_440622_length_207_cov_0.881579	90.196	0.985507	204	20	0	52	255	1	204	7.51e-70	267	1389	207
SAMEA2619804	Obelisk_000080_000001_000001	NODE_440622_length_207_cov_0.881579	89.216	0.985507	204	22	0	52	255	1	204	1.63e-66	255	1391	207
SAMEA3905024	Obelisk_000080_000002_000001	NODE_43700_length_459_cov_8.740099	100	0.993464	456	0	0	51	506	1	456	0	843	1351	459
SAMEA3905024	Obelisk_000080_000002_000002	NODE_43700_length_459_cov_8.740099	100	0.993464	456	0	0	51	506	1	456	0	843	1351	459
SAMEA3905024	Obelisk_000080_000002_000003	NODE_43700_length_459_cov_8.740099	100	0.993464	456	0	0	51	506	1	456	0	843	1351	459
SAMEA3905024	Obelisk_000080_000001_000002	NODE_43700_length_459_cov_8.740099	84.906	0.923747	424	60	4	51	472	1	422	8.08e-118	425	1389	459
SAMEA3905024	Obelisk_000080_000001_000003	NODE_43700_length_459_cov_8.740099	84.906	0.923747	424	60	4	51	472	1	422	8.08e-118	425	1389	459
SAMEA3905024	Obelisk_000080_000001_000004	NODE_43700_length_459_cov_8.740099	84.906	0.923747	424	60	4	51	472	1	422	8.08e-118	425	1389	459
SAMEA3905024	Obelisk_000080_000001_000005	NODE_43700_length_459_cov_8.740099	84.906	0.923747	424	60	4	51	472	1	422	8.08e-118	425	1389	459
SAMEA3905024	Obelisk_000080_000001_000006	NODE_43700_length_459_cov_8.740099	84.906	0.923747	424	60	4	51	472	1	422	8.08e-118	425	1389	459
SAMEA3905024	Obelisk_000080_000001_000007	NODE_43700_length_459_cov_8.740099	84.906	0.923747	424	60	4	51	472	1	422	8.08e-118	425	1389	459
SAMEA3905024	Obelisk_000080_000001_000008	NODE_43700_length_459_cov_8.740099	84.906	0.923747	424	60	4	51	472	1	422	8.08e-118	425	1389	459
SAMEA3905024	Obelisk_000080_000001_000001	NODE_43700_length_459_cov_8.740099	84.198	0.923747	424	63	4	51	472	1	422	8.15e-113	409	1391	459

## Sheet: Arabian_sea
Sample	qseqid	sseqid	pident	coverage	length	mismatch	gapopen	qstart	qend	sstart	send	evalue	bitscore	qlen	slen
SAMEA2619970	Obelisk_000080_000002_000001	k119_31740	100	0.620281	838	0	0	1	838	530	1367	0	1548	1351	1367
SAMEA2619970	Obelisk_000080_000002_000002	k119_31740	100	0.620281	838	0	0	1	838	530	1367	0	1548	1351	1367
SAMEA2619970	Obelisk_000080_000002_000003	k119_31740	100	0.620281	838	0	0	1	838	530	1367	0	1548	1351	1367
SAMEA2619970	Obelisk_000080_000001_000002	k119_31740	85.766	0.606437	829	108	10	1	824	530	1353	0	869	1389	1367
SAMEA2619970	Obelisk_000080_000001_000003	k119_31740	85.766	0.606437	829	108	10	1	824	530	1353	0	869	1389	1367
SAMEA2619970	Obelisk_000080_000001_000004	k119_31740	85.766	0.606437	829	108	10	1	824	530	1353	0	869	1389	1367
SAMEA2619970	Obelisk_000080_000001_000005	k119_31740	85.766	0.606437	829	108	10	1	824	530	1353	0	869	1389	1367
SAMEA2619970	Obelisk_000080_000001_000006	k119_31740	85.766	0.606437	829	108	10	1	824	530	1353	0	869	1389	1367
SAMEA2619970	Obelisk_000080_000001_000007	k119_31740	85.766	0.606437	829	108	10	1	824	530	1353	0	869	1389	1367
SAMEA2619970	Obelisk_000080_000001_000008	k119_31740	85.766	0.606437	829	108	10	1	824	530	1353	0	869	1389	1367
SAMEA2619970	Obelisk_000080_000001_000001	k119_31740	85.645	0.606437	829	109	10	1	824	530	1353	0	863	1391	1367
SAMEA2620035	Obelisk_000080_000002_000001	NODE_245511_length_228_cov_6.890173	99.103	0.97807	223	0	2	824	1044	1	223	6.52e-110	399	1351	228
SAMEA2620035	Obelisk_000080_000002_000002	NODE_245511_length_228_cov_6.890173	99.103	0.97807	223	0	2	824	1044	1	223	6.52e-110	399	1351	228
SAMEA2620035	Obelisk_000080_000002_000003	NODE_245511_length_228_cov_6.890173	99.103	0.97807	223	0	2	824	1044	1	223	6.52e-110	399	1351	228
SAMEA2620035	Obelisk_000080_000002_000001	NODE_295206_length_212_cov_5.006369	100	0.971698	206	0	0	87	292	4	209	2.36e-104	381	1351	212
SAMEA2620035	Obelisk_000080_000002_000002	NODE_295206_length_212_cov_5.006369	100	0.971698	206	0	0	87	292	4	209	2.36e-104	381	1351	212
SAMEA2620035	Obelisk_000080_000002_000003	NODE_295206_length_212_cov_5.006369	100	0.971698	206	0	0	87	292	4	209	2.36e-104	381	1351	212
SAMEA2620035	Obelisk_000080_000001_000001	NODE_295206_length_212_cov_5.006369	87.192	0.957547	203	26	0	84	286	1	203	2.59e-59	231	1391	212
SAMEA2620035	Obelisk_000080_000001_000002	NODE_295206_length_212_cov_5.006369	87.5	0.943396	200	25	0	87	286	4	203	2.59e-59	231	1389	212
SAMEA2620035	Obelisk_000080_000001_000003	NODE_295206_length_212_cov_5.006369	87.5	0.943396	200	25	0	87	286	4	203	2.59e-59	231	1389	212
SAMEA2620035	Obelisk_000080_000001_000004	NODE_295206_length_212_cov_5.006369	87.5	0.943396	200	25	0	87	286	4	203	2.59e-59	231	1389	212
SAMEA2620035	Obelisk_000080_000001_000005	NODE_295206_length_212_cov_5.006369	87.5	0.943396	200	25	0	87	286	4	203	2.59e-59	231	1389	212
SAMEA2620035	Obelisk_000080_000001_000006	NODE_295206_length_212_cov_5.006369	87.5	0.943396	200	25	0	87	286	4	203	2.59e-59	231	1389	212
SAMEA2620035	Obelisk_000080_000001_000007	NODE_295206_length_212_cov_5.006369	87.5	0.943396	200	25	0	87	286	4	203	2.59e-59	231	1389	212
SAMEA2620035	Obelisk_000080_000001_000008	NODE_295206_length_212_cov_5.006369	87.5	0.943396	200	25	0	87	286	4	203	2.59e-59	231	1389	212
SAMEA2620061	Obelisk_000080_000002_000001	NODE_131728_length_253_cov_31.909091	100	0.992095	251	0	0	79	329	1	251	1.41e-129	464	1351	253
SAMEA2620061	Obelisk_000080_000002_000002	NODE_131728_length_253_cov_31.909091	100	0.992095	251	0	0	79	329	1	251	1.41e-129	464	1351	253
SAMEA2620061	Obelisk_000080_000002_000003	NODE_131728_length_253_cov_31.909091	100	0.992095	251	0	0	79	329	1	251	1.41e-129	464	1351	253
SAMEA2620061	Obelisk_000080_000001_000002	NODE_131728_length_253_cov_31.909091	85.081	0.980237	248	35	2	79	325	1	247	1.23e-65	252	1389	253
SAMEA2620061	Obelisk_000080_000001_000003	NODE_131728_length_253_cov_31.909091	85.081	0.980237	248	35	2	79	325	1	247	1.23e-65	252	1389	253
SAMEA2620061	Obelisk_000080_000001_000004	NODE_131728_length_253_cov_31.909091	85.081	0.980237	248	35	2	79	325	1	247	1.23e-65	252	1389	253
SAMEA2620061	Obelisk_000080_000001_000005	NODE_131728_length_253_cov_31.909091	85.081	0.980237	248	35	2	79	325	1	247	1.23e-65	252	1389	253
SAMEA2620061	Obelisk_000080_000001_000006	NODE_131728_length_253_cov_31.909091	85.081	0.980237	248	35	2	79	325	1	247	1.23e-65	252	1389	253
SAMEA2620061	Obelisk_000080_000001_000007	NODE_131728_length_253_cov_31.909091	85.081	0.980237	248	35	2	79	325	1	247	1.23e-65	252	1389	253
SAMEA2620061	Obelisk_000080_000001_000008	NODE_131728_length_253_cov_31.909091	85.081	0.980237	248	35	2	79	325	1	247	1.23e-65	252	1389	253
SAMEA2620061	Obelisk_000080_000001_000001	NODE_131728_length_253_cov_31.909091	84.677	0.980237	248	36	2	79	325	1	247	5.74e-64	246	1391	253
SAMEA2620061	Obelisk_000080_000002_000001	NODE_191833_length_220_cov_31.327273	99.535	0.977273	215	0	1	825	1038	218	4	2.43e-107	390	1351	220
SAMEA2620061	Obelisk_000080_000002_000002	NODE_191833_length_220_cov_31.327273	99.535	0.977273	215	0	1	825	1038	218	4	2.43e-107	390	1351	220
SAMEA2620061	Obelisk_000080_000002_000003	NODE_191833_length_220_cov_31.327273	99.535	0.977273	215	0	1	825	1038	218	4	2.43e-107	390	1351	220
SAMEA2620085	Obelisk_000080_000002_000001	NODE_254113_length_217_cov_12.641975	100	0.990783	215	0	0	824	1038	216	2	1.73e-109	398	1351	217
SAMEA2620085	Obelisk_000080_000002_000002	NODE_254113_length_217_cov_12.641975	100	0.990783	215	0	0	824	1038	216	2	1.73e-109	398	1351	217
SAMEA2620085	Obelisk_000080_000002_000003	NODE_254113_length_217_cov_12.641975	100	0.990783	215	0	0	824	1038	216	2	1.73e-109	398	1351	217
SAMEA2620085	Obelisk_000080_000002_000001	NODE_233753_length_223_cov_17.827381	100	0.96861	216	0	0	99	314	5	220	4.8e-110	399	1351	223
SAMEA2620085	Obelisk_000080_000002_000002	NODE_233753_length_223_cov_17.827381	100	0.96861	216	0	0	99	314	5	220	4.8e-110	399	1351	223
SAMEA2620085	Obelisk_000080_000002_000003	NODE_233753_length_223_cov_17.827381	100	0.96861	216	0	0	99	314	5	220	4.8e-110	399	1351	223
SAMEA2620085	Obelisk_000080_000001_000002	NODE_233753_length_223_cov_17.827381	85.096	0.932735	208	29	2	99	305	5	211	2.48e-53	211	1389	223
SAMEA2620085	Obelisk_000080_000001_000003	NODE_233753_length_223_cov_17.827381	85.096	0.932735	208	29	2	99	305	5	211	2.48e-53	211	1389	223
SAMEA2620085	Obelisk_000080_000001_000004	NODE_233753_length_223_cov_17.827381	85.096	0.932735	208	29	2	99	305	5	211	2.48e-53	211	1389	223
SAMEA2620085	Obelisk_000080_000001_000005	NODE_233753_length_223_cov_17.827381	85.096	0.932735	208	29	2	99	305	5	211	2.48e-53	211	1389	223
SAMEA2620085	Obelisk_000080_000001_000006	NODE_233753_length_223_cov_17.827381	85.096	0.932735	208	29	2	99	305	5	211	2.48e-53	211	1389	223
SAMEA2620085	Obelisk_000080_000001_000007	NODE_233753_length_223_cov_17.827381	85.096	0.932735	208	29	2	99	305	5	211	2.48e-53	211	1389	223
SAMEA2620085	Obelisk_000080_000001_000008	NODE_233753_length_223_cov_17.827381	85.096	0.932735	208	29	2	99	305	5	211	2.48e-53	211	1389	223
SAMEA2620085	Obelisk_000080_000001_000001	NODE_233753_length_223_cov_17.827381	85.096	0.932735	208	29	2	99	305	5	211	2.49e-53	211	1391	223
SAMEA2620102	Obelisk_000080_000002_000001	NODE_7715_length_1406_cov_30.780903	100	0.988897	1336	0	0	16	1351	1406	71	0	2468	1351	1406
SAMEA2620102	Obelisk_000080_000002_000002	NODE_7715_length_1406_cov_30.780903	100	0.988897	1336	0	0	16	1351	1406	71	0	2468	1351	1406
SAMEA2620102	Obelisk_000080_000002_000003	NODE_7715_length_1406_cov_30.780903	100	0.988897	1336	0	0	16	1351	1406	71	0	2468	1351	1406
SAMEA2620102	Obelisk_000080_000001_000002	NODE_7715_length_1406_cov_30.780903	85	0.691145	960	129	14	16	969	1406	456	0	961	1389	1406
SAMEA2620102	Obelisk_000080_000001_000003	NODE_7715_length_1406_cov_30.780903	85	0.691145	960	129	14	16	969	1406	456	0	961	1389	1406
SAMEA2620102	Obelisk_000080_000001_000004	NODE_7715_length_1406_cov_30.780903	85	0.691145	960	129	14	16	969	1406	456	0	961	1389	1406
SAMEA2620102	Obelisk_000080_000001_000005	NODE_7715_length_1406_cov_30.780903	85	0.691145	960	129	14	16	969	1406	456	0	961	1389	1406
SAMEA2620102	Obelisk_000080_000001_000006	NODE_7715_length_1406_cov_30.780903	85	0.691145	960	129	14	16	969	1406	456	0	961	1389	1406
SAMEA2620102	Obelisk_000080_000001_000007	NODE_7715_length_1406_cov_30.780903	85	0.691145	960	129	14	16	969	1406	456	0	961	1389	1406
SAMEA2620102	Obelisk_000080_000001_000008	NODE_7715_length_1406_cov_30.780903	85	0.691145	960	129	14	16	969	1406	456	0	961	1389	1406
SAMEA2620102	Obelisk_000080_000001_000001	NODE_7715_length_1406_cov_30.780903	85.12	0.69087	961	126	16	16	969	1406	456	0	966	1391	1406
SAMEA2620136	Obelisk_000080_000002_000001	NODE_22296_length_1040_cov_4.943147	99.896	0.927885	965	0	1	388	1351	1037	73	0	1775	1351	1040
SAMEA2620136	Obelisk_000080_000002_000002	NODE_22296_length_1040_cov_4.943147	99.896	0.927885	965	0	1	388	1351	1037	73	0	1775	1351	1040
SAMEA2620136	Obelisk_000080_000002_000003	NODE_22296_length_1040_cov_4.943147	99.896	0.927885	965	0	1	388	1351	1037	73	0	1775	1351	1040
SAMEA2620136	Obelisk_000080_000001_000002	NODE_114214_length_479_cov_10.391509	85.526	0.793319	380	51	4	16	393	1	378	7e-108	394	1389	479
SAMEA2620136	Obelisk_000080_000001_000003	NODE_114214_length_479_cov_10.391509	85.526	0.793319	380	51	4	16	393	1	378	7e-108	394	1389	479
SAMEA2620136	Obelisk_000080_000001_000004	NODE_114214_length_479_cov_10.391509	85.526	0.793319	380	51	4	16	393	1	378	7e-108	394	1389	479
SAMEA2620136	Obelisk_000080_000001_000005	NODE_114214_length_479_cov_10.391509	85.526	0.793319	380	51	4	16	393	1	378	7e-108	394	1389	479
SAMEA2620136	Obelisk_000080_000001_000006	NODE_114214_length_479_cov_10.391509	85.526	0.793319	380	51	4	16	393	1	378	7e-108	394	1389	479
SAMEA2620136	Obelisk_000080_000001_000007	NODE_114214_length_479_cov_10.391509	85.526	0.793319	380	51	4	16	393	1	378	7e-108	394	1389	479
SAMEA2620136	Obelisk_000080_000001_000008	NODE_114214_length_479_cov_10.391509	85.526	0.793319	380	51	4	16	393	1	378	7e-108	394	1389	479
SAMEA2620136	Obelisk_000080_000001_000001	NODE_114214_length_479_cov_10.391509	85	0.793319	380	53	4	16	393	1	378	1.52e-104	383	1391	479
SAMEA2620136	Obelisk_000080_000002_000001	NODE_114214_length_479_cov_10.391509	100	0.789144	378	0	0	16	393	1	378	0	699	1351	479
SAMEA2620136	Obelisk_000080_000002_000002	NODE_114214_length_479_cov_10.391509	100	0.789144	378	0	0	16	393	1	378	0	699	1351	479
SAMEA2620136	Obelisk_000080_000002_000003	NODE_114214_length_479_cov_10.391509	100	0.789144	378	0	0	16	393	1	378	0	699	1351	479
SAMEA2620136	Obelisk_000080_000001_000001	NODE_22296_length_1040_cov_4.943147	85.085	0.567308	590	76	11	384	969	1040	459	2.32e-167	592	1391	1040
SAMEA2620136	Obelisk_000080_000001_000002	NODE_22296_length_1040_cov_4.943147	84.55	0.566346	589	81	9	384	969	1040	459	2.33e-162	575	1389	1040
SAMEA2620136	Obelisk_000080_000001_000003	NODE_22296_length_1040_cov_4.943147	84.55	0.566346	589	81	9	384	969	1040	459	2.33e-162	575	1389	1040
SAMEA2620136	Obelisk_000080_000001_000004	NODE_22296_length_1040_cov_4.943147	84.55	0.566346	589	81	9	384	969	1040	459	2.33e-162	575	1389	1040
SAMEA2620136	Obelisk_000080_000001_000005	NODE_22296_length_1040_cov_4.943147	84.55	0.566346	589	81	9	384	969	1040	459	2.33e-162	575	1389	1040
SAMEA2620136	Obelisk_000080_000001_000006	NODE_22296_length_1040_cov_4.943147	84.55	0.566346	589	81	9	384	969	1040	459	2.33e-162	575	1389	1040
SAMEA2620136	Obelisk_000080_000001_000007	NODE_22296_length_1040_cov_4.943147	84.55	0.566346	589	81	9	384	969	1040	459	2.33e-162	575	1389	1040
SAMEA2620136	Obelisk_000080_000001_000008	NODE_22296_length_1040_cov_4.943147	84.55	0.566346	589	81	9	384	969	1040	459	2.33e-162	575	1389	1040
SAMEA2620158	Obelisk_000951_000001_000001	NODE_175083_length_337_cov_3.882979	97.612	0.994065	335	8	0	192	526	3	337	1.17e-162	575	980	337
SAMEA2620158	Obelisk_000951_000001_000001	NODE_402809_length_238_cov_1.901639	95.763	0.991597	236	10	0	559	794	236	1	2.73e-104	381	980	238
SAMEA2620158	Obelisk_000080_000002_000001	NODE_10225_length_1406_cov_48.061436	100	0.702443	949	0	0	1	949	458	1406	0	1753	1351	1406
SAMEA2620158	Obelisk_000080_000002_000002	NODE_10225_length_1406_cov_48.061436	100	0.702443	949	0	0	1	949	458	1406	0	1753	1351	1406
SAMEA2620158	Obelisk_000080_000002_000003	NODE_10225_length_1406_cov_48.061436	100	0.702443	949	0	0	1	949	458	1406	0	1753	1351	1406
SAMEA2620158	Obelisk_000080_000001_000002	NODE_10225_length_1406_cov_48.061436	84.864	0.689705	958	130	14	1	952	458	1406	0	952	1389	1406
SAMEA2620158	Obelisk_000080_000001_000003	NODE_10225_length_1406_cov_48.061436	84.864	0.689705	958	130	14	1	952	458	1406	0	952	1389	1406
SAMEA2620158	Obelisk_000080_000001_000004	NODE_10225_length_1406_cov_48.061436	84.864	0.689705	958	130	14	1	952	458	1406	0	952	1389	1406
SAMEA2620158	Obelisk_000080_000001_000005	NODE_10225_length_1406_cov_48.061436	84.864	0.689705	958	130	14	1	952	458	1406	0	952	1389	1406
SAMEA2620158	Obelisk_000080_000001_000006	NODE_10225_length_1406_cov_48.061436	84.864	0.689705	958	130	14	1	952	458	1406	0	952	1389	1406
SAMEA2620158	Obelisk_000080_000001_000007	NODE_10225_length_1406_cov_48.061436	84.864	0.689705	958	130	14	1	952	458	1406	0	952	1389	1406
SAMEA2620158	Obelisk_000080_000001_000008	NODE_10225_length_1406_cov_48.061436	84.864	0.689705	958	130	14	1	952	458	1406	0	952	1389	1406
SAMEA2620158	Obelisk_000080_000001_000001	NODE_10225_length_1406_cov_48.061436	84.984	0.689432	959	127	16	1	952	458	1406	0	957	1391	1406
SAMEA2620169	Obelisk_000951_000001_000001	NODE_96891_length_309_cov_2.393701	80	1.00324	310	54	8	430	735	306	1	7.96e-57	222	980	309
SAMEA2620169	Obelisk_000080_000002_000001	NODE_3959_length_1403_cov_21.737389	100	0.772761	1044	0	0	1	1044	1047	4	0	1929	1351	1403
SAMEA2620169	Obelisk_000080_000002_000002	NODE_3959_length_1403_cov_21.737389	100	0.772761	1044	0	0	1	1044	1047	4	0	1929	1351	1403
SAMEA2620169	Obelisk_000080_000002_000003	NODE_3959_length_1403_cov_21.737389	100	0.772761	1044	0	0	1	1044	1047	4	0	1929	1351	1403
SAMEA2620169	Obelisk_000080_000001_000002	NODE_3959_length_1403_cov_21.737389	85.026	0.701944	975	131	14	1	969	1047	82	0	977	1389	1403
SAMEA2620169	Obelisk_000080_000001_000003	NODE_3959_length_1403_cov_21.737389	85.026	0.701944	975	131	14	1	969	1047	82	0	977	1389	1403
SAMEA2620169	Obelisk_000080_000001_000004	NODE_3959_length_1403_cov_21.737389	85.026	0.701944	975	131	14	1	969	1047	82	0	977	1389	1403
SAMEA2620169	Obelisk_000080_000001_000005	NODE_3959_length_1403_cov_21.737389	85.026	0.701944	975	131	14	1	969	1047	82	0	977	1389	1403
SAMEA2620169	Obelisk_000080_000001_000006	NODE_3959_length_1403_cov_21.737389	85.026	0.701944	975	131	14	1	969	1047	82	0	977	1389	1403
SAMEA2620169	Obelisk_000080_000001_000007	NODE_3959_length_1403_cov_21.737389	85.026	0.701944	975	131	14	1	969	1047	82	0	977	1389	1403
SAMEA2620169	Obelisk_000080_000001_000008	NODE_3959_length_1403_cov_21.737389	85.026	0.701944	975	131	14	1	969	1047	82	0	977	1389	1403
SAMEA2620169	Obelisk_000080_000001_000001	NODE_3959_length_1403_cov_21.737389	85.143	0.701653	976	128	16	1	969	1047	82	0	983	1391	1403
SAMEA2620180	Obelisk_000080_000002_000001	NODE_39836_length_222_cov_64.844311	100	0.972973	216	0	0	217	432	4	219	7.09e-111	399	1351	222
SAMEA2620180	Obelisk_000080_000002_000002	NODE_39836_length_222_cov_64.844311	100	0.972973	216	0	0	217	432	4	219	7.09e-111	399	1351	222
SAMEA2620180	Obelisk_000080_000002_000003	NODE_39836_length_222_cov_64.844311	100	0.972973	216	0	0	217	432	4	219	7.09e-111	399	1351	222
SAMEA2620194	Obelisk_000080_000001_000002	k119_114251	85.789	1	577	76	6	51	624	1	574	2.53e-172	606	1389	577
SAMEA2620194	Obelisk_000080_000001_000003	k119_114251	85.789	1	577	76	6	51	624	1	574	2.53e-172	606	1389	577
SAMEA2620194	Obelisk_000080_000001_000004	k119_114251	85.789	1	577	76	6	51	624	1	574	2.53e-172	606	1389	577
SAMEA2620194	Obelisk_000080_000001_000005	k119_114251	85.789	1	577	76	6	51	624	1	574	2.53e-172	606	1389	577
SAMEA2620194	Obelisk_000080_000001_000006	k119_114251	85.789	1	577	76	6	51	624	1	574	2.53e-172	606	1389	577
SAMEA2620194	Obelisk_000080_000001_000007	k119_114251	85.789	1	577	76	6	51	624	1	574	2.53e-172	606	1389	577
SAMEA2620194	Obelisk_000080_000001_000008	k119_114251	85.789	1	577	76	6	51	624	1	574	2.53e-172	606	1389	577
SAMEA2620194	Obelisk_000080_000001_000001	k119_114251	85.269	1	577	79	6	51	624	1	574	2.55e-167	590	1391	577
SAMEA2620194	Obelisk_000080_000002_000001	k119_114251	100	0.994801	574	0	0	51	624	1	574	0	1061	1351	577
SAMEA2620194	Obelisk_000080_000002_000002	k119_114251	100	0.994801	574	0	0	51	624	1	574	0	1061	1351	577
SAMEA2620194	Obelisk_000080_000002_000003	k119_114251	100	0.994801	574	0	0	51	624	1	574	0	1061	1351	577
SAMEA2620194	Obelisk_000080_000002_000001	k119_110444	100	0.992	372	0	0	805	1176	1	372	0	688	1351	375
SAMEA2620194	Obelisk_000080_000002_000002	k119_110444	100	0.992	372	0	0	805	1176	1	372	0	688	1351	375
SAMEA2620194	Obelisk_000080_000002_000003	k119_110444	100	0.992	372	0	0	805	1176	1	372	0	688	1351	375
SAMEA2620194	Obelisk_000080_000001_000001	k119_110444	91.457	0.530667	199	9	6	1016	1212	181	373	4.89e-70	267	1391	375
SAMEA2620194	Obelisk_000080_000001_000002	k119_110444	90.909	0.528	198	11	5	1015	1210	181	373	8.17e-68	259	1389	375
SAMEA2620194	Obelisk_000080_000001_000003	k119_110444	90.909	0.528	198	11	5	1015	1210	181	373	8.17e-68	259	1389	375
SAMEA2620194	Obelisk_000080_000001_000004	k119_110444	90.909	0.528	198	11	5	1015	1210	181	373	8.17e-68	259	1389	375
SAMEA2620194	Obelisk_000080_000001_000005	k119_110444	90.909	0.528	198	11	5	1015	1210	181	373	8.17e-68	259	1389	375
SAMEA2620194	Obelisk_000080_000001_000006	k119_110444	90.909	0.528	198	11	5	1015	1210	181	373	8.17e-68	259	1389	375
SAMEA2620194	Obelisk_000080_000001_000007	k119_110444	90.909	0.528	198	11	5	1015	1210	181	373	8.17e-68	259	1389	375
SAMEA2620194	Obelisk_000080_000001_000008	k119_110444	90.909	0.528	198	11	5	1015	1210	181	373	8.17e-68	259	1389	375
SAMEA2620217	Obelisk_000080_000001_000001	NODE_106635_length_397_cov_34.108187	85.025	0.992443	394	53	6	363	753	394	4	1.18e-108	396	1391	397
SAMEA2620217	Obelisk_000080_000001_000002	NODE_106635_length_397_cov_34.108187	85.025	0.992443	394	53	6	363	753	394	4	1.18e-108	396	1389	397
SAMEA2620217	Obelisk_000080_000001_000003	NODE_106635_length_397_cov_34.108187	85.025	0.992443	394	53	6	363	753	394	4	1.18e-108	396	1389	397
SAMEA2620217	Obelisk_000080_000001_000004	NODE_106635_length_397_cov_34.108187	85.025	0.992443	394	53	6	363	753	394	4	1.18e-108	396	1389	397
SAMEA2620217	Obelisk_000080_000001_000005	NODE_106635_length_397_cov_34.108187	85.025	0.992443	394	53	6	363	753	394	4	1.18e-108	396	1389	397
SAMEA2620217	Obelisk_000080_000001_000006	NODE_106635_length_397_cov_34.108187	85.025	0.992443	394	53	6	363	753	394	4	1.18e-108	396	1389	397
SAMEA2620217	Obelisk_000080_000001_000007	NODE_106635_length_397_cov_34.108187	85.025	0.992443	394	53	6	363	753	394	4	1.18e-108	396	1389	397
SAMEA2620217	Obelisk_000080_000001_000008	NODE_106635_length_397_cov_34.108187	85.025	0.992443	394	53	6	363	753	394	4	1.18e-108	396	1389	397
SAMEA2620217	Obelisk_000080_000002_000001	NODE_106635_length_397_cov_34.108187	100	0.984887	391	0	0	363	753	394	4	0	723	1351	397
SAMEA2620217	Obelisk_000080_000002_000002	NODE_106635_length_397_cov_34.108187	100	0.984887	391	0	0	363	753	394	4	0	723	1351	397
SAMEA2620217	Obelisk_000080_000002_000003	NODE_106635_length_397_cov_34.108187	100	0.984887	391	0	0	363	753	394	4	0	723	1351	397
SAMEA2620217	Obelisk_000080_000002_000001	NODE_17961_length_1055_cov_47.399000	99.846	0.616114	650	0	1	703	1351	1	650	0	1194	1351	1055
SAMEA2620217	Obelisk_000080_000002_000002	NODE_17961_length_1055_cov_47.399000	99.846	0.616114	650	0	1	703	1351	1	650	0	1194	1351	1055
SAMEA2620217	Obelisk_000080_000002_000003	NODE_17961_length_1055_cov_47.399000	99.846	0.616114	650	0	1	703	1351	1	650	0	1194	1351	1055

## Sheet: South_Atlantic
Sample	qseqid	sseqid	pident	coverage	length	mismatch	gapopen	qstart	qend	sstart	send	evalue	bitscore	qlen	slen
SAMEA2621017	Obelisk_000889_000001_000004	NODE_733505_length_229_cov_1.034483	98.655	0.973799	223	3	0	335	557	4	226	1.51e-108	396	1004	229
SAMEA2621017	Obelisk_000889_000001_000005	NODE_733505_length_229_cov_1.034483	98.206	0.973799	223	4	0	335	557	4	226	7.01e-107	390	1004	229
SAMEA2621017	Obelisk_000889_000001_000006	NODE_733505_length_229_cov_1.034483	97.309	0.973799	223	6	0	227	449	4	226	1.52e-103	379	1003	229
SAMEA2621017	Obelisk_000889_000001_000002	NODE_733505_length_229_cov_1.034483	95.964	0.973799	223	9	0	335	557	4	226	1.53e-98	363	1005	229
SAMEA2621017	Obelisk_000889_000001_000003	NODE_733505_length_229_cov_1.034483	95.872	0.951965	218	9	0	335	552	4	221	9.21e-96	353	1005	229
SAMEA2621017	Obelisk_000889_000001_000001	NODE_733505_length_229_cov_1.034483	94.954	0.951965	218	11	0	335	552	4	221	1.99e-92	342	1005	229
SAMEA2621096	Obelisk_001052_000001_000001	NODE_47786_length_277_cov_39.067568	98.901	0.98556	273	3	0	544	816	2	274	2.74e-137	488	939	277
SAMEA2621096	Obelisk_001052_000001_000002	NODE_47786_length_277_cov_39.067568	98.901	0.98556	273	3	0	519	791	2	274	2.67e-137	488	914	277
SAMEA2621096	Obelisk_001052_000001_000001	NODE_71384_length_230_cov_24.720000	96.413	0.969565	223	8	0	125	347	5	227	3.73e-101	368	939	230
SAMEA2621096	Obelisk_001052_000001_000002	NODE_71384_length_230_cov_24.720000	86.099	0.969565	223	6	1	125	322	5	227	1.39e-55	217	914	230
SAMEA2621158	Obelisk_000951_000001_000001	NODE_27648_length_636_cov_4.654045	80.713	0.970126	617	101	15	291	897	633	25	2.17e-129	464	980	636
SAMEA2621218	Obelisk_000080_000002_000001	NODE_375584_length_214_cov_7.283019	99.038	0.971963	208	2	0	753	960	211	4	4.01e-102	374	1351	214
SAMEA2621218	Obelisk_000080_000002_000002	NODE_375584_length_214_cov_7.283019	99.038	0.971963	208	2	0	753	960	211	4	4.01e-102	374	1351	214
SAMEA2621218	Obelisk_000080_000002_000003	NODE_375584_length_214_cov_7.283019	99.038	0.971963	208	2	0	753	960	211	4	4.01e-102	374	1351	214
SAMEA2621218	Obelisk_001199_000001_000001	NODE_35570_length_507_cov_13.387168	74.786	0.923077	468	97	16	53	508	16	474	2.83e-47	191	887	507
SAMEA2621218	Obelisk_000080_000001_000002	NODE_89074_length_348_cov_5.409556	88.475	0.847701	295	33	1	1	295	51	344	1.5e-96	355	1389	348
SAMEA2621218	Obelisk_000080_000001_000003	NODE_89074_length_348_cov_5.409556	88.475	0.847701	295	33	1	1	295	51	344	1.5e-96	355	1389	348
SAMEA2621218	Obelisk_000080_000001_000004	NODE_89074_length_348_cov_5.409556	88.475	0.847701	295	33	1	1	295	51	344	1.5e-96	355	1389	348
SAMEA2621218	Obelisk_000080_000001_000005	NODE_89074_length_348_cov_5.409556	88.475	0.847701	295	33	1	1	295	51	344	1.5e-96	355	1389	348
SAMEA2621218	Obelisk_000080_000001_000006	NODE_89074_length_348_cov_5.409556	88.475	0.847701	295	33	1	1	295	51	344	1.5e-96	355	1389	348
SAMEA2621218	Obelisk_000080_000001_000007	NODE_89074_length_348_cov_5.409556	88.475	0.847701	295	33	1	1	295	51	344	1.5e-96	355	1389	348
SAMEA2621218	Obelisk_000080_000001_000008	NODE_89074_length_348_cov_5.409556	88.475	0.847701	295	33	1	1	295	51	344	1.5e-96	355	1389	348
SAMEA2621218	Obelisk_000080_000001_000001	NODE_89074_length_348_cov_5.409556	87.797	0.847701	295	35	1	1	295	51	344	3.24e-93	344	1391	348
SAMEA2621218	Obelisk_000080_000002_000001	NODE_89074_length_348_cov_5.409556	98.252	0.821839	286	5	0	1	286	51	336	1.76e-140	501	1351	348
SAMEA2621218	Obelisk_000080_000002_000002	NODE_89074_length_348_cov_5.409556	98.252	0.821839	286	5	0	1	286	51	336	1.76e-140	501	1351	348
SAMEA2621218	Obelisk_000080_000002_000003	NODE_89074_length_348_cov_5.409556	98.252	0.821839	286	5	0	1	286	51	336	1.76e-140	501	1351	348
SAMEA2621236	Obelisk_000080_000002_000001	NODE_61769_length_425_cov_12.027027	97.877	0.997647	424	8	1	705	1127	1	424	0	732	1351	425
SAMEA2621236	Obelisk_000080_000002_000002	NODE_61769_length_425_cov_12.027027	97.877	0.997647	424	8	1	705	1127	1	424	0	732	1351	425
SAMEA2621236	Obelisk_000080_000002_000003	NODE_61769_length_425_cov_12.027027	97.877	0.997647	424	8	1	705	1127	1	424	0	732	1351	425
SAMEA2621236	Obelisk_000003_000001_000001	NODE_147454_length_283_cov_5.469298	97.5	0.989399	280	7	0	477	756	283	4	6.43e-134	479	1137	283
SAMEA2621236	Obelisk_000080_000002_000001	NODE_175149_length_263_cov_13.692308	99.231	0.988593	260	2	0	340	599	263	4	4.61e-131	470	1351	263
SAMEA2621236	Obelisk_000080_000002_000002	NODE_175149_length_263_cov_13.692308	99.231	0.988593	260	2	0	340	599	263	4	4.61e-131	470	1351	263
SAMEA2621236	Obelisk_000080_000002_000003	NODE_175149_length_263_cov_13.692308	99.231	0.988593	260	2	0	340	599	263	4	4.61e-131	470	1351	263
SAMEA2621236	Obelisk_000080_000002_000001	NODE_244281_length_230_cov_26.525714	97.357	0.986957	227	6	0	80	306	1	227	4.78e-106	387	1351	230
SAMEA2621236	Obelisk_000080_000002_000002	NODE_244281_length_230_cov_26.525714	97.357	0.986957	227	6	0	80	306	1	227	4.78e-106	387	1351	230
SAMEA2621236	Obelisk_000080_000002_000003	NODE_244281_length_230_cov_26.525714	97.357	0.986957	227	6	0	80	306	1	227	4.78e-106	387	1351	230
SAMEA2621236	Obelisk_000080_000001_000002	NODE_244281_length_230_cov_26.525714	85.463	0.986957	227	31	2	80	305	1	226	1.89e-60	235	1389	230
SAMEA2621236	Obelisk_000080_000001_000003	NODE_244281_length_230_cov_26.525714	85.463	0.986957	227	31	2	80	305	1	226	1.89e-60	235	1389	230
SAMEA2621236	Obelisk_000080_000001_000004	NODE_244281_length_230_cov_26.525714	85.463	0.986957	227	31	2	80	305	1	226	1.89e-60	235	1389	230
SAMEA2621236	Obelisk_000080_000001_000005	NODE_244281_length_230_cov_26.525714	85.463	0.986957	227	31	2	80	305	1	226	1.89e-60	235	1389	230
SAMEA2621236	Obelisk_000080_000001_000006	NODE_244281_length_230_cov_26.525714	85.463	0.986957	227	31	2	80	305	1	226	1.89e-60	235	1389	230
SAMEA2621236	Obelisk_000080_000001_000007	NODE_244281_length_230_cov_26.525714	85.463	0.986957	227	31	2	80	305	1	226	1.89e-60	235	1389	230
SAMEA2621236	Obelisk_000080_000001_000008	NODE_244281_length_230_cov_26.525714	85.463	0.986957	227	31	2	80	305	1	226	1.89e-60	235	1389	230
SAMEA2621236	Obelisk_000080_000001_000001	NODE_244281_length_230_cov_26.525714	85.022	0.986957	227	32	2	80	305	1	226	8.78e-59	230	1391	230
SAMEA2621236	Obelisk_000080_000001_000002	NODE_175149_length_263_cov_13.692308	86.047	0.980989	258	34	2	342	598	261	5	1.11e-72	276	1389	263
SAMEA2621236	Obelisk_000080_000001_000003	NODE_175149_length_263_cov_13.692308	86.047	0.980989	258	34	2	342	598	261	5	1.11e-72	276	1389	263
SAMEA2621236	Obelisk_000080_000001_000004	NODE_175149_length_263_cov_13.692308	86.047	0.980989	258	34	2	342	598	261	5	1.11e-72	276	1389	263
SAMEA2621236	Obelisk_000080_000001_000005	NODE_175149_length_263_cov_13.692308	86.047	0.980989	258	34	2	342	598	261	5	1.11e-72	276	1389	263
SAMEA2621236	Obelisk_000080_000001_000006	NODE_175149_length_263_cov_13.692308	86.047	0.980989	258	34	2	342	598	261	5	1.11e-72	276	1389	263
SAMEA2621236	Obelisk_000080_000001_000007	NODE_175149_length_263_cov_13.692308	86.047	0.980989	258	34	2	342	598	261	5	1.11e-72	276	1389	263
SAMEA2621236	Obelisk_000080_000001_000008	NODE_175149_length_263_cov_13.692308	86.047	0.980989	258	34	2	342	598	261	5	1.11e-72	276	1389	263
SAMEA2621236	Obelisk_000080_000001_000001	NODE_175149_length_263_cov_13.692308	85.271	0.980989	258	36	2	342	598	261	5	2.41e-69	265	1391	263
SAMEA2621236	Obelisk_000003_000001_000001	NODE_265655_length_223_cov_9.130952	99.301	0.641256	143	1	0	1	143	81	223	9.12e-68	259	1137	223
SAMEA2621274	Obelisk_000080_000001_000001	NODE_1411969_length_219_cov_1.945122	89.302	0.981735	215	19	4	575	787	4	216	2.9e-69	267	1391	219
SAMEA2621274	Obelisk_000080_000001_000002	NODE_1411969_length_219_cov_1.945122	87.907	0.981735	215	22	4	575	787	4	216	2.92e-64	250	1389	219
SAMEA2621274	Obelisk_000080_000001_000003	NODE_1411969_length_219_cov_1.945122	87.907	0.981735	215	22	4	575	787	4	216	2.92e-64	250	1389	219
SAMEA2621274	Obelisk_000080_000001_000004	NODE_1411969_length_219_cov_1.945122	87.907	0.981735	215	22	4	575	787	4	216	2.92e-64	250	1389	219
SAMEA2621274	Obelisk_000080_000001_000005	NODE_1411969_length_219_cov_1.945122	87.907	0.981735	215	22	4	575	787	4	216	2.92e-64	250	1389	219
SAMEA2621274	Obelisk_000080_000001_000006	NODE_1411969_length_219_cov_1.945122	87.907	0.981735	215	22	4	575	787	4	216	2.92e-64	250	1389	219
SAMEA2621274	Obelisk_000080_000001_000007	NODE_1411969_length_219_cov_1.945122	87.907	0.981735	215	22	4	575	787	4	216	2.92e-64	250	1389	219
SAMEA2621274	Obelisk_000080_000001_000008	NODE_1411969_length_219_cov_1.945122	87.907	0.981735	215	22	4	575	787	4	216	2.92e-64	250	1389	219
SAMEA2621274	Obelisk_000080_000002_000001	NODE_1411969_length_219_cov_1.945122	97.183	0.972603	213	6	0	575	787	4	216	1.26e-97	361	1351	219
SAMEA2621274	Obelisk_000080_000002_000002	NODE_1411969_length_219_cov_1.945122	97.183	0.972603	213	6	0	575	787	4	216	1.26e-97	361	1351	219
SAMEA2621274	Obelisk_000080_000002_000003	NODE_1411969_length_219_cov_1.945122	97.183	0.972603	213	6	0	575	787	4	216	1.26e-97	361	1351	219
SAMEA2621401	Obelisk_001166_000001_000001	NODE_26589_length_716_cov_1.912254	73.152	0.717877	514	115	22	73	574	716	214	6.86e-39	163	894	716
SAMEA2621401	Obelisk_001166_000001_000002	NODE_26589_length_716_cov_1.912254	73.294	0.71648	513	116	20	73	574	716	214	1.47e-40	169	894	716
SAMEA2621423	Obelisk_001166_000001_000001	NODE_54726_length_905_cov_12.356471	73.882	0.62528	559	122	23	28	574	140	686	4.31e-50	202	894	905
SAMEA2621423	Obelisk_001166_000001_000002	NODE_54726_length_905_cov_12.356471	74.014	0.624161	558	123	21	28	574	140	686	9.27e-52	207	894	905

## Sheet: North_Atlantic
Sample	qseqid	sseqid	pident	coverage	length	mismatch	gapopen	qstart	qend	sstart	send	evalue	bitscore	qlen	slen
SAMEA2623890	Obelisk_001166_000001_000001	NODE_193996_length_443_cov_1.737113	80.23	0.981941	435	70	15	224	650	433	7	1.87e-83	313	894	443
SAMEA2623890	Obelisk_001166_000001_000002	NODE_193996_length_443_cov_1.737113	78.851	0.981941	435	76	15	224	650	433	7	1.89e-73	279	894	443
SAMEA2623890	Obelisk_000951_000001_000001	NODE_872610_length_239_cov_0.956522	92.568	0.619247	148	8	3	1	146	148	2	2.77e-52	209	980	239
SAMEA2623929	Obelisk_000874_000001_000001	NODE_23955_length_996_cov_5.381509	75.681	0.99498	991	187	46	1	969	962	4	1.33e-123	446	1013	996
SAMEA2623929	Obelisk_000874_000001_000002	NODE_23955_length_996_cov_5.381509	75.681	0.99498	991	187	46	1	969	962	4	1.33e-123	446	1013	996
SAMEA2623929	Obelisk_000874_000001_000003	NODE_23955_length_996_cov_5.381509	75.758	0.993976	990	187	46	1	968	962	4	1.03e-124	449	1012	996
SAMEA2623929	Obelisk_000874_000001_000004	NODE_23955_length_996_cov_5.381509	75.758	0.993976	990	187	46	1	968	962	4	1.03e-124	449	1012	996
SAMEA2623929	Obelisk_000874_000001_000005	NODE_23955_length_996_cov_5.381509	75.657	0.993976	990	188	46	1	968	962	4	4.78e-123	444	1012	996
SAMEA2623929	Obelisk_000874_000001_000006	NODE_23955_length_996_cov_5.381509	75.455	0.993976	990	190	46	1	968	962	4	1.03e-119	433	1012	996
SAMEA2623929	Obelisk_000874_000001_000007	NODE_23955_length_996_cov_5.381509	75.455	0.993976	990	190	46	1	968	962	4	1.03e-119	433	1012	996
SAMEA2623929	Obelisk_000889_000001_000006	NODE_23955_length_996_cov_5.381509	98.125	0.963855	960	17	1	1	960	962	4	0	1672	1003	996
SAMEA2623929	Obelisk_000889_000001_000003	NODE_23955_length_996_cov_5.381509	96.455	0.934739	931	31	2	75	1005	996	68	0	1535	1005	996
SAMEA2623929	Obelisk_000889_000001_000001	NODE_23955_length_996_cov_5.381509	95.811	0.934739	931	37	2	75	1005	996	68	0	1502	1005	996
SAMEA2623929	Obelisk_000889_000001_000002	NODE_23955_length_996_cov_5.381509	95.704	0.934739	931	38	2	75	1005	996	68	0	1496	1005	996
SAMEA2623929	Obelisk_000889_000001_000004	NODE_23955_length_996_cov_5.381509	98.495	0.933735	930	13	1	75	1004	996	68	0	1639	1004	996
SAMEA2623929	Obelisk_000889_000001_000005	NODE_23955_length_996_cov_5.381509	98.495	0.933735	930	13	1	75	1004	996	68	0	1639	1004	996
SAMEA2623929	Obelisk_001166_000001_000001	NODE_25901_length_960_cov_53.314917	76.217	0.804251	719	128	34	176	867	960	258	5.67e-92	340	894	960
SAMEA2623929	Obelisk_001166_000001_000002	NODE_25901_length_960_cov_53.314917	75.382	0.804251	719	134	34	176	867	960	258	5.75e-82	307	894	960
SAMEA2623931	Obelisk_001166_000001_000001	NODE_147657_length_371_cov_1.813291	85.214	0.692722	257	32	6	406	659	357	104	1.33e-67	259	894	371
SAMEA2623931	Obelisk_001166_000001_000002	NODE_147657_length_371_cov_1.813291	83.673	0.660377	245	34	6	418	659	345	104	1.35e-57	226	894	371

## Sheet: South_Pacific
Sample	qseqid	sseqid	pident	coverage	length	mismatch	gapopen	qstart	qend	sstart	send	evalue	bitscore	qlen	slen
SAMEA2621758	Obelisk_001179_000001_000001	NODE_674817_length_244_cov_6.560847	94.538	0.97541	238	13	0	255	492	241	4	3.45e-100	368	891	244
SAMEA2621758	Obelisk_001179_000001_000002	NODE_674817_length_244_cov_6.560847	94.538	0.97541	238	13	0	255	492	241	4	3.45e-100	368	891	244
SAMEA2621758	Obelisk_001179_000001_000001	NODE_78701_length_701_cov_7.848297	97.706	0.621969	436	10	0	456	891	698	263	0	750	891	701
SAMEA2621758	Obelisk_001179_000001_000002	NODE_78701_length_701_cov_7.848297	97.706	0.621969	436	10	0	456	891	698	263	0	750	891	701
SAMEA2621814	Obelisk_001179_000001_000001	NODE_352090_length_385_cov_0.996970	95.789	0.987013	380	16	0	252	631	383	4	5.78e-174	614	891	385
SAMEA2621814	Obelisk_001179_000001_000002	NODE_352090_length_385_cov_0.996970	95.789	0.987013	380	16	0	252	631	383	4	5.78e-174	614	891	385
SAMEA2622149	Obelisk_001233_000001_000001	NODE_58285_length_366_cov_4.887460	99.451	0.994536	364	1	1	420	783	365	3	0	660	878	366
SAMEA2622149	Obelisk_001233_000001_000001	NODE_156263_length_235_cov_0.838889	99.571	0.991489	233	1	0	241	473	233	1	4.53e-118	425	878	235
SAMEA2622219	Obelisk_000951_000001_000001	NODE_317864_length_325_cov_3.833333	97.492	0.981538	319	8	0	184	502	322	4	1.69e-153	545	980	325
SAMEA2622219	Obelisk_000951_000001_000001	NODE_339964_length_317_cov_3.041985	98.462	0.820189	260	4	0	1	260	260	1	2.26e-127	459	980	317
SAMEA2622406	Obelisk_000951_000001_000001	NODE_303076_length_251_cov_2.908163	98.008	1	251	5	0	27	277	251	1	4.67e-121	436	980	251
SAMEA2622432	Obelisk_001233_000001_000001	NODE_18481_length_933_cov_17.722096	99.866	0.848519	745	1	0	134	878	933	189	0	1371	878	933
SAMEA2622690	Obelisk_000951_000001_000001	NODE_90817_length_467_cov_3.820388	96.774	0.995717	465	14	1	320	784	1	464	0	774	980	467
SAMEA2622690	Obelisk_000951_000001_000001	NODE_187867_length_331_cov_6.166667	98.773	0.984894	326	4	0	18	343	4	329	2.73e-164	580	980	331
SAMEA2622796	Obelisk_000951_000001_000001	NODE_41162_length_957_cov_11.039911	99.475	0.994775	952	5	0	4	955	954	3	0	1731	980	957
SAMEA2622796	Obelisk_000951_000001_000001	NODE_753757_length_246_cov_7.246073	92.083	0.97561	240	16	3	4	241	4	242	4.38e-90	335	980	246
SAMEA2622796	Obelisk_000951_000001_000001	NODE_826326_length_238_cov_2.743169	82.533	0.962185	229	34	5	469	694	4	229	2.15e-48	196	980	238
SAMEA2622886	Obelisk_000951_000001_000001	NODE_234258_length_215_cov_1.000000	97.183	0.990698	213	4	2	756	967	1	212	5.18e-98	359	980	215

## Sheet: North_Pacific
Sample	qseqid	sseqid	pident	coverage	length	mismatch	gapopen	qstart	qend	sstart	send	evalue	bitscore	qlen	slen
SAMEA2622269	Obelisk_001199_000001_000001	NODE_345041_length_207_cov_3.013158	88.177	0.980676	203	24	0	450	652	3	205	5.69e-63	243	887	207
SAMEA2622269	Obelisk_001199_000001_000001	NODE_9722_length_635_cov_13.951724	85.106	0.962205	611	85	6	3	610	608	1	2.25e-176	619	887	635
SAMEA2622295	Obelisk_000010_000001_000001	NODE_65330_length_251_cov_23.673469	99.59	0.972112	244	1	0	75	318	247	4	1.26e-124	446	733	251
SAMEA2622295	Obelisk_000010_000001_000003	NODE_65330_length_251_cov_23.673469	99.59	0.972112	244	1	0	75	318	247	4	1.25e-124	446	732	251
SAMEA2622295	Obelisk_000010_000001_000004	NODE_65330_length_251_cov_23.673469	99.18	0.972112	244	2	0	75	318	247	4	5.84e-123	440	732	251
SAMEA2622295	Obelisk_000010_000001_000002	NODE_65330_length_251_cov_23.673469	98.361	0.972112	244	4	0	75	318	247	4	1.26e-119	429	733	251
SAMEA2622295	Obelisk_000010_000001_000002	NODE_14756_length_456_cov_63.012469	97.163	0.927632	423	9	3	312	733	4	424	0	712	733	456
SAMEA2622295	Obelisk_000010_000001_000001	NODE_14756_length_456_cov_63.012469	97.867	0.925439	422	8	1	312	733	4	424	0	728	733	456
SAMEA2622295	Obelisk_000010_000001_000003	NODE_14756_length_456_cov_63.012469	98.1	0.923246	421	8	0	312	732	4	424	0	734	732	456
SAMEA2622295	Obelisk_000010_000001_000004	NODE_14756_length_456_cov_63.012469	97.862	0.923246	421	9	0	312	732	4	424	0	728	732	456
SAMEA2622927	Obelisk_000080_000001_000002	NODE_45593_length_748_cov_8.316017	85.392	1.00668	753	100	10	16	763	748	1	0	773	1389	748
SAMEA2622927	Obelisk_000080_000001_000003	NODE_45593_length_748_cov_8.316017	85.392	1.00668	753	100	10	16	763	748	1	0	773	1389	748
SAMEA2622927	Obelisk_000080_000001_000004	NODE_45593_length_748_cov_8.316017	85.392	1.00668	753	100	10	16	763	748	1	0	773	1389	748
SAMEA2622927	Obelisk_000080_000001_000005	NODE_45593_length_748_cov_8.316017	85.392	1.00668	753	100	10	16	763	748	1	0	773	1389	748
SAMEA2622927	Obelisk_000080_000001_000006	NODE_45593_length_748_cov_8.316017	85.392	1.00668	753	100	10	16	763	748	1	0	773	1389	748
SAMEA2622927	Obelisk_000080_000001_000007	NODE_45593_length_748_cov_8.316017	85.392	1.00668	753	100	10	16	763	748	1	0	773	1389	748
SAMEA2622927	Obelisk_000080_000001_000008	NODE_45593_length_748_cov_8.316017	85.392	1.00668	753	100	10	16	763	748	1	0	773	1389	748
SAMEA2622927	Obelisk_000080_000001_000001	NODE_45593_length_748_cov_8.316017	85.126	1.00668	753	102	10	16	763	748	1	0	761	1391	748
SAMEA2622927	Obelisk_000080_000002_000001	NODE_45593_length_748_cov_8.316017	100	1	748	0	0	16	763	748	1	0	1382	1351	748
SAMEA2622927	Obelisk_000080_000002_000002	NODE_45593_length_748_cov_8.316017	100	1	748	0	0	16	763	748	1	0	1382	1351	748
SAMEA2622927	Obelisk_000080_000002_000003	NODE_45593_length_748_cov_8.316017	100	1	748	0	0	16	763	748	1	0	1382	1351	748
SAMEA2622927	Obelisk_000080_000002_000001	NODE_54544_length_684_cov_7.065183	100	0.888889	608	0	0	744	1351	4	611	0	1123	1351	684
SAMEA2622927	Obelisk_000080_000002_000002	NODE_54544_length_684_cov_7.065183	100	0.888889	608	0	0	744	1351	4	611	0	1123	1351	684
SAMEA2622927	Obelisk_000080_000002_000003	NODE_54544_length_684_cov_7.065183	100	0.888889	608	0	0	744	1351	4	611	0	1123	1351	684
SAMEA2622927	Obelisk_001049_000002_000001	NODE_683737_length_216_cov_2.354037	80	0.87963	190	36	2	443	631	22	210	2.29e-31	139	939	216
SAMEA2622927	Obelisk_001049_000002_000002	NODE_683737_length_216_cov_2.354037	80	0.87963	190	36	2	443	631	22	210	2.29e-31	139	939	216
SAMEA2622927	Obelisk_001049_000002_000003	NODE_683737_length_216_cov_2.354037	80	0.87963	190	36	2	443	631	22	210	2.29e-31	139	939	216
SAMEA2622927	Obelisk_001049_000002_000004	NODE_683737_length_216_cov_2.354037	80	0.87963	190	36	2	443	631	22	210	2.29e-31	139	939	216
SAMEA2622927	Obelisk_001049_000002_000005	NODE_683737_length_216_cov_2.354037	80	0.87963	190	36	2	443	631	22	210	2.29e-31	139	939	216
SAMEA2622927	Obelisk_001049_000002_000006	NODE_683737_length_216_cov_2.354037	80	0.87963	190	36	2	443	631	22	210	2.29e-31	139	939	216
SAMEA2622927	Obelisk_001049_000002_000007	NODE_683737_length_216_cov_2.354037	80	0.87963	190	36	2	443	631	22	210	2.29e-31	139	939	216
SAMEA2622927	Obelisk_001049_000002_000008	NODE_683737_length_216_cov_2.354037	80	0.87963	190	36	2	443	631	22	210	2.29e-31	139	939	216
SAMEA2622927	Obelisk_001049_000002_000009	NODE_683737_length_216_cov_2.354037	80	0.87963	190	36	2	443	631	22	210	2.29e-31	139	939	216
SAMEA2622927	Obelisk_000080_000001_000001	NODE_54544_length_684_cov_7.065183	89.6	0.548246	375	26	11	1016	1388	245	608	4.95e-129	464	1391	684
SAMEA2622927	Obelisk_000080_000001_000002	NODE_54544_length_684_cov_7.065183	89.572	0.546784	374	27	10	1015	1386	245	608	4.94e-129	464	1389	684
SAMEA2622927	Obelisk_000080_000001_000003	NODE_54544_length_684_cov_7.065183	89.572	0.546784	374	27	10	1015	1386	245	608	4.94e-129	464	1389	684
SAMEA2622927	Obelisk_000080_000001_000004	NODE_54544_length_684_cov_7.065183	89.572	0.546784	374	27	10	1015	1386	245	608	4.94e-129	464	1389	684
SAMEA2622927	Obelisk_000080_000001_000005	NODE_54544_length_684_cov_7.065183	89.572	0.546784	374	27	10	1015	1386	245	608	4.94e-129	464	1389	684
SAMEA2622927	Obelisk_000080_000001_000006	NODE_54544_length_684_cov_7.065183	89.572	0.546784	374	27	10	1015	1386	245	608	4.94e-129	464	1389	684
SAMEA2622927	Obelisk_000080_000001_000007	NODE_54544_length_684_cov_7.065183	89.572	0.546784	374	27	10	1015	1386	245	608	4.94e-129	464	1389	684
SAMEA2622927	Obelisk_000080_000001_000008	NODE_54544_length_684_cov_7.065183	89.572	0.546784	374	27	10	1015	1386	245	608	4.94e-129	464	1389	684
SAMEA2622947	Obelisk_000951_000001_000001	NODE_71024_length_325_cov_1.911111	98.447	0.990769	322	5	0	186	507	322	1	8.18e-161	568	980	325
SAMEA2622947	Obelisk_000951_000001_000001	NODE_248797_length_214_cov_2.207547	99.043	0.976636	209	2	0	34	242	4	212	5.32e-103	375	980	214
SAMEA2622947	Obelisk_000951_000001_000001	NODE_261939_length_211_cov_0.865385	99.507	0.962085	203	1	0	630	832	4	206	2.47e-101	370	980	211
SAMEA2623007	Obelisk_001179_000001_000001	NODE_1843_length_942_cov_10.139797	84.657	0.833895	743	105	9	124	864	941	206	0	732	891	942
SAMEA2623007	Obelisk_001179_000001_000002	NODE_1843_length_942_cov_10.139797	84.657	0.833895	743	105	9	124	864	941	206	0	732	891	942
SAMEA2623219	Obelisk_001179_000001_000001	NODE_544438_length_228_cov_0.878613	99.556	0.986842	225	1	0	258	482	3	227	3.43e-113	411	891	228
SAMEA2623219	Obelisk_001179_000001_000002	NODE_544438_length_228_cov_0.878613	99.556	0.986842	225	1	0	258	482	3	227	3.43e-113	411	891	228
SAMEA2623295	Obelisk_000951_000001_000001	NODE_52161_length_460_cov_6.004938	98.894	0.982609	452	5	0	262	713	4	455	0	808	980	460
SAMEA2623295	Obelisk_000951_000001_000001	NODE_179218_length_281_cov_9.115044	99.194	0.882562	248	2	0	1	248	34	281	1.92e-124	448	980	281

## Sheet: Indian_ocean
Sample	qseqid	sseqid	pident	coverage	length	mismatch	gapopen	qstart	qend	sstart	send	evalue	bitscore	qlen	slen
SAMEA2620235	Obelisk_000080_000001_000002	NODE_13292_length_514_cov_73.187364	84.17	1.00778	518	75	7	83	597	514	1	3.43e-139	496	1389	514
SAMEA2620235	Obelisk_000080_000001_000003	NODE_13292_length_514_cov_73.187364	84.17	1.00778	518	75	7	83	597	514	1	3.43e-139	496	1389	514
SAMEA2620235	Obelisk_000080_000001_000004	NODE_13292_length_514_cov_73.187364	84.17	1.00778	518	75	7	83	597	514	1	3.43e-139	496	1389	514
SAMEA2620235	Obelisk_000080_000001_000005	NODE_13292_length_514_cov_73.187364	84.17	1.00778	518	75	7	83	597	514	1	3.43e-139	496	1389	514
SAMEA2620235	Obelisk_000080_000001_000006	NODE_13292_length_514_cov_73.187364	84.17	1.00778	518	75	7	83	597	514	1	3.43e-139	496	1389	514
SAMEA2620235	Obelisk_000080_000001_000007	NODE_13292_length_514_cov_73.187364	84.17	1.00778	518	75	7	83	597	514	1	3.43e-139	496	1389	514
SAMEA2620235	Obelisk_000080_000001_000008	NODE_13292_length_514_cov_73.187364	84.17	1.00778	518	75	7	83	597	514	1	3.43e-139	496	1389	514
SAMEA2620235	Obelisk_000080_000002_000001	NODE_13292_length_514_cov_73.187364	99.806	1.00195	515	0	1	83	597	514	1	0	944	1351	514
SAMEA2620235	Obelisk_000080_000002_000002	NODE_13292_length_514_cov_73.187364	99.806	1.00195	515	0	1	83	597	514	1	0	944	1351	514
SAMEA2620235	Obelisk_000080_000002_000003	NODE_13292_length_514_cov_73.187364	99.806	1.00195	515	0	1	83	597	514	1	0	944	1351	514
SAMEA2620235	Obelisk_000080_000001_000001	NODE_13292_length_514_cov_73.187364	83.689	1.00195	515	77	7	86	597	511	1	3.46e-134	479	1391	514
SAMEA2620235	Obelisk_000080_000002_000001	NODE_15081_length_489_cov_40.092166	100	0.99591	487	0	0	781	1267	489	3	0	900	1351	489
SAMEA2620235	Obelisk_000080_000002_000002	NODE_15081_length_489_cov_40.092166	100	0.99591	487	0	0	781	1267	489	3	0	900	1351	489
SAMEA2620235	Obelisk_000080_000002_000003	NODE_15081_length_489_cov_40.092166	100	0.99591	487	0	0	781	1267	489	3	0	900	1351	489
SAMEA2620235	Obelisk_000080_000001_000001	NODE_15081_length_489_cov_40.092166	89.965	0.591002	289	16	11	1016	1302	285	8	1.31e-98	361	1391	489
SAMEA2620235	Obelisk_000080_000001_000002	NODE_15081_length_489_cov_40.092166	89.236	0.588957	288	19	10	1015	1300	285	8	2.83e-95	350	1389	489
SAMEA2620235	Obelisk_000080_000001_000003	NODE_15081_length_489_cov_40.092166	89.236	0.588957	288	19	10	1015	1300	285	8	2.83e-95	350	1389	489
SAMEA2620235	Obelisk_000080_000001_000004	NODE_15081_length_489_cov_40.092166	89.236	0.588957	288	19	10	1015	1300	285	8	2.83e-95	350	1389	489
SAMEA2620235	Obelisk_000080_000001_000005	NODE_15081_length_489_cov_40.092166	89.236	0.588957	288	19	10	1015	1300	285	8	2.83e-95	350	1389	489
SAMEA2620235	Obelisk_000080_000001_000006	NODE_15081_length_489_cov_40.092166	89.236	0.588957	288	19	10	1015	1300	285	8	2.83e-95	350	1389	489
SAMEA2620235	Obelisk_000080_000001_000007	NODE_15081_length_489_cov_40.092166	89.236	0.588957	288	19	10	1015	1300	285	8	2.83e-95	350	1389	489
SAMEA2620235	Obelisk_000080_000001_000008	NODE_15081_length_489_cov_40.092166	89.236	0.588957	288	19	10	1015	1300	285	8	2.83e-95	350	1389	489
SAMEA2620261	Obelisk_000080_000001_000001	NODE_285572_length_214_cov_5.163522	90	1.02804	220	13	7	1020	1238	1	212	9.29e-73	276	1391	214
SAMEA2620261	Obelisk_000080_000001_000002	NODE_285572_length_214_cov_5.163522	89.352	1.00935	216	15	6	1019	1233	1	209	2.01e-69	265	1389	214
SAMEA2620261	Obelisk_000080_000001_000003	NODE_285572_length_214_cov_5.163522	89.352	1.00935	216	15	6	1019	1233	1	209	2.01e-69	265	1389	214
SAMEA2620261	Obelisk_000080_000001_000004	NODE_285572_length_214_cov_5.163522	89.352	1.00935	216	15	6	1019	1233	1	209	2.01e-69	265	1389	214
SAMEA2620261	Obelisk_000080_000001_000005	NODE_285572_length_214_cov_5.163522	89.352	1.00935	216	15	6	1019	1233	1	209	2.01e-69	265	1389	214
SAMEA2620261	Obelisk_000080_000001_000006	NODE_285572_length_214_cov_5.163522	89.352	1.00935	216	15	6	1019	1233	1	209	2.01e-69	265	1389	214
SAMEA2620261	Obelisk_000080_000001_000007	NODE_285572_length_214_cov_5.163522	89.352	1.00935	216	15	6	1019	1233	1	209	2.01e-69	265	1389	214
SAMEA2620261	Obelisk_000080_000001_000008	NODE_285572_length_214_cov_5.163522	89.352	1.00935	216	15	6	1019	1233	1	209	2.01e-69	265	1389	214
SAMEA2620261	Obelisk_000080_000002_000001	NODE_285572_length_214_cov_5.163522	99.07	1.00467	215	1	1	989	1203	1	214	1.44e-105	385	1351	214
SAMEA2620261	Obelisk_000080_000002_000002	NODE_285572_length_214_cov_5.163522	99.07	1.00467	215	1	1	989	1203	1	214	1.44e-105	385	1351	214
SAMEA2620261	Obelisk_000080_000002_000003	NODE_285572_length_214_cov_5.163522	99.07	1.00467	215	1	1	989	1203	1	214	1.44e-105	385	1351	214
SAMEA2620261	Obelisk_000080_000002_000001	NODE_4884_length_1148_cov_25.698994	99.713	0.909408	1044	1	1	1	1044	1045	4	0	1910	1351	1148
SAMEA2620261	Obelisk_000080_000002_000002	NODE_4884_length_1148_cov_25.698994	99.713	0.909408	1044	1	1	1	1044	1045	4	0	1910	1351	1148
SAMEA2620261	Obelisk_000080_000002_000003	NODE_4884_length_1148_cov_25.698994	99.713	0.909408	1044	1	1	1	1044	1045	4	0	1910	1351	1148
SAMEA2620261	Obelisk_000080_000001_000001	NODE_4884_length_1148_cov_25.698994	85.041	0.850174	976	129	16	1	969	1045	80	0	977	1391	1148
SAMEA2620261	Obelisk_000080_000001_000002	NODE_4884_length_1148_cov_25.698994	84.923	0.849303	975	132	14	1	969	1045	80	0	972	1389	1148
SAMEA2620261	Obelisk_000080_000001_000003	NODE_4884_length_1148_cov_25.698994	84.923	0.849303	975	132	14	1	969	1045	80	0	972	1389	1148
SAMEA2620261	Obelisk_000080_000001_000004	NODE_4884_length_1148_cov_25.698994	84.923	0.849303	975	132	14	1	969	1045	80	0	972	1389	1148
SAMEA2620261	Obelisk_000080_000001_000005	NODE_4884_length_1148_cov_25.698994	84.923	0.849303	975	132	14	1	969	1045	80	0	972	1389	1148
SAMEA2620261	Obelisk_000080_000001_000006	NODE_4884_length_1148_cov_25.698994	84.923	0.849303	975	132	14	1	969	1045	80	0	972	1389	1148
SAMEA2620261	Obelisk_000080_000001_000007	NODE_4884_length_1148_cov_25.698994	84.923	0.849303	975	132	14	1	969	1045	80	0	972	1389	1148
SAMEA2620261	Obelisk_000080_000001_000008	NODE_4884_length_1148_cov_25.698994	84.923	0.849303	975	132	14	1	969	1045	80	0	972	1389	1148
SAMEA2620442	Obelisk_001179_000001_000001	NODE_98830_length_253_cov_5.045455	83.402	0.952569	241	40	0	90	330	246	6	1.2e-57	224	891	253
SAMEA2620442	Obelisk_001179_000001_000002	NODE_98830_length_253_cov_5.045455	83.402	0.952569	241	40	0	90	330	246	6	1.2e-57	224	891	253
SAMEA2620492	Obelisk_000080_000002_000001	NODE_184771_length_233_cov_6.224719	99.571	1	233	1	0	386	618	1	233	6.84e-118	425	1351	233
SAMEA2620492	Obelisk_000080_000002_000002	NODE_184771_length_233_cov_6.224719	99.571	1	233	1	0	386	618	1	233	6.84e-118	425	1351	233
SAMEA2620492	Obelisk_000080_000002_000003	NODE_184771_length_233_cov_6.224719	99.571	1	233	1	0	386	618	1	233	6.84e-118	425	1351	233
SAMEA2620492	Obelisk_000080_000001_000002	NODE_184771_length_233_cov_6.224719	86.695	1	233	29	2	387	618	2	233	2.71e-67	257	1389	233
SAMEA2620492	Obelisk_000080_000001_000003	NODE_184771_length_233_cov_6.224719	86.695	1	233	29	2	387	618	2	233	2.71e-67	257	1389	233
SAMEA2620492	Obelisk_000080_000001_000004	NODE_184771_length_233_cov_6.224719	86.695	1	233	29	2	387	618	2	233	2.71e-67	257	1389	233
SAMEA2620492	Obelisk_000080_000001_000005	NODE_184771_length_233_cov_6.224719	86.695	1	233	29	2	387	618	2	233	2.71e-67	257	1389	233
SAMEA2620492	Obelisk_000080_000001_000006	NODE_184771_length_233_cov_6.224719	86.695	1	233	29	2	387	618	2	233	2.71e-67	257	1389	233
SAMEA2620492	Obelisk_000080_000001_000007	NODE_184771_length_233_cov_6.224719	86.695	1	233	29	2	387	618	2	233	2.71e-67	257	1389	233
SAMEA2620492	Obelisk_000080_000001_000008	NODE_184771_length_233_cov_6.224719	86.695	1	233	29	2	387	618	2	233	2.71e-67	257	1389	233
SAMEA2620492	Obelisk_000080_000001_000001	NODE_184771_length_233_cov_6.224719	85.837	1	233	31	2	387	618	2	233	5.88e-64	246	1391	233

## Sheet: Antarctic_ocean
Sample	qseqid	sseqid	pident	coverage	length	mismatch	gapopen	qstart	qend	sstart	send	evalue	bitscore	qlen	slen
SAMEA2621536	Obelisk_001166_000001_000001	NODE_27938_length_886_cov_6.581227	73.792	0.607223	538	117	23	49	574	10	535	4.89e-47	191	894	886
SAMEA2621536	Obelisk_001166_000001_000002	NODE_27938_length_886_cov_6.581227	73.929	0.606095	537	118	21	49	574	10	535	1.05e-48	196	894	886

## Sheet: Red_sea
Sample	qseqid	sseqid	pident	coverage	length	mismatch	gapopen	qstart	qend	sstart	send	evalue	bitscore	qlen	slen
SAMEA2619822	Obelisk_000080_000001_000001	NODE_161482_length_243_cov_7.579787	84.188	0.962963	234	35	2	93	325	1	233	7.87e-58	226	1391	243
SAMEA2619822	Obelisk_000080_000001_000002	NODE_161482_length_243_cov_7.579787	84.188	0.962963	234	35	2	93	325	1	233	7.86e-58	226	1389	243
SAMEA2619822	Obelisk_000080_000001_000003	NODE_161482_length_243_cov_7.579787	84.188	0.962963	234	35	2	93	325	1	233	7.86e-58	226	1389	243
SAMEA2619822	Obelisk_000080_000001_000004	NODE_161482_length_243_cov_7.579787	84.188	0.962963	234	35	2	93	325	1	233	7.86e-58	226	1389	243
SAMEA2619822	Obelisk_000080_000001_000005	NODE_161482_length_243_cov_7.579787	84.188	0.962963	234	35	2	93	325	1	233	7.86e-58	226	1389	243
SAMEA2619822	Obelisk_000080_000001_000006	NODE_161482_length_243_cov_7.579787	84.188	0.962963	234	35	2	93	325	1	233	7.86e-58	226	1389	243
SAMEA2619822	Obelisk_000080_000001_000007	NODE_161482_length_243_cov_7.579787	84.188	0.962963	234	35	2	93	325	1	233	7.86e-58	226	1389	243
SAMEA2619822	Obelisk_000080_000001_000008	NODE_161482_length_243_cov_7.579787	84.188	0.962963	234	35	2	93	325	1	233	7.86e-58	226	1389	243
SAMEA2619822	Obelisk_000080_000002_000001	NODE_161482_length_243_cov_7.579787	100	0.987654	240	0	0	93	332	1	240	1.94e-123	444	1351	243
SAMEA2619822	Obelisk_000080_000002_000002	NODE_161482_length_243_cov_7.579787	100	0.987654	240	0	0	93	332	1	240	1.94e-123	444	1351	243
SAMEA2619822	Obelisk_000080_000002_000003	NODE_161482_length_243_cov_7.579787	100	0.987654	240	0	0	93	332	1	240	1.94e-123	444	1351	243
SAMEA2619822	Obelisk_000080_000001_000001	NODE_224937_length_217_cov_2.796296	88.288	1.02304	222	14	10	1047	1267	4	214	1e-66	255	1391	217
SAMEA2619822	Obelisk_000080_000001_000002	NODE_224937_length_217_cov_2.796296	87.33	1.01843	221	17	9	1046	1265	4	214	7.8e-63	243	1389	217
SAMEA2619822	Obelisk_000080_000001_000003	NODE_224937_length_217_cov_2.796296	87.33	1.01843	221	17	9	1046	1265	4	214	7.8e-63	243	1389	217
SAMEA2619822	Obelisk_000080_000001_000004	NODE_224937_length_217_cov_2.796296	87.33	1.01843	221	17	9	1046	1265	4	214	7.8e-63	243	1389	217
SAMEA2619822	Obelisk_000080_000001_000005	NODE_224937_length_217_cov_2.796296	87.33	1.01843	221	17	9	1046	1265	4	214	7.8e-63	243	1389	217
SAMEA2619822	Obelisk_000080_000001_000006	NODE_224937_length_217_cov_2.796296	87.33	1.01843	221	17	9	1046	1265	4	214	7.8e-63	243	1389	217
SAMEA2619822	Obelisk_000080_000001_000007	NODE_224937_length_217_cov_2.796296	87.33	1.01843	221	17	9	1046	1265	4	214	7.8e-63	243	1389	217
SAMEA2619822	Obelisk_000080_000001_000008	NODE_224937_length_217_cov_2.796296	87.33	1.01843	221	17	9	1046	1265	4	214	7.8e-63	243	1389	217
SAMEA2619822	Obelisk_000080_000002_000001	NODE_224937_length_217_cov_2.796296	100	0.97235	211	0	0	1017	1227	4	214	2.56e-107	390	1351	217
SAMEA2619822	Obelisk_000080_000002_000002	NODE_224937_length_217_cov_2.796296	100	0.97235	211	0	0	1017	1227	4	214	2.56e-107	390	1351	217
SAMEA2619822	Obelisk_000080_000002_000003	NODE_224937_length_217_cov_2.796296	100	0.97235	211	0	0	1017	1227	4	214	2.56e-107	390	1351	217
