# Supplementary material for: Viroid-like “obelisk” agents are widespread in the ocean and exceed the abundance of RNA viruses in the prokaryotic fraction
Source: ISME J. 2025 Feb 25;19(1):wraf033. doi: 10.1093/ismejo/wraf033 (PMC11922315; doi:10.1093/ismejo/wraf033)
Supplement: Supplementary_Material_wraf033 [file supplementary_material_wraf033.zip › Supplementary_Material_wraf033/ST4_Info_New_Obelisks.xlsx]

## Sheet: Hoja1
Novel Obelisk name	Origin	Search technique
Riboz_RedSea_ERR3586754_NODE_6194_length_952_cov_3.356745	Assembled metatranscriptome sample from Tara Oceans corresponding to size fractions for prokaryotes	Infernal
Riboz_PacificOcean_ERR3587120_NODE_32508_length_899_cov_5.424171	Assembled metatranscriptome sample from Tara Oceans corresponding to size fractions for prokaryotes	Infernal
Riboz_PacificOcean_ERR3586957_NODE_43256_length_1042_cov_12.271530	Assembled metatranscriptome sample from Tara Oceans corresponding to size fractions for prokaryotes	Infernal
Riboz_PacificOcean_ERR3586955_NODE_39142_length_1011_cov_4.292887	Assembled metatranscriptome sample from Tara Oceans corresponding to size fractions for prokaryotes	Infernal
Riboz_PacificOcean_ERR3587060_NODE_9171_length_1050_cov_5.860302	Assembled metatranscriptome sample from Tara Oceans corresponding to size fractions for prokaryotes	Infernal
Riboz_PacificOcean_ERR3586957_NODE_42678_length_1048_cov_151.575025	Assembled metatranscriptome sample from Tara Oceans corresponding to size fractions for prokaryotes	Infernal
Riboz_PacificOcean_ERR3586981_NODE_25779_length_990_cov_31.622460	Assembled metatranscriptome sample from Tara Oceans corresponding to size fractions for prokaryotes	Infernal
SAMEA2619970_k119_37487 flag=3 multi=79.0861 len=1037	Assembled metatranscriptome sample from Tara Oceans corresponding to size fractions for prokaryotes	BLASTn
SAMEA2619970_k119_31740 flag=1 multi=96.0000 len=1367	Assembled metatranscriptome sample from Tara Oceans corresponding to size fractions for prokaryotes	BLASTn
SAMEA2621401_NODE_26589_length_716_cov_1.912254	Assembled metatranscriptome sample from Tara Oceans corresponding to size fractions for prokaryotes	BLASTn
SAMEA2621218_NODE_35570_length_507_cov_13.387168	Assembled metatranscriptome sample from Tara Oceans corresponding to size fractions for prokaryotes	BLASTn
SAMEA2621423_NODE_54726_length_905_cov_12.356471	Assembled metatranscriptome sample from Tara Oceans corresponding to size fractions for prokaryotes	BLASTn
SAMEA2621274_NODE_56725_length_795_cov_5.072973	Assembled metatranscriptome sample from Tara Oceans corresponding to size fractions for prokaryotes	BLASTn
SAMEA2623929_NODE_25901_length_960_cov_53.314917	Assembled metatranscriptome sample from Tara Oceans corresponding to size fractions for prokaryotes	BLASTn
SAMEA2621536_NODE_27938_length_886_cov_6.581227	Assembled metatranscriptome sample from Tara Oceans corresponding to size fractions for prokaryotes	BLASTn
SAMEA2623516_NODE_10575_length_695_cov_15.170312	Assembled metatranscriptome sample from Tara Oceans corresponding to size fractions for prokaryotes	BLASTn
SAMEA2623492_NODE_4235_length_1053_cov_51.454910	Assembled metatranscriptome sample from Tara Oceans corresponding to size fractions for prokaryotes	BLASTn
SAMEA2619750_NODE_9227_length_1406_cov_500.491488	Assembled metatranscriptome sample from Tara Oceans corresponding to size fractions for prokaryotes	BLASTn
SAMEA2619970_k119_359 flag=1 multi=23.0036 len=678	Assembled metatranscriptome sample from Tara Oceans corresponding to size fractions for prokaryotes	BLASTn
SAMEA2620085_NODE_17369_length_659_cov_42.336093	Assembled metatranscriptome sample from Tara Oceans corresponding to size fractions for prokaryotes	BLASTn
SAMEA2620217_NODE_17961_length_1055_cov_47.399000	Assembled metatranscriptome sample from Tara Oceans corresponding to size fractions for prokaryotes	BLASTn
SAMEA2620169_NODE_3959_length_1403_cov_21.737389	Assembled metatranscriptome sample from Tara Oceans corresponding to size fractions for prokaryotes	BLASTn
SAMEA2621158_NODE_27648_length_636_cov_4.654045	Assembled metatranscriptome sample from Tara Oceans corresponding to size fractions for prokaryotes	BLASTn
SAMEA2621350_NODE_38127_length_753_cov_2.385387	Assembled metatranscriptome sample from Tara Oceans corresponding to size fractions for prokaryotes	BLASTn
SAMEA2622886_NODE_14552_length_636_cov_4.361446	Assembled metatranscriptome sample from Tara Oceans corresponding to size fractions for prokaryotes	BLASTn
SAMEA2621758_NODE_78701_length_701_cov_7.848297	Assembled metatranscriptome sample from Tara Oceans corresponding to size fractions for prokaryotes	BLASTn
SAMEA2623007_NODE_1843_length_942_cov_10.139797	Assembled metatranscriptome sample from Tara Oceans corresponding to size fractions for prokaryotes	BLASTn
SAMEA2622269_NODE_9722_length_635_cov_13.951724	Assembled metatranscriptome sample from Tara Oceans corresponding to size fractions for prokaryotes	BLASTn
Arctic_ERR3586704_k119_355566	Assembled metatranscriptome sample from Tara Oceans Polar Circle RNA corresponding to size fractions for prokaryotes	BLASTn
Arctic_ERR6338309_k119_683732	Assembled metatranscriptome sample from Tara Oceans Polar Circle RNA corresponding to size fractions for prokaryotes	BLASTn
Arctic_ERR6338309_k119_825148	Assembled metatranscriptome sample from Tara Oceans Polar Circle RNA corresponding to size fractions for prokaryotes	BLASTn
Arctic_ERR6338309_k119_1240422	Assembled metatranscriptome sample from Tara Oceans Polar Circle RNA corresponding to size fractions for prokaryotes	BLASTn
MATOU-v1.5.1313404	Tara Oceans Eukaryote Gene Catalog (the "MATOU") version 1.5	BLASTn
MATOU-v1.5.22908322	Tara Oceans Eukaryote Gene Catalog (the "MATOU") version 1.5	BLASTn
MATOU-v1.5.36394412	Tara Oceans Eukaryote Gene Catalog (the "MATOU") version 1.5	BLASTn
MATOU-v1.5.59455598	Tara Oceans Eukaryote Gene Catalog (the "MATOU") version 1.5	BLASTn
MATOU-v1.5.72372535	Tara Oceans Eukaryote Gene Catalog (the "MATOU") version 1.5	BLASTn
MATOU-v1.5.98754316	Tara Oceans Eukaryote Gene Catalog (the "MATOU") version 1.5	BLASTn
MATOU-v1.5.105884968	Tara Oceans Eukaryote Gene Catalog (the "MATOU") version 1.5	BLASTn
MATOU-v1.5.152825985	Tara Oceans Eukaryote Gene Catalog (the "MATOU") version 1.5	BLASTn
