# Supplementary material for: Viroid-like “obelisk” agents are widespread in the ocean and exceed the abundance of RNA viruses in the prokaryotic fraction
Source: ISME J. 2025 Feb 25;19(1):wraf033. doi: 10.1093/ismejo/wraf033 (PMC11922315; doi:10.1093/ismejo/wraf033)
Supplement: Supplementary_Material_wraf033 [file supplementary_material_wraf033.zip › Supplementary_Material_wraf033/ST5_Obelisk_clustering.xlsx]

## Sheet: 80id
Genus clustering (Obelisk name is comprised of Tara sample and/or ocean/sea name followed by the ID contig name as originally shown in Tara ocean database except for the Obelisks obtained in this study by our own assembly from MATOU v1.5 database)	Nomenclature of Obelisk following that proposed by Zheludev et al 2024 (Obelisk_X_Y_Z”, “X” denotes no. of cluster at 80% nucleotide identity, “Y” at 95 %,and “Z” as the identifier for all strains within a given species+C:C
>Cluster_1
Riboz_RedSea_ERR3586754_NODE_6194_length_952_cov_3.356745_partial	Obelisk_001745_000001_000001
>Cluster_2
Riboz_PacificOcean_ERR3587120_NODE_32508_length_899_cov_5.424171_partial	Obelisk_001746_000001_000001
>Cluster_3
Riboz_PacificOcean_ERR3586957_NODE_43256_length_1042_cov_12.271530	Obelisk_001747_000001_000001
>Cluster_4
Riboz_PacificOcean_ERR3586955_NODE_39142_length_1011_cov_4.292887	Obelisk_001748_000001_000001
Riboz_PacificOcean_ERR3586957_NODE_42678_length_1048_cov_151.575025	Obelisk_001748_000001_000002
Riboz_PacificOcean_ERR3586981_NODE_25779_length_990_cov_31.622460_partial	Obelisk_001748_000002_000001
>Cluster_5
Riboz_PacificOcean_ERR3587060_NODE_9171_length_1050_cov_5.860302	Obelisk_001749_000001_000001
>Cluster_6
SAMEA2619970_k119_37487	Obelisk_001750_000001_000001
>Cluster_7
Obelisk_000080_000001_000001 (Zheludev et al. Obelisk)
SAMEA2619970_k119_31740	Obelisk_000080_000002_000004
MATOU-v1.5.105884968	Obelisk_000080_000002_000005
SAMEA2620169_NODE_3959_length_1403_cov_21.737389	Obelisk_000080_000002_000006
>Cluster_8
SAMEA2621401_NODE_26589_length_716_cov_1.912254	Obelisk_001751_000001_000001
>Cluster_9
SAMEA2621218_NODE_35570_length_507_cov_13.387168_partial	Obelisk_001752_000001_000001
>Cluster_10
SAMEA2621423_NODE_54726_length_905_cov_12.356471_partial	Obelisk_001753_000001_000001
SAMEA2621536_NODE_27938_length_886_cov_6.581227_partial	Obelisk_001753_000001_000002
>Cluster_11
SAMEA2621274_NODE_56725_length_795_cov_5.072973_partial	Obelisk_001754_000001_000001
>Cluster_12
SAMEA2623929_NODE_25901_length_960_cov_53.314917	Obelisk_001755_000001_000001
>Cluster_13
SAMEA2623516_NODE_10575_length_695_cov_15.170312_partial	Obelisk_001756_000001_000001
>Cluster_14
SAMEA2623492_NODE_4235_length_1053_cov_51.454910	Obelisk_001757_000001_000001
>Cluster_15
SAMEA2619970_k119_359_partial	Obelisk_001758_000001_000001
>Cluster_16
SAMEA2620085_NODE_17369_length_659_cov_42.336093_partial	Obelisk_001759_000001_000001
SAMEA2622886_NODE_14552_length_636_cov_4.361446_partial	Obelisk_001759_000002_000001
>Cluster_17
SAMEA2620217_NODE_17961_length_1055_cov_47.399000_partial	Obelisk_001760_000001_000001
>Cluster_18
SAMEA2621158_NODE_27648_length_636_cov_4.654045_partial	Obelisk_001761_000001_000001
>Cluster_19
SAMEA2621350_NODE_38127_length_753_cov_2.385387_partial	Obelisk_001762_000001_000001
>Cluster_20
SAMEA2621758_NODE_78701_length_701_cov_7.848297_partial	Obelisk_001763_000001_000001
>Cluster_21
SAMEA2623007_NODE_1843_length_942_cov_10.139797	Obelisk_001764_000001_000001
>Cluster_22
SAMEA2622269_NODE_9722_length_635_cov_13.951724_partial	Obelisk_001765_000001_000001
>Cluster_23
Arctic_ERR3586704_k119_355566	Obelisk_001766_000001_000001
>Cluster_24
Arctic_ERR6338309_k119_683732	Obelisk_001767_000001_000001
>Cluster_25
Arctic_ERR6338309_k119_825148_partial	Obelisk_001768_000001_000001
>Cluster_26
Arctic_ERR6338309_k119_1240422_partial	Obelisk_001769_000001_000001
MATOU-v1.5.22908322_partial	Obelisk_001769_000002_000001
>Cluster_27
MATOU-v1.5.1313404_partial	Obelisk_001770_000001_000001
MATOU-v1.5.36394412	Obelisk_001770_000002_000001
>Cluster_28
MATOU-v1.5.59455598_partial	Obelisk_001771_000001_000001
>Cluster_29
MATOU-v1.5.72372535	Obelisk_001772_000001_000001
>Cluster_30
MATOU-v1.5.98754316_partial	Obelisk_001773_000001_000001
>Cluster_31
MATOU-v1.5.152825985_partial	Obelisk_001774_000001_000001

## Sheet: 95id
>Cluster_1
Riboz_RedSea_ERR3586754_NODE_6194_length_952_cov_3.356745_partial
>Cluster_2
Riboz_PacificOcean_ERR3587120_NODE_32508_length_899_cov_5.424171_partial
>Cluster_3
Riboz_PacificOcean_ERR3586957_NODE_43256_length_1042_cov_12.271530
>Cluster_4
Riboz_PacificOcean_ERR3586955_NODE_39142_length_1011_cov_4.292887
Riboz_PacificOcean_ERR3586957_NODE_42678_length_1048_cov_151.575025
>Cluster_5
Riboz_PacificOcean_ERR3586981_NODE_25779_length_990_cov_31.622460_partial
>Cluster_6
Riboz_PacificOcean_ERR3587060_NODE_9171_length_1050_cov_5.860302
>Cluster_7
SAMEA2619970_k119_37487
>Cluster_8
Obelisk_000080_000002_000001 (Zheludev et al. Obelisk)
SAMEA2619970_k119_31740
MATOU-v1.5.105884968
SAMEA2620169_NODE_3959_length_1403_cov_21.737389
>Cluster_9
SAMEA2621401_NODE_26589_length_716_cov_1.912254
>Cluster_10
SAMEA2621218_NODE_35570_length_507_cov_13.387168_partial
>Cluster_11
SAMEA2621423_NODE_54726_length_905_cov_12.356471_partial
SAMEA2621536_NODE_27938_length_886_cov_6.581227_partial
>Cluster_12
SAMEA2621274_NODE_56725_length_795_cov_5.072973_partial
>Cluster_13
SAMEA2623929_NODE_25901_length_960_cov_53.314917
>Cluster_14
SAMEA2623516_NODE_10575_length_695_cov_15.170312_partial
>Cluster_15
SAMEA2623492_NODE_4235_length_1053_cov_51.454910
>Cluster_16
SAMEA2619970_k119_359_partial
>Cluster_17
SAMEA2620085_NODE_17369_length_659_cov_42.336093_partial
>Cluster_18
SAMEA2622886_NODE_14552_length_636_cov_4.361446_partial
>Cluster_19
SAMEA2620217_NODE_17961_length_1055_cov_47.399000_partial
>Cluster_20
SAMEA2621158_NODE_27648_length_636_cov_4.654045_partial
>Cluster_21
SAMEA2621350_NODE_38127_length_753_cov_2.385387_partial
>Cluster_22
SAMEA2621758_NODE_78701_length_701_cov_7.848297_partial
>Cluster_23
SAMEA2623007_NODE_1843_length_942_cov_10.139797
>Cluster_24
SAMEA2622269_NODE_9722_length_635_cov_13.951724_partial
>Cluster_25
Arctic_ERR3586704_k119_355566
>Cluster_26
Arctic_ERR6338309_k119_683732
>Cluster_27
Arctic_ERR6338309_k119_825148_partial
>Cluster_28
Arctic_ERR6338309_k119_1240422_partial
>Cluster_29
MATOU-v1.5.22908322_partial
>Cluster_30
MATOU-v1.5.1313404_partial
>Cluster_31
MATOU-v1.5.36394412
>Cluster_32
MATOU-v1.5.59455598_partial
>Cluster_33
MATOU-v1.5.72372535
>Cluster_34
MATOU-v1.5.98754316_partial
>Cluster_35
MATOU-v1.5.152825985_partial
