# Supplementary material for: Viroid-like “obelisk” agents are widespread in the ocean and exceed the abundance of RNA viruses in the prokaryotic fraction
Source: ISME J. 2025 Feb 25;19(1):wraf033. doi: 10.1093/ismejo/wraf033 (PMC11922315; doi:10.1093/ismejo/wraf033)
Supplement: Supplementary_Material_wraf033 [file supplementary_material_wraf033.zip › Supplementary_Material_wraf033/ST7_Relative_Abundance_Obelisk_Tara.xlsx]

## Sheet: Mediterranean_sea
Sample	Obelisk	x (nt recruited per metatranscriptome for each obelisk)	Obelisk_length (bp)	R_L (recruitment normalized per Obelisk length)	MTL (metatranscriptome size in Gbp)	R_MTL (total recruited nucleotides (kb) per kilobase of genome per gigabase of metatranscriptome (KPKG))
SAMEA2619639	MATOU-v1.5.105884968	26320	1352	19.4675	5.8025	3.35501
SAMEA2619639	MATOU-v1.5.59455598_partial	1203	1004	1.19821	5.8025	0.206498
SAMEA2619639	Obelisk_000080_000001_000001	1507	1391	1.08339	5.8025	0.186711
SAMEA2619639	Obelisk_000080_000001_000002	1102	1389	0.793377	5.8025	0.13673
SAMEA2619639	Obelisk_000080_000001_000003	1102	1389	0.793377	5.8025	0.13673
SAMEA2619639	Obelisk_000080_000001_000004	1102	1389	0.793377	5.8025	0.13673
SAMEA2619639	Obelisk_000080_000001_000005	1102	1389	0.793377	5.8025	0.13673
SAMEA2619639	Obelisk_000080_000001_000006	1102	1389	0.793377	5.8025	0.13673
SAMEA2619639	Obelisk_000080_000001_000007	1102	1389	0.793377	5.8025	0.13673
SAMEA2619639	Obelisk_000080_000001_000008	1102	1389	0.793377	5.8025	0.13673
SAMEA2619639	Obelisk_000080_000002_000001	26382	1351	19.5278	5.8025	3.3654
SAMEA2619639	Obelisk_000080_000002_000002	26382	1351	19.5278	5.8025	3.3654
SAMEA2619639	Obelisk_000080_000002_000003	26382	1351	19.5278	5.8025	3.3654
SAMEA2619639	SAMEA2619750_NODE_9227_length_1406_cov_500.491488	26379	1351	19.5255	5.8025	3.36502
SAMEA2619639	SAMEA2619970_k119_31740	26314	1352	19.463	5.8025	3.35425
SAMEA2619639	SAMEA2620169_NODE_3959_length_1403_cov_21.737389	26387	1354	19.4882	5.8025	3.35858
SAMEA2619639	SAMEA2620217_NODE_17961_length_1055_cov_47.399000_partial	21826	1055	20.6882	5.8025	3.56538
SAMEA2619647	MATOU-v1.5.105884968	125723	1352	92.9904	24.5484	3.78805
SAMEA2619647	MATOU-v1.5.59455598_partial	1109	1004	1.10458	24.5484	0.0449961
SAMEA2619647	Obelisk_000080_000001_000001	8045	1391	5.78361	24.5484	0.235601
SAMEA2619647	Obelisk_000080_000001_000002	1109	1389	0.798416	24.5484	0.0325242
SAMEA2619647	Obelisk_000080_000001_000003	1109	1389	0.798416	24.5484	0.0325242
SAMEA2619647	Obelisk_000080_000001_000004	1109	1389	0.798416	24.5484	0.0325242
SAMEA2619647	Obelisk_000080_000001_000005	1109	1389	0.798416	24.5484	0.0325242
SAMEA2619647	Obelisk_000080_000001_000006	1109	1389	0.798416	24.5484	0.0325242
SAMEA2619647	Obelisk_000080_000001_000007	1109	1389	0.798416	24.5484	0.0325242
SAMEA2619647	Obelisk_000080_000001_000008	1109	1389	0.798416	24.5484	0.0325242
SAMEA2619647	Obelisk_000080_000002_000001	127088	1351	94.0696	24.5484	3.83201
SAMEA2619647	Obelisk_000080_000002_000002	127088	1351	94.0696	24.5484	3.83201
SAMEA2619647	Obelisk_000080_000002_000003	127088	1351	94.0696	24.5484	3.83201
SAMEA2619647	SAMEA2619750_NODE_9227_length_1406_cov_500.491488	127088	1351	94.0696	24.5484	3.83201
SAMEA2619647	SAMEA2619970_k119_31740	126740	1352	93.7426	24.5484	3.81869
SAMEA2619647	SAMEA2620169_NODE_3959_length_1403_cov_21.737389	127154	1354	93.9099	24.5484	3.82551
SAMEA2619647	SAMEA2620217_NODE_17961_length_1055_cov_47.399000_partial	113832	1055	107.898	24.5484	4.39531
SAMEA2619669	MATOU-v1.5.105884968	2495	1352	1.84541	1.56651	1.17804
SAMEA2619669	Obelisk_000080_000002_000001	2463	1351	1.82309	1.56651	1.16379
SAMEA2619669	Obelisk_000080_000002_000002	2463	1351	1.82309	1.56651	1.16379
SAMEA2619669	Obelisk_000080_000002_000003	2463	1351	1.82309	1.56651	1.16379
SAMEA2619669	SAMEA2619750_NODE_9227_length_1406_cov_500.491488	2463	1351	1.82309	1.56651	1.16379
SAMEA2619669	SAMEA2619970_k119_31740	2459	1352	1.81879	1.56651	1.16104
SAMEA2619669	SAMEA2620169_NODE_3959_length_1403_cov_21.737389	2463	1354	1.81905	1.56651	1.16121
SAMEA2619669	SAMEA2620217_NODE_17961_length_1055_cov_47.399000_partial	2463	1055	2.3346	1.56651	1.49031
SAMEA2619750	MATOU-v1.5.105884968	171462	1352	126.821	6.80337	18.6409
SAMEA2619750	MATOU-v1.5.1313404_partial	477	373	1.27882	6.80337	0.187969
SAMEA2619750	MATOU-v1.5.36394412	297	348	0.853448	6.80337	0.125445
SAMEA2619750	MATOU-v1.5.59455598_partial	8922	1004	8.88645	6.80337	1.30618
SAMEA2619750	MATOU-v1.5.72372535	1468	503	2.91849	6.80337	0.428977
SAMEA2619750	Obelisk_000006_000001_000001	98	1023	0.0957967	6.80337	0.0140808
SAMEA2619750	Obelisk_000006_000001_000002	98	1023	0.0957967	6.80337	0.0140808
SAMEA2619750	Obelisk_000080_000001_000001	16581	1391	11.9202	6.80337	1.7521
SAMEA2619750	Obelisk_000080_000001_000002	8983	1389	6.46724	6.80337	0.950594
SAMEA2619750	Obelisk_000080_000001_000003	8983	1389	6.46724	6.80337	0.950594
SAMEA2619750	Obelisk_000080_000001_000004	8983	1389	6.46724	6.80337	0.950594
SAMEA2619750	Obelisk_000080_000001_000005	8983	1389	6.46724	6.80337	0.950594
SAMEA2619750	Obelisk_000080_000001_000006	8983	1389	6.46724	6.80337	0.950594
SAMEA2619750	Obelisk_000080_000001_000007	8983	1389	6.46724	6.80337	0.950594
SAMEA2619750	Obelisk_000080_000001_000008	8983	1389	6.46724	6.80337	0.950594
SAMEA2619750	Obelisk_000080_000002_000001	172268	1351	127.511	6.80337	18.7424
SAMEA2619750	Obelisk_000080_000002_000002	172268	1351	127.511	6.80337	18.7424
SAMEA2619750	Obelisk_000080_000002_000003	172268	1351	127.511	6.80337	18.7424
SAMEA2619750	SAMEA2619750_NODE_9227_length_1406_cov_500.491488	172267	1351	127.511	6.80337	18.7423
SAMEA2619750	SAMEA2619970_k119_31740	171639	1352	126.952	6.80337	18.6602
SAMEA2619750	SAMEA2620169_NODE_3959_length_1403_cov_21.737389	172347	1354	127.287	6.80337	18.7094
SAMEA2619750	SAMEA2620217_NODE_17961_length_1055_cov_47.399000_partial	144001	1055	136.494	6.80337	20.0627
SAMEA2619784	Arctic_ERR6338309_k119_1240422_partial	987	696	1.4181	4.89289	0.289829
SAMEA2619784	MATOU-v1.5.105884968	16088	1352	11.8994	4.89289	2.43198
SAMEA2619784	MATOU-v1.5.1313404_partial	1179	373	3.16086	4.89289	0.64601
SAMEA2619784	MATOU-v1.5.22908322_partial	1618	649	2.49307	4.89289	0.509528
SAMEA2619784	MATOU-v1.5.36394412	882	348	2.53448	4.89289	0.517993
SAMEA2619784	MATOU-v1.5.59455598_partial	389	1004	0.38745	4.89289	0.0791864
SAMEA2619784	MATOU-v1.5.72372535	2143	503	4.26044	4.89289	0.870741
SAMEA2619784	Obelisk_000080_000001_000001	1407	1391	1.0115	4.89289	0.206729
SAMEA2619784	Obelisk_000080_000001_000002	389	1389	0.280058	4.89289	0.0572377
SAMEA2619784	Obelisk_000080_000001_000003	389	1389	0.280058	4.89289	0.0572377
SAMEA2619784	Obelisk_000080_000001_000004	389	1389	0.280058	4.89289	0.0572377
SAMEA2619784	Obelisk_000080_000001_000005	389	1389	0.280058	4.89289	0.0572377
SAMEA2619784	Obelisk_000080_000001_000006	389	1389	0.280058	4.89289	0.0572377
SAMEA2619784	Obelisk_000080_000001_000007	389	1389	0.280058	4.89289	0.0572377
SAMEA2619784	Obelisk_000080_000001_000008	389	1389	0.280058	4.89289	0.0572377
SAMEA2619784	Obelisk_000080_000002_000001	16276	1351	12.0474	4.89289	2.46222
SAMEA2619784	Obelisk_000080_000002_000002	16276	1351	12.0474	4.89289	2.46222
SAMEA2619784	Obelisk_000080_000002_000003	16276	1351	12.0474	4.89289	2.46222
SAMEA2619784	SAMEA2619750_NODE_9227_length_1406_cov_500.491488	16276	1351	12.0474	4.89289	2.46222
SAMEA2619784	SAMEA2619970_k119_31740	16239	1352	12.0111	4.89289	2.45481
SAMEA2619784	SAMEA2620085_NODE_17369_length_659_cov_42.336093_partial	1096	659	1.66313	4.89289	0.339907
SAMEA2619784	SAMEA2620169_NODE_3959_length_1403_cov_21.737389	16273	1354	12.0185	4.89289	2.45631
SAMEA2619784	SAMEA2620217_NODE_17961_length_1055_cov_47.399000_partial	15670	1055	14.8531	4.89289	3.03565
SAMEA2619784	SAMEA2622886_NODE_14552_length_636_cov_4.361446_partial	1096	636	1.72327	4.89289	0.352199
SAMEA3905024	MATOU-v1.5.105884968	6031	1352	4.4608	6.81542	0.654516
SAMEA3905024	MATOU-v1.5.59455598_partial	1026	1004	1.02191	6.81542	0.149941
SAMEA3905024	Obelisk_000080_000001_000001	1441	1391	1.03595	6.81542	0.152
SAMEA3905024	Obelisk_000080_000001_000002	1026	1389	0.738661	6.81542	0.108381
SAMEA3905024	Obelisk_000080_000001_000003	1026	1389	0.738661	6.81542	0.108381
SAMEA3905024	Obelisk_000080_000001_000004	1026	1389	0.738661	6.81542	0.108381
SAMEA3905024	Obelisk_000080_000001_000005	1026	1389	0.738661	6.81542	0.108381
SAMEA3905024	Obelisk_000080_000001_000006	1026	1389	0.738661	6.81542	0.108381
SAMEA3905024	Obelisk_000080_000001_000007	1026	1389	0.738661	6.81542	0.108381
SAMEA3905024	Obelisk_000080_000001_000008	1026	1389	0.738661	6.81542	0.108381
SAMEA3905024	Obelisk_000080_000002_000001	5988	1351	4.43227	6.81542	0.65033
SAMEA3905024	Obelisk_000080_000002_000002	5988	1351	4.43227	6.81542	0.65033
SAMEA3905024	Obelisk_000080_000002_000003	5988	1351	4.43227	6.81542	0.65033
SAMEA3905024	SAMEA2619750_NODE_9227_length_1406_cov_500.491488	5988	1351	4.43227	6.81542	0.65033
SAMEA3905024	SAMEA2619970_k119_31740	5985	1352	4.42678	6.81542	0.649524
SAMEA3905024	SAMEA2620169_NODE_3959_length_1403_cov_21.737389	6000	1354	4.43131	6.81542	0.65019
SAMEA3905024	SAMEA2620217_NODE_17961_length_1055_cov_47.399000_partial	4337	1055	4.1109	6.81542	0.603177

## Sheet: Arabian_sea
Sample	Subject	x (nt recruited per metatranscriptome for each obelisk)	Obelisk_length (bp)	R_L (recruitment normalized per Obelisk length)	MTL (metatranscriptome size in Gbp)	R_MTL (total recruited nucleotides (kb) per kilobase of genome per gigabase of metatranscriptome (KPKG))
SAMEA2619970	MATOU-v1.5.105884968	216711	1352	160.289	32.4897	4.93353
SAMEA2619970	MATOU-v1.5.59455598_partial	16226	1004	16.1614	32.4897	0.497429
SAMEA2619970	Obelisk_000080_000001_000001	54871	1391	39.4472	32.4897	1.21414
SAMEA2619970	Obelisk_000080_000001_000002	16291	1389	11.7286	32.4897	0.360993
SAMEA2619970	Obelisk_000080_000001_000003	16291	1389	11.7286	32.4897	0.360993
SAMEA2619970	Obelisk_000080_000001_000004	16291	1389	11.7286	32.4897	0.360993
SAMEA2619970	Obelisk_000080_000001_000005	16291	1389	11.7286	32.4897	0.360993
SAMEA2619970	Obelisk_000080_000001_000006	16291	1389	11.7286	32.4897	0.360993
SAMEA2619970	Obelisk_000080_000001_000007	16291	1389	11.7286	32.4897	0.360993
SAMEA2619970	Obelisk_000080_000001_000008	16291	1389	11.7286	32.4897	0.360993
SAMEA2619970	Obelisk_000080_000002_000001	222324	1351	164.563	32.4897	5.06506
SAMEA2619970	Obelisk_000080_000002_000002	222324	1351	164.563	32.4897	5.06506
SAMEA2619970	Obelisk_000080_000002_000003	222324	1351	164.563	32.4897	5.06506
SAMEA2619970	Riboz_PacificOcean_ERR3586955_NODE_39142_length_1011_cov_4.292887	32457	1003	32.3599	32.4897	0.996004
SAMEA2619970	Riboz_PacificOcean_ERR3586957_NODE_42678_length_1048_cov_151.575025	32371	993	32.5992	32.4897	1.00337
SAMEA2619970	Riboz_PacificOcean_ERR3586981_NODE_25779_length_990_cov_31.622460_partial	44791	990	45.2434	32.4897	1.39255
SAMEA2619970	Riboz_PacificOcean_ERR3587060_NODE_9171_length_1050_cov_5.860302	32488	993	32.717	32.4897	1.007
SAMEA2619970	SAMEA2619750_NODE_9227_length_1406_cov_500.491488	222324	1351	164.563	32.4897	5.06506
SAMEA2619970	SAMEA2619970_k119_31740	222131	1352	164.298	32.4897	5.05692
SAMEA2619970	SAMEA2619970_k119_359	53751	678	79.2788	32.4897	2.44012
SAMEA2619970	SAMEA2619970_k119_37487	115426	918	125.736	32.4897	3.87003
SAMEA2619970	SAMEA2620169_NODE_3959_length_1403_cov_21.737389	223028	1354	164.718	32.4897	5.06984
SAMEA2619970	SAMEA2620217_NODE_17961_length_1055_cov_47.399000_partial	176743	1055	167.529	32.4897	5.15636
SAMEA2619970	SAMEA2621350_NODE_38127_length_753_cov_2.385387_partial	980	753	1.30146	32.4897	0.0400576
SAMEA2619970	SAMEA2621423_NODE_54726_length_905_cov_12.356471_partial	980	905	1.08287	32.4897	0.0333297
SAMEA2619970	Arctic_ERR6338309_k119_683732_partial	1710	1106	1.54611	8.94276	0.17289
SAMEA2620035	Arctic_ERR6338309_k119_825148_partial	801	776	1.03222	8.94276	0.115425
SAMEA2620035	MATOU-v1.5.105884968	3437	1352	2.54216	8.94276	0.28427
SAMEA2620035	MATOU-v1.5.152825985_partial	681	356	1.91292	8.94276	0.213907
SAMEA2620035	Obelisk_000003_000001_000001	501	1137	0.440633	8.94276	0.0492726
SAMEA2620035	Obelisk_000080_000001_000001	104	1391	0.0747664	8.94276	0.00836055
SAMEA2620035	Obelisk_000080_000002_000001	3422	1351	2.53294	8.94276	0.283239
SAMEA2620035	Obelisk_000080_000002_000002	3422	1351	2.53294	8.94276	0.283239
SAMEA2620035	Obelisk_000080_000002_000003	3422	1351	2.53294	8.94276	0.283239
SAMEA2620035	SAMEA2619750_NODE_9227_length_1406_cov_500.491488	3422	1351	2.53294	8.94276	0.283239
SAMEA2620035	SAMEA2619970_k119_31740	3396	1352	2.51183	8.94276	0.280879
SAMEA2620035	SAMEA2619970_k119_37487	1955	918	2.12963	8.94276	0.23814
SAMEA2620035	SAMEA2620085_NODE_17369_length_659_cov_42.336093_partial	101	659	0.153263	8.94276	0.0171382
SAMEA2620035	SAMEA2620169_NODE_3959_length_1403_cov_21.737389	3430	1354	2.53323	8.94276	0.283272
SAMEA2620035	SAMEA2620217_NODE_17961_length_1055_cov_47.399000_partial	2862	1055	2.7128	8.94276	0.303351
SAMEA2620061	MATOU-v1.5.105884968	22590	1352	16.7086	29.7751	0.56116
SAMEA2620061	Obelisk_000080_000002_000001	22649	1351	16.7646	29.7751	0.563042
SAMEA2620061	Obelisk_000080_000002_000002	22649	1351	16.7646	29.7751	0.563042
SAMEA2620061	Obelisk_000080_000002_000003	22649	1351	16.7646	29.7751	0.563042
SAMEA2620061	Riboz_PacificOcean_ERR3586955_NODE_39142_length_1011_cov_4.292887	598	1003	0.596211	29.7751	0.0200238
SAMEA2620061	Riboz_PacificOcean_ERR3586957_NODE_42678_length_1048_cov_151.575025	598	993	0.602216	29.7751	0.0202255
SAMEA2620061	Riboz_PacificOcean_ERR3586981_NODE_25779_length_990_cov_31.622460_partial	596	990	0.60202	29.7751	0.0202189
SAMEA2620061	Riboz_PacificOcean_ERR3587060_NODE_9171_length_1050_cov_5.860302	598	993	0.602216	29.7751	0.0202255
SAMEA2620061	SAMEA2619750_NODE_9227_length_1406_cov_500.491488	22649	1351	16.7646	29.7751	0.563042
SAMEA2620061	SAMEA2619970_k119_31740	22592	1352	16.7101	29.7751	0.56121
SAMEA2620061	SAMEA2619970_k119_37487	1236	918	1.34641	29.7751	0.0452192
SAMEA2620061	SAMEA2620169_NODE_3959_length_1403_cov_21.737389	22649	1354	16.7275	29.7751	0.561794
SAMEA2620061	SAMEA2620217_NODE_17961_length_1055_cov_47.399000_partial	19407	1055	18.3953	29.7751	0.617807
SAMEA2620085	Arctic_ERR6338309_k119_1240422_partial	1790	696	2.57184	30.0663	0.085539
SAMEA2620085	MATOU-v1.5.105884968	8018	1352	5.93047	30.0663	0.197247
SAMEA2620085	MATOU-v1.5.22908322_partial	7092	649	10.9276	30.0663	0.36345
SAMEA2620085	Obelisk_000006_000003_000001	1904	1022	1.86301	30.0663	0.0619636
SAMEA2620085	Obelisk_000006_000003_000002	1905	1022	1.86399	30.0663	0.0619961
SAMEA2620085	Obelisk_000080_000001_000001	714	1391	0.5133	30.0663	0.0170723
SAMEA2620085	Obelisk_000080_000002_000001	8018	1351	5.93486	30.0663	0.197393
SAMEA2620085	Obelisk_000080_000002_000002	8018	1351	5.93486	30.0663	0.197393
SAMEA2620085	Obelisk_000080_000002_000003	8018	1351	5.93486	30.0663	0.197393
SAMEA2620085	SAMEA2619750_NODE_9227_length_1406_cov_500.491488	8018	1351	5.93486	30.0663	0.197393
SAMEA2620085	SAMEA2619970_k119_31740	7985	1352	5.90607	30.0663	0.196435
SAMEA2620085	SAMEA2620085_NODE_17369_length_659_cov_42.336093_partial	31383	659	47.6222	30.0663	1.58391
SAMEA2620085	SAMEA2620169_NODE_3959_length_1403_cov_21.737389	7941	1354	5.86484	30.0663	0.195064
SAMEA2620085	SAMEA2620217_NODE_17961_length_1055_cov_47.399000_partial	8041	1055	7.6218	30.0663	0.2535
SAMEA2620085	SAMEA2622886_NODE_14552_length_636_cov_4.361446_partial	26929	636	42.3412	30.0663	1.40826
SAMEA2620102	Arctic_ERR6338309_k119_683732_partial	296	1106	0.267631	6.28357	0.0425922
SAMEA2620102	Arctic_ERR6338309_k119_825148_partial	96	776	0.123711	6.28357	0.0196881
SAMEA2620102	MATOU-v1.5.105884968	48656	1352	35.9882	6.28357	5.72735
SAMEA2620102	MATOU-v1.5.152825985_partial	96	356	0.269663	6.28357	0.0429156
SAMEA2620102	MATOU-v1.5.59455598_partial	3488	1004	3.4741	6.28357	0.552887
SAMEA2620102	Obelisk_000080_000001_000001	7984	1391	5.73976	6.28357	0.913455
SAMEA2620102	Obelisk_000080_000001_000002	3480	1389	2.5054	6.28357	0.398723
SAMEA2620102	Obelisk_000080_000001_000003	3480	1389	2.5054	6.28357	0.398723
SAMEA2620102	Obelisk_000080_000001_000004	3480	1389	2.5054	6.28357	0.398723
SAMEA2620102	Obelisk_000080_000001_000005	3480	1389	2.5054	6.28357	0.398723
SAMEA2620102	Obelisk_000080_000001_000006	3480	1389	2.5054	6.28357	0.398723
SAMEA2620102	Obelisk_000080_000001_000007	3480	1389	2.5054	6.28357	0.398723
SAMEA2620102	Obelisk_000080_000001_000008	3480	1389	2.5054	6.28357	0.398723
SAMEA2620102	Obelisk_000080_000002_000001	49099	1351	36.3427	6.28357	5.78377
SAMEA2620102	Obelisk_000080_000002_000002	49099	1351	36.3427	6.28357	5.78377
SAMEA2620102	Obelisk_000080_000002_000003	49099	1351	36.3427	6.28357	5.78377
SAMEA2620102	SAMEA2619750_NODE_9227_length_1406_cov_500.491488	49098	1351	36.342	6.28357	5.78365
SAMEA2620102	SAMEA2619970_k119_31740	49023	1352	36.2596	6.28357	5.77055
SAMEA2620102	SAMEA2619970_k119_359	101	678	0.148968	6.28357	0.0237075
SAMEA2620102	SAMEA2620169_NODE_3959_length_1403_cov_21.737389	49175	1354	36.3183	6.28357	5.77989
SAMEA2620102	SAMEA2620217_NODE_17961_length_1055_cov_47.399000_partial	39982	1055	37.8976	6.28357	6.03123
SAMEA2620136	MATOU-v1.5.105884968	10623	1352	7.85725	23.2634	0.337751
SAMEA2620136	MATOU-v1.5.59455598_partial	585	1004	0.582669	23.2634	0.0250466
SAMEA2620136	Obelisk_000080_000001_000001	1103	1391	0.792955	23.2634	0.0340859
SAMEA2620136	Obelisk_000080_000001_000002	643	1389	0.462923	23.2634	0.0198992
SAMEA2620136	Obelisk_000080_000001_000003	643	1389	0.462923	23.2634	0.0198992
SAMEA2620136	Obelisk_000080_000001_000004	643	1389	0.462923	23.2634	0.0198992
SAMEA2620136	Obelisk_000080_000001_000005	643	1389	0.462923	23.2634	0.0198992
SAMEA2620136	Obelisk_000080_000001_000006	643	1389	0.462923	23.2634	0.0198992
SAMEA2620136	Obelisk_000080_000001_000007	643	1389	0.462923	23.2634	0.0198992
SAMEA2620136	Obelisk_000080_000001_000008	643	1389	0.462923	23.2634	0.0198992
SAMEA2620136	Obelisk_000080_000002_000001	10721	1351	7.9356	23.2634	0.341119
SAMEA2620136	Obelisk_000080_000002_000002	10721	1351	7.9356	23.2634	0.341119
SAMEA2620136	Obelisk_000080_000002_000003	10721	1351	7.9356	23.2634	0.341119
SAMEA2620136	Riboz_PacificOcean_ERR3586955_NODE_39142_length_1011_cov_4.292887	2236	1003	2.22931	23.2634	0.0958291
SAMEA2620136	Riboz_PacificOcean_ERR3586957_NODE_42678_length_1048_cov_151.575025	2239	993	2.25478	23.2634	0.096924
SAMEA2620136	Riboz_PacificOcean_ERR3586981_NODE_25779_length_990_cov_31.622460_partial	4337	990	4.38081	23.2634	0.188313
SAMEA2620136	Riboz_PacificOcean_ERR3587060_NODE_9171_length_1050_cov_5.860302	2239	993	2.25478	23.2634	0.096924
SAMEA2620136	SAMEA2619750_NODE_9227_length_1406_cov_500.491488	10721	1351	7.9356	23.2634	0.341119
SAMEA2620136	SAMEA2619970_k119_31740	10710	1352	7.9216	23.2634	0.340517
SAMEA2620136	SAMEA2619970_k119_37487	95	918	0.103486	23.2634	0.00444844
SAMEA2620136	SAMEA2620085_NODE_17369_length_659_cov_42.336093_partial	98	659	0.14871	23.2634	0.00639244
SAMEA2620136	SAMEA2620169_NODE_3959_length_1403_cov_21.737389	10733	1354	7.92688	23.2634	0.340744
SAMEA2620136	SAMEA2620217_NODE_17961_length_1055_cov_47.399000_partial	8511	1055	8.0673	23.2634	0.34678
SAMEA2620136	SAMEA2622886_NODE_14552_length_636_cov_4.361446_partial	101	636	0.158805	23.2634	0.00682638
SAMEA2620158	MATOU-v1.5.105884968	75462	1352	55.8151	20.4614	2.72782
SAMEA2620158	MATOU-v1.5.59455598_partial	2892	1004	2.88048	20.4614	0.140776
SAMEA2620158	Obelisk_000080_000001_000001	8054	1391	5.79008	20.4614	0.282976
SAMEA2620158	Obelisk_000080_000001_000002	3156	1389	2.27214	20.4614	0.111045
SAMEA2620158	Obelisk_000080_000001_000003	3156	1389	2.27214	20.4614	0.111045
SAMEA2620158	Obelisk_000080_000001_000004	3156	1389	2.27214	20.4614	0.111045
SAMEA2620158	Obelisk_000080_000001_000005	3156	1389	2.27214	20.4614	0.111045
SAMEA2620158	Obelisk_000080_000001_000006	3156	1389	2.27214	20.4614	0.111045
SAMEA2620158	Obelisk_000080_000001_000007	3156	1389	2.27214	20.4614	0.111045
SAMEA2620158	Obelisk_000080_000001_000008	3156	1389	2.27214	20.4614	0.111045
SAMEA2620158	Obelisk_000080_000002_000001	76387	1351	56.5411	20.4614	2.7633
SAMEA2620158	Obelisk_000080_000002_000002	76387	1351	56.5411	20.4614	2.7633
SAMEA2620158	Obelisk_000080_000002_000003	76387	1351	56.5411	20.4614	2.7633
SAMEA2620158	Obelisk_000951_000001_000001	3175	980	3.2398	20.4614	0.158337
SAMEA2620158	Riboz_PacificOcean_ERR3586955_NODE_39142_length_1011_cov_4.292887	2265	1003	2.25823	20.4614	0.110365
SAMEA2620158	Riboz_PacificOcean_ERR3586957_NODE_42678_length_1048_cov_151.575025	2265	993	2.28097	20.4614	0.111477
SAMEA2620158	Riboz_PacificOcean_ERR3586981_NODE_25779_length_990_cov_31.622460_partial	4126	990	4.16768	20.4614	0.203685
SAMEA2620158	Riboz_PacificOcean_ERR3587060_NODE_9171_length_1050_cov_5.860302	2265	993	2.28097	20.4614	0.111477
SAMEA2620158	Riboz_RedSea_ERR3586754_NODE_6194_length_952_cov_3.356745_partial	98	952	0.102941	20.4614	0.00503099
SAMEA2620158	SAMEA2619750_NODE_9227_length_1406_cov_500.491488	76387	1351	56.5411	20.4614	2.7633
SAMEA2620158	SAMEA2619970_k119_31740	76267	1352	56.4105	20.4614	2.75692
SAMEA2620158	SAMEA2620169_NODE_3959_length_1403_cov_21.737389	76492	1354	56.4934	20.4614	2.76097
SAMEA2620158	SAMEA2620217_NODE_17961_length_1055_cov_47.399000_partial	66745	1055	63.2654	20.4614	3.09194
SAMEA2620169	Arctic_ERR6338309_k119_683732_partial	95	1106	0.0858951	5.80142	0.0148059
SAMEA2620169	Arctic_ERR6338309_k119_825148_partial	96	776	0.123711	5.80142	0.0213243
SAMEA2620169	MATOU-v1.5.105884968	33883	1352	25.0614	5.80142	4.31987
SAMEA2620169	MATOU-v1.5.152825985_partial	96	356	0.269663	5.80142	0.0464823
SAMEA2620169	MATOU-v1.5.59455598_partial	1683	1004	1.67629	5.80142	0.288946
SAMEA2620169	Obelisk_000003_000001_000001	477	1137	0.419525	5.80142	0.0723142
SAMEA2620169	Obelisk_000080_000001_000001	3296	1391	2.36952	5.80142	0.408438
SAMEA2620169	Obelisk_000080_000001_000002	1744	1389	1.25558	5.80142	0.216426
SAMEA2620169	Obelisk_000080_000001_000003	1744	1389	1.25558	5.80142	0.216426
SAMEA2620169	Obelisk_000080_000001_000004	1744	1389	1.25558	5.80142	0.216426
SAMEA2620169	Obelisk_000080_000001_000005	1744	1389	1.25558	5.80142	0.216426
SAMEA2620169	Obelisk_000080_000001_000006	1744	1389	1.25558	5.80142	0.216426
SAMEA2620169	Obelisk_000080_000001_000007	1744	1389	1.25558	5.80142	0.216426
SAMEA2620169	Obelisk_000080_000001_000008	1744	1389	1.25558	5.80142	0.216426
SAMEA2620169	Obelisk_000080_000002_000001	34086	1351	25.2302	5.80142	4.34897
SAMEA2620169	Obelisk_000080_000002_000002	34086	1351	25.2302	5.80142	4.34897
SAMEA2620169	Obelisk_000080_000002_000003	34086	1351	25.2302	5.80142	4.34897
SAMEA2620169	Obelisk_000951_000001_000001	694	980	0.708163	5.80142	0.122067
SAMEA2620169	Riboz_PacificOcean_ERR3586955_NODE_39142_length_1011_cov_4.292887	986	1003	0.983051	5.80142	0.16945
SAMEA2620169	Riboz_PacificOcean_ERR3586957_NODE_42678_length_1048_cov_151.575025	986	993	0.992951	5.80142	0.171157
SAMEA2620169	Riboz_PacificOcean_ERR3586981_NODE_25779_length_990_cov_31.622460_partial	1891	990	1.9101	5.80142	0.329247
SAMEA2620169	Riboz_PacificOcean_ERR3587060_NODE_9171_length_1050_cov_5.860302	986	993	0.992951	5.80142	0.171157
SAMEA2620169	Riboz_PacificOcean_ERR3587120_NODE_32508_length_899_cov_5.424171_partial	98	899	0.10901	5.80142	0.0187902
SAMEA2620169	SAMEA2619750_NODE_9227_length_1406_cov_500.491488	34086	1351	25.2302	5.80142	4.34897
SAMEA2620169	SAMEA2619970_k119_31740	34004	1352	25.1509	5.80142	4.3353
SAMEA2620169	SAMEA2620169_NODE_3959_length_1403_cov_21.737389	34099	1354	25.1839	5.80142	4.34099
SAMEA2620169	SAMEA2620217_NODE_17961_length_1055_cov_47.399000_partial	30396	1055	28.8114	5.80142	4.96627
SAMEA2620180	MATOU-v1.5.105884968	47946	1352	35.463	19.3054	1.83695
SAMEA2620180	MATOU-v1.5.59455598_partial	3395	1004	3.38147	19.3054	0.175157
SAMEA2620180	Obelisk_000080_000001_000001	6698	1391	4.81524	19.3054	0.249425
SAMEA2620180	Obelisk_000080_000001_000002	3512	1389	2.52844	19.3054	0.130971
SAMEA2620180	Obelisk_000080_000001_000003	3512	1389	2.52844	19.3054	0.130971
SAMEA2620180	Obelisk_000080_000001_000004	3512	1389	2.52844	19.3054	0.130971
SAMEA2620180	Obelisk_000080_000001_000005	3512	1389	2.52844	19.3054	0.130971
SAMEA2620180	Obelisk_000080_000001_000006	3512	1389	2.52844	19.3054	0.130971
SAMEA2620180	Obelisk_000080_000001_000007	3512	1389	2.52844	19.3054	0.130971
SAMEA2620180	Obelisk_000080_000001_000008	3512	1389	2.52844	19.3054	0.130971
SAMEA2620180	Obelisk_000080_000002_000001	50434	1351	37.3309	19.3054	1.9337
SAMEA2620180	Obelisk_000080_000002_000002	50434	1351	37.3309	19.3054	1.9337
SAMEA2620180	Obelisk_000080_000002_000003	50434	1351	37.3309	19.3054	1.9337
SAMEA2620180	SAMEA2619750_NODE_9227_length_1406_cov_500.491488	50434	1351	37.3309	19.3054	1.9337
SAMEA2620180	SAMEA2619970_k119_31740	50374	1352	37.2589	19.3054	1.92997
SAMEA2620180	SAMEA2620169_NODE_3959_length_1403_cov_21.737389	50533	1354	37.3213	19.3054	1.9332
SAMEA2620180	SAMEA2620217_NODE_17961_length_1055_cov_47.399000_partial	39224	1055	37.1791	19.3054	1.92584
SAMEA2620194	MATOU-v1.5.105884968	27802	1352	20.5636	32.7572	0.627758
SAMEA2620194	MATOU-v1.5.59455598_partial	2066	1004	2.05777	32.7572	0.0628188
SAMEA2620194	Obelisk_000080_000001_000001	4463	1391	3.20848	32.7572	0.0979473
SAMEA2620194	Obelisk_000080_000001_000002	2066	1389	1.4874	32.7572	0.0454068
SAMEA2620194	Obelisk_000080_000001_000003	2066	1389	1.4874	32.7572	0.0454068
SAMEA2620194	Obelisk_000080_000001_000004	2066	1389	1.4874	32.7572	0.0454068
SAMEA2620194	Obelisk_000080_000001_000005	2066	1389	1.4874	32.7572	0.0454068
SAMEA2620194	Obelisk_000080_000001_000006	2066	1389	1.4874	32.7572	0.0454068
SAMEA2620194	Obelisk_000080_000001_000007	2066	1389	1.4874	32.7572	0.0454068
SAMEA2620194	Obelisk_000080_000001_000008	2066	1389	1.4874	32.7572	0.0454068
SAMEA2620194	Obelisk_000080_000002_000001	27763	1351	20.55	32.7572	0.627341
SAMEA2620194	Obelisk_000080_000002_000002	27763	1351	20.55	32.7572	0.627341
SAMEA2620194	Obelisk_000080_000002_000003	27763	1351	20.55	32.7572	0.627341
SAMEA2620194	SAMEA2619750_NODE_9227_length_1406_cov_500.491488	27763	1351	20.55	32.7572	0.627341
SAMEA2620194	SAMEA2619970_k119_31740	27673	1352	20.4682	32.7572	0.624845
SAMEA2620194	SAMEA2620169_NODE_3959_length_1403_cov_21.737389	27723	1354	20.4749	32.7572	0.62505
SAMEA2620194	SAMEA2620217_NODE_17961_length_1055_cov_47.399000_partial	20948	1055	19.8559	32.7572	0.606154
SAMEA2620217	Arctic_ERR6338309_k119_1240422_partial	190	696	0.272989	7.91907	0.0344723
SAMEA2620217	Arctic_ERR6338309_k119_683732_partial	531	1106	0.480108	7.91907	0.0606269
SAMEA2620217	MATOU-v1.5.105884968	19122	1352	14.1435	7.91907	1.786
SAMEA2620217	MATOU-v1.5.152825985_partial	178	356	0.5	7.91907	0.0631387
SAMEA2620217	MATOU-v1.5.22908322_partial	769	649	1.1849	7.91907	0.149626
SAMEA2620217	MATOU-v1.5.59455598_partial	796	1004	0.792829	7.91907	0.100116
SAMEA2620217	Obelisk_000080_000001_000001	2338	1391	1.68081	7.91907	0.212248
SAMEA2620217	Obelisk_000080_000001_000002	796	1389	0.573074	7.91907	0.0723663
SAMEA2620217	Obelisk_000080_000001_000003	796	1389	0.573074	7.91907	0.0723663
SAMEA2620217	Obelisk_000080_000001_000004	796	1389	0.573074	7.91907	0.0723663
SAMEA2620217	Obelisk_000080_000001_000005	796	1389	0.573074	7.91907	0.0723663
SAMEA2620217	Obelisk_000080_000001_000006	796	1389	0.573074	7.91907	0.0723663
SAMEA2620217	Obelisk_000080_000001_000007	796	1389	0.573074	7.91907	0.0723663
SAMEA2620217	Obelisk_000080_000001_000008	796	1389	0.573074	7.91907	0.0723663
SAMEA2620217	Obelisk_000080_000002_000001	19248	1351	14.2472	7.91907	1.7991
SAMEA2620217	Obelisk_000080_000002_000002	19248	1351	14.2472	7.91907	1.7991
SAMEA2620217	Obelisk_000080_000002_000003	19248	1351	14.2472	7.91907	1.7991
SAMEA2620217	SAMEA2619750_NODE_9227_length_1406_cov_500.491488	19248	1351	14.2472	7.91907	1.7991
SAMEA2620217	SAMEA2619970_k119_31740	19148	1352	14.1627	7.91907	1.78843
SAMEA2620217	SAMEA2620085_NODE_17369_length_659_cov_42.336093_partial	5336	659	8.09712	7.91907	1.02248
SAMEA2620217	SAMEA2620169_NODE_3959_length_1403_cov_21.737389	19274	1354	14.2349	7.91907	1.79754
SAMEA2620217	SAMEA2620217_NODE_17961_length_1055_cov_47.399000_partial	15923	1055	15.0929	7.91907	1.90589
SAMEA2620217	SAMEA2622886_NODE_14552_length_636_cov_4.361446_partial	3464	636	5.44654	7.91907	0.687775

## Sheet: Atlantic_ocean
Sample	Subject	x (nt recruited per metatranscriptome for each obelisk)	Obelisk_length (bp)	R_L (recruitment normalized per Obelisk length)	MTL (metatranscriptome size in Gbp)	R_MTL (total recruited nucleotides (kb) per kilobase of genome per gigabase of metatranscriptome (KPKG))
SAMEA2621017	Arctic_ERR6338309_k119_1240422_partial	1366	696	1.96264	16.9332	0.115905
SAMEA2621017	MATOU-v1.5.1313404_partial	291	373	0.780161	16.9332	0.046073
SAMEA2621017	MATOU-v1.5.22908322_partial	1761	649	2.71341	16.9332	0.160242
SAMEA2621017	MATOU-v1.5.36394412	100	348	0.287356	16.9332	0.01697
SAMEA2621017	MATOU-v1.5.72372535	394	503	0.7833	16.9332	0.0462584
SAMEA2621017	Obelisk_000889_000001_000001	389	1005	0.387065	16.9332	0.0228584
SAMEA2621017	Obelisk_000889_000001_000002	396	1005	0.39403	16.9332	0.0232697
SAMEA2621017	Obelisk_000889_000001_000003	389	1005	0.387065	16.9332	0.0228584
SAMEA2621017	Obelisk_000889_000001_000004	495	1004	0.493028	16.9332	0.0291161
SAMEA2621017	Obelisk_000889_000001_000005	495	1004	0.493028	16.9332	0.0291161
SAMEA2621017	Obelisk_000889_000001_000006	490	1003	0.488534	16.9332	0.0288508
SAMEA2621017	SAMEA2620085_NODE_17369_length_659_cov_42.336093_partial	1188	659	1.80273	16.9332	0.106462
SAMEA2621017	SAMEA2622886_NODE_14552_length_636_cov_4.361446_partial	1194	636	1.87736	16.9332	0.110869
SAMEA2621096	MATOU-v1.5.98754316_partial	6194	539	11.4917	22.049	0.521188
SAMEA2621096	Obelisk_000014_000001_000001	603	1176	0.512755	22.049	0.0232553
SAMEA2621096	Obelisk_000014_000001_000002	593	1177	0.503823	22.049	0.0228502
SAMEA2621096	Obelisk_001052_000001_000001	19959	939	21.2556	22.049	0.964018
SAMEA2621096	Obelisk_001052_000001_000002	19759	914	21.6182	22.049	0.980462
SAMEA2621158	Arctic_ERR6338309_k119_1240422_partial	2455	696	3.5273	16.8018	0.209936
SAMEA2621158	Arctic_ERR6338309_k119_683732_partial	282	1106	0.254973	16.8018	0.0151753
SAMEA2621158	Arctic_ERR6338309_k119_825148_partial	192	776	0.247423	16.8018	0.014726
SAMEA2621158	MATOU-v1.5.152825985_partial	192	356	0.539326	16.8018	0.0320993
SAMEA2621158	MATOU-v1.5.22908322_partial	18302	649	28.2003	16.8018	1.67841
SAMEA2621158	Obelisk_000014_000001_000001	297	1176	0.252551	16.8018	0.0150312
SAMEA2621158	Obelisk_000014_000001_000002	291	1177	0.247239	16.8018	0.014715
SAMEA2621158	Obelisk_000889_000001_000001	298	1005	0.296517	16.8018	0.0176479
SAMEA2621158	Obelisk_000889_000001_000002	298	1005	0.296517	16.8018	0.0176479
SAMEA2621158	Obelisk_000889_000001_000003	299	1005	0.297512	16.8018	0.0177072
SAMEA2621158	Obelisk_000889_000001_000004	301	1004	0.299801	16.8018	0.0178434
SAMEA2621158	Obelisk_000889_000001_000005	301	1004	0.299801	16.8018	0.0178434
SAMEA2621158	Obelisk_000889_000001_000006	301	1003	0.3001	16.8018	0.0178612
SAMEA2621158	SAMEA2620085_NODE_17369_length_659_cov_42.336093_partial	55861	659	84.7663	16.8018	5.04507
SAMEA2621158	SAMEA2621158_NODE_27648_length_636_cov_4.654045_partial	3988	636	6.27044	16.8018	0.3732
SAMEA2621158	SAMEA2621274_NODE_56725_length_795_cov_5.072973_partial	400	795	0.503145	16.8018	0.0299459
SAMEA2621158	SAMEA2622886_NODE_14552_length_636_cov_4.361446_partial	52007	636	81.772	16.8018	4.86686
SAMEA2621218	Arctic_ERR6338309_k119_1240422_partial	1078	696	1.54885	17.5976	0.0880148
SAMEA2621218	MATOU-v1.5.105884968	4947	1352	3.65902	17.5976	0.207927
SAMEA2621218	MATOU-v1.5.22908322_partial	18253	649	28.1248	17.5976	1.59822
SAMEA2621218	MATOU-v1.5.59455598_partial	294	1004	0.292829	17.5976	0.0166403
SAMEA2621218	Obelisk_000014_000001_000001	2284	1176	1.94218	17.5976	0.110366
SAMEA2621218	Obelisk_000014_000001_000002	2304	1177	1.95752	17.5976	0.111238
SAMEA2621218	Obelisk_000080_000001_000001	308	1391	0.221423	17.5976	0.0125826
SAMEA2621218	Obelisk_000080_000001_000002	294	1389	0.211663	17.5976	0.0120279
SAMEA2621218	Obelisk_000080_000001_000003	294	1389	0.211663	17.5976	0.0120279
SAMEA2621218	Obelisk_000080_000001_000004	294	1389	0.211663	17.5976	0.0120279
SAMEA2621218	Obelisk_000080_000001_000005	294	1389	0.211663	17.5976	0.0120279
SAMEA2621218	Obelisk_000080_000001_000006	294	1389	0.211663	17.5976	0.0120279
SAMEA2621218	Obelisk_000080_000001_000007	294	1389	0.211663	17.5976	0.0120279
SAMEA2621218	Obelisk_000080_000001_000008	294	1389	0.211663	17.5976	0.0120279
SAMEA2621218	Obelisk_000080_000002_000001	4973	1351	3.68098	17.5976	0.209175
SAMEA2621218	Obelisk_000080_000002_000002	4973	1351	3.68098	17.5976	0.209175
SAMEA2621218	Obelisk_000080_000002_000003	4973	1351	3.68098	17.5976	0.209175
SAMEA2621218	SAMEA2619750_NODE_9227_length_1406_cov_500.491488	4973	1351	3.68098	17.5976	0.209175
SAMEA2621218	SAMEA2619970_k119_31740	4934	1352	3.64941	17.5976	0.207381
SAMEA2621218	SAMEA2620085_NODE_17369_length_659_cov_42.336093_partial	74930	659	113.703	17.5976	6.46125
SAMEA2621218	SAMEA2620169_NODE_3959_length_1403_cov_21.737389	4974	1354	3.67356	17.5976	0.208753
SAMEA2621218	SAMEA2620217_NODE_17961_length_1055_cov_47.399000_partial	4487	1055	4.25308	17.5976	0.241685
SAMEA2621218	SAMEA2621218_NODE_35570_length_507_cov_13.387168_partial	7435	507	14.6647	17.5976	0.833335
SAMEA2621218	SAMEA2621274_NODE_56725_length_795_cov_5.072973_partial	101	795	0.127044	17.5976	0.00721939
SAMEA2621218	SAMEA2622886_NODE_14552_length_636_cov_4.361446_partial	69397	636	109.115	17.5976	6.20055
SAMEA2621236	MATOU-v1.5.105884968	15725	1352	11.6309	17.9938	0.646384
SAMEA2621236	MATOU-v1.5.59455598_partial	578	1004	0.575697	17.9938	0.0319941
SAMEA2621236	Obelisk_000003_000001_000001	5419	1137	4.76605	17.9938	0.264871
SAMEA2621236	Obelisk_000014_000001_000001	606	1176	0.515306	17.9938	0.0286379
SAMEA2621236	Obelisk_000014_000001_000002	606	1177	0.514868	17.9938	0.0286136
SAMEA2621236	Obelisk_000080_000001_000001	1408	1391	1.01222	17.9938	0.0562538
SAMEA2621236	Obelisk_000080_000001_000002	578	1389	0.416127	17.9938	0.0231261
SAMEA2621236	Obelisk_000080_000001_000003	578	1389	0.416127	17.9938	0.0231261
SAMEA2621236	Obelisk_000080_000001_000004	578	1389	0.416127	17.9938	0.0231261
SAMEA2621236	Obelisk_000080_000001_000005	578	1389	0.416127	17.9938	0.0231261
SAMEA2621236	Obelisk_000080_000001_000006	578	1389	0.416127	17.9938	0.0231261
SAMEA2621236	Obelisk_000080_000001_000007	578	1389	0.416127	17.9938	0.0231261
SAMEA2621236	Obelisk_000080_000001_000008	578	1389	0.416127	17.9938	0.0231261
SAMEA2621236	Obelisk_000080_000002_000001	15725	1351	11.6395	17.9938	0.646862
SAMEA2621236	Obelisk_000080_000002_000002	15725	1351	11.6395	17.9938	0.646862
SAMEA2621236	Obelisk_000080_000002_000003	15725	1351	11.6395	17.9938	0.646862
SAMEA2621236	SAMEA2619750_NODE_9227_length_1406_cov_500.491488	15726	1351	11.6403	17.9938	0.646903
SAMEA2621236	SAMEA2619970_k119_31740	15679	1352	11.5969	17.9938	0.644493
SAMEA2621236	SAMEA2620169_NODE_3959_length_1403_cov_21.737389	15750	1354	11.6322	17.9938	0.646455
SAMEA2621236	SAMEA2620217_NODE_17961_length_1055_cov_47.399000_partial	10818	1055	10.254	17.9938	0.569863
SAMEA2621274	Arctic_ERR6338309_k119_1240422_partial	4072	696	5.85057	27.3192	0.214156
SAMEA2621274	Arctic_ERR6338309_k119_683732_partial	279	1106	0.25226	27.3192	0.00923381
SAMEA2621274	Arctic_ERR6338309_k119_825148_partial	960	776	1.23711	27.3192	0.0452837
SAMEA2621274	MATOU-v1.5.105884968	980	1352	0.724852	27.3192	0.0265327
SAMEA2621274	MATOU-v1.5.1313404_partial	5361	373	14.3727	27.3192	0.526101
SAMEA2621274	MATOU-v1.5.152825985_partial	962	356	2.70225	27.3192	0.0989139
SAMEA2621274	MATOU-v1.5.22908322_partial	9156	649	14.1079	27.3192	0.516408
SAMEA2621274	MATOU-v1.5.36394412	4447	348	12.7787	27.3192	0.467757
SAMEA2621274	MATOU-v1.5.59455598_partial	85	1004	0.0846614	27.3192	0.00309897
SAMEA2621274	MATOU-v1.5.72372535	11824	503	23.507	27.3192	0.860456
SAMEA2621274	Obelisk_000003_000001_000001	98	1137	0.0861917	27.3192	0.00315499
SAMEA2621274	Obelisk_000080_000001_000001	187	1391	0.134436	27.3192	0.00492092
SAMEA2621274	Obelisk_000080_000001_000002	179	1389	0.12887	27.3192	0.00471718
SAMEA2621274	Obelisk_000080_000001_000003	179	1389	0.12887	27.3192	0.00471718
SAMEA2621274	Obelisk_000080_000001_000004	179	1389	0.12887	27.3192	0.00471718
SAMEA2621274	Obelisk_000080_000001_000005	179	1389	0.12887	27.3192	0.00471718
SAMEA2621274	Obelisk_000080_000001_000006	179	1389	0.12887	27.3192	0.00471718
SAMEA2621274	Obelisk_000080_000001_000007	179	1389	0.12887	27.3192	0.00471718
SAMEA2621274	Obelisk_000080_000001_000008	179	1389	0.12887	27.3192	0.00471718
SAMEA2621274	Obelisk_000080_000002_000001	975	1351	0.721688	27.3192	0.0264169
SAMEA2621274	Obelisk_000080_000002_000002	975	1351	0.721688	27.3192	0.0264169
SAMEA2621274	Obelisk_000080_000002_000003	975	1351	0.721688	27.3192	0.0264169
SAMEA2621274	SAMEA2619750_NODE_9227_length_1406_cov_500.491488	975	1351	0.721688	27.3192	0.0264169
SAMEA2621274	SAMEA2619970_k119_31740	976	1352	0.721893	27.3192	0.0264244
SAMEA2621274	SAMEA2620085_NODE_17369_length_659_cov_42.336093_partial	19864	659	30.1426	27.3192	1.10335
SAMEA2621274	SAMEA2620169_NODE_3959_length_1403_cov_21.737389	976	1354	0.720827	27.3192	0.0263854
SAMEA2621274	SAMEA2620217_NODE_17961_length_1055_cov_47.399000_partial	581	1055	0.550711	27.3192	0.0201584
SAMEA2621274	SAMEA2621218_NODE_35570_length_507_cov_13.387168_partial	198	507	0.390533	27.3192	0.0142952
SAMEA2621274	SAMEA2621274_NODE_56725_length_795_cov_5.072973_partial	4856	795	6.10818	27.3192	0.223585
SAMEA2621274	SAMEA2622886_NODE_14552_length_636_cov_4.361446_partial	18666	636	29.3491	27.3192	1.0743
SAMEA2623890	MATOU-v1.5.105884968	198	1352	0.14645	19.354	0.00756688
SAMEA2623890	MATOU-v1.5.72372535	395	503	0.785288	19.354	0.0405749
SAMEA2623890	Obelisk_000014_000001_000001	98	1176	0.0833333	19.354	0.00430573
SAMEA2623890	Obelisk_000014_000001_000002	101	1177	0.0858114	19.354	0.00443377
SAMEA2623890	Obelisk_000080_000002_000001	198	1351	0.146558	19.354	0.00757248
SAMEA2623890	Obelisk_000080_000002_000002	198	1351	0.146558	19.354	0.00757248
SAMEA2623890	Obelisk_000080_000002_000003	198	1351	0.146558	19.354	0.00757248
SAMEA2623890	Obelisk_001166_000001_000001	259	894	0.289709	19.354	0.0149689
SAMEA2623890	Obelisk_001166_000001_000002	259	894	0.289709	19.354	0.0149689
SAMEA2623890	SAMEA2619750_NODE_9227_length_1406_cov_500.491488	198	1351	0.146558	19.354	0.00757248
SAMEA2623890	SAMEA2619970_k119_31740	198	1352	0.14645	19.354	0.00756688
SAMEA2623890	SAMEA2620169_NODE_3959_length_1403_cov_21.737389	198	1354	0.146233	19.354	0.0075557
SAMEA2623890	SAMEA2620217_NODE_17961_length_1055_cov_47.399000_partial	198	1055	0.187678	19.354	0.00969708
SAMEA2623890	SAMEA2621158_NODE_27648_length_636_cov_4.654045_partial	101	636	0.158805	19.354	0.00820526
SAMEA2623890	SAMEA2621274_NODE_56725_length_795_cov_5.072973_partial	99	795	0.124528	19.354	0.00643423
SAMEA2623890	SAMEA2623929_NODE_25901_length_960_cov_53.314917	998	910	1.0967	19.354	0.0566653
SAMEA2623929	MATOU-v1.5.72372535	98	503	0.194831	30.2932	0.00643151
SAMEA2623929	Obelisk_000874_000001_000001	190	1013	0.187562	30.2932	0.00619154
SAMEA2623929	Obelisk_000874_000001_000002	190	1013	0.187562	30.2932	0.00619154
SAMEA2623929	Obelisk_000874_000001_000003	190	1012	0.187747	30.2932	0.00619766
SAMEA2623929	Obelisk_000874_000001_000004	190	1012	0.187747	30.2932	0.00619766
SAMEA2623929	Obelisk_000874_000001_000005	190	1012	0.187747	30.2932	0.00619766
SAMEA2623929	Obelisk_000874_000001_000006	190	1012	0.187747	30.2932	0.00619766
SAMEA2623929	Obelisk_000874_000001_000007	190	1012	0.187747	30.2932	0.00619766
SAMEA2623929	Obelisk_000889_000001_000001	3224	1005	3.20796	30.2932	0.105897
SAMEA2623929	Obelisk_000889_000001_000002	4142	1005	4.12139	30.2932	0.13605
SAMEA2623929	Obelisk_000889_000001_000003	4410	1005	4.38806	30.2932	0.144853
SAMEA2623929	Obelisk_000889_000001_000004	5799	1004	5.7759	30.2932	0.190666
SAMEA2623929	Obelisk_000889_000001_000005	5797	1004	5.7739	30.2932	0.190601
SAMEA2623929	Obelisk_000889_000001_000006	5875	1003	5.85743	30.2932	0.193358
SAMEA2623929	Obelisk_001166_000001_000001	3728	894	4.17002	30.2932	0.137655
SAMEA2623929	Obelisk_001166_000001_000002	3728	894	4.17002	30.2932	0.137655
SAMEA2623929	SAMEA2621158_NODE_27648_length_636_cov_4.654045_partial	95	636	0.149371	30.2932	0.00493084
SAMEA2623929	SAMEA2621274_NODE_56725_length_795_cov_5.072973_partial	398	795	0.500629	30.2932	0.0165261
SAMEA2623929	SAMEA2623929_NODE_25901_length_960_cov_53.314917	55069	910	60.5154	30.2932	1.99765
SAMEA2623931	Arctic_ERR6338309_k119_1240422_partial	70	696	0.100575	7.22658	0.0139173
SAMEA2623931	MATOU-v1.5.1313404_partial	195	373	0.522788	7.22658	0.0723424
SAMEA2623931	MATOU-v1.5.22908322_partial	70	649	0.107858	7.22658	0.0149252
SAMEA2623931	MATOU-v1.5.36394412	99	348	0.284483	7.22658	0.0393661
SAMEA2623931	MATOU-v1.5.72372535	99	503	0.196819	7.22658	0.0272354
SAMEA2623931	Obelisk_001166_000001_000001	87	894	0.0973154	7.22658	0.0134663
SAMEA2623931	Obelisk_001166_000001_000002	87	894	0.0973154	7.22658	0.0134663
SAMEA2623931	SAMEA2623929_NODE_25901_length_960_cov_53.314917	797	910	0.875824	7.22658	0.121195

## Sheet: South_Pacific_ocean
Sample	Subject	x (nt recruited per metatranscriptome for each obelisk)	Obelisk_length (bp)	R_L (recruitment normalized per Obelisk length)	MTL (metatranscriptome size in Gbp)	R_MTL (total recruited nucleotides (kb) per kilobase of genome per gigabase of metatranscriptome (KPKG))
SAMEA2621758	MATOU-v1.5.1313404_partial	101	373	0.270777	13.9336	0.0194335
SAMEA2621758	MATOU-v1.5.36394412	198	348	0.568966	13.9336	0.0408341
SAMEA2621758	MATOU-v1.5.72372535	294	503	0.584493	13.9336	0.0419485
SAMEA2621758	Obelisk_001179_000001_000001	6760	891	7.58698	13.9336	0.544511
SAMEA2621758	Obelisk_001179_000001_000002	6953	891	7.80359	13.9336	0.560057
SAMEA2621758	Riboz_PacificOcean_ERR3586955_NODE_39142_length_1011_cov_4.292887	4790	1003	4.77567	13.9336	0.342746
SAMEA2621758	Riboz_PacificOcean_ERR3586957_NODE_42678_length_1048_cov_151.575025	4821	993	4.85498	13.9336	0.348438
SAMEA2621758	Riboz_PacificOcean_ERR3586981_NODE_25779_length_990_cov_31.622460_partial	3575	990	3.61111	13.9336	0.259166
SAMEA2621758	Riboz_PacificOcean_ERR3587060_NODE_9171_length_1050_cov_5.860302	4821	993	4.85498	13.9336	0.348438
SAMEA2621758	SAMEA2621758_NODE_78701_length_701_cov_7.848297_partial	6569	701	9.3709	13.9336	0.672541
SAMEA2621758	SAMEA2623007_NODE_1843_length_942_cov_10.139797	201	888	0.226351	13.9336	0.016245
SAMEA2621814	Arctic_ERR6338309_k119_1240422_partial	1906	696	2.73851	20.3778	0.134387
SAMEA2621814	MATOU-v1.5.1313404_partial	100624	373	269.769	20.3778	13.2384
SAMEA2621814	MATOU-v1.5.22908322_partial	1886	649	2.90601	20.3778	0.142607
SAMEA2621814	MATOU-v1.5.36394412	74011	348	212.675	20.3778	10.4366
SAMEA2621814	MATOU-v1.5.72372535	133427	503	265.262	20.3778	13.0173
SAMEA2621814	Obelisk_000004_000001_000001	98	1096	0.0894161	20.3778	0.00438792
SAMEA2621814	Obelisk_000006_000001_000001	98	1023	0.0957967	20.3778	0.00470104
SAMEA2621814	Obelisk_000006_000001_000002	98	1023	0.0957967	20.3778	0.00470104
SAMEA2621814	Obelisk_000011_000001_000001	102	1373	0.0742899	20.3778	0.00364564
SAMEA2621814	Obelisk_000011_000001_000002	102	1373	0.0742899	20.3778	0.00364564
SAMEA2621814	Obelisk_000011_000001_000003	98	1372	0.0714286	20.3778	0.00350522
SAMEA2621814	Obelisk_001179_000001_000001	597	891	0.670034	20.3778	0.0328806
SAMEA2621814	Obelisk_001179_000001_000002	597	891	0.670034	20.3778	0.0328806
SAMEA2621814	Riboz_PacificOcean_ERR3586955_NODE_39142_length_1011_cov_4.292887	174055	1003	173.534	20.3778	8.51587
SAMEA2621814	Riboz_PacificOcean_ERR3586957_NODE_42678_length_1048_cov_151.575025	175819	993	177.058	20.3778	8.68881
SAMEA2621814	Riboz_PacificOcean_ERR3586957_NODE_43256_length_1042_cov_12.271530	16579	984	16.8486	20.3778	0.826812
SAMEA2621814	Riboz_PacificOcean_ERR3586981_NODE_25779_length_990_cov_31.622460_partial	126838	990	128.119	20.3778	6.28721
SAMEA2621814	Riboz_PacificOcean_ERR3587060_NODE_9171_length_1050_cov_5.860302	175778	993	177.017	20.3778	8.68678
SAMEA2621814	SAMEA2620085_NODE_17369_length_659_cov_42.336093_partial	96	659	0.145675	20.3778	0.00714874
SAMEA2621814	SAMEA2621758_NODE_78701_length_701_cov_7.848297_partial	394	701	0.562054	20.3778	0.0275818
SAMEA2621814	SAMEA2622886_NODE_14552_length_636_cov_4.361446_partial	578	636	0.908805	20.3778	0.0445979
SAMEA2622149	Arctic_ERR6338309_k119_825148_partial	352	776	0.453608	24.6809	0.0183789
SAMEA2622149	MATOU-v1.5.152825985_partial	352	356	0.988764	24.6809	0.0400619
SAMEA2622149	Obelisk_001233_000001_000001	9436	878	10.7472	24.6809	0.435444
SAMEA2622219	MATOU-v1.5.1313404_partial	1461	373	3.91689	21.5267	0.181955
SAMEA2622219	MATOU-v1.5.22908322_partial	192	649	0.29584	21.5267	0.0137429
SAMEA2622219	MATOU-v1.5.36394412	859	348	2.46839	21.5267	0.114666
SAMEA2622219	MATOU-v1.5.72372535	1684	503	3.34791	21.5267	0.155524
SAMEA2622219	Obelisk_000951_000001_000001	3044	980	3.10612	21.5267	0.144292
SAMEA2622219	Riboz_PacificOcean_ERR3587120_NODE_32508_length_899_cov_5.424171_partial	2663	899	2.96218	21.5267	0.137605
SAMEA2622219	SAMEA2620085_NODE_17369_length_659_cov_42.336093_partial	3175	659	4.81791	21.5267	0.223811
SAMEA2622219	SAMEA2622886_NODE_14552_length_636_cov_4.361446_partial	2977	636	4.68082	21.5267	0.217442
SAMEA2622406	Arctic_ERR6338309_k119_1240422_partial	3330	696	4.78448	11.0848	0.431625
SAMEA2622406	MATOU-v1.5.22908322_partial	3672	649	5.65794	11.0848	0.510423
SAMEA2622406	MATOU-v1.5.36394412	400	348	1.14943	11.0848	0.103694
SAMEA2622406	MATOU-v1.5.72372535	500	503	0.994036	11.0848	0.0896755
SAMEA2622406	Obelisk_000951_000001_000001	1302	980	1.32857	11.0848	0.119855
SAMEA2622406	Riboz_PacificOcean_ERR3587120_NODE_32508_length_899_cov_5.424171_partial	899	899	1	11.0848	0.0902136
SAMEA2622406	SAMEA2619970_k119_37487	100	918	0.108932	11.0848	0.00982719
SAMEA2622406	SAMEA2620085_NODE_17369_length_659_cov_42.336093_partial	3756	659	5.69954	11.0848	0.514176
SAMEA2622406	SAMEA2622886_NODE_14552_length_636_cov_4.361446_partial	3649	636	5.73742	11.0848	0.517593
SAMEA2622432	Arctic_ERR6338309_k119_683732_partial	293	1106	0.264919	15.5391	0.0170485
SAMEA2622432	Arctic_ERR6338309_k119_825148_partial	755	776	0.972938	15.5391	0.0626123
SAMEA2622432	MATOU-v1.5.152825985_partial	559	356	1.57022	15.5391	0.10105
SAMEA2622432	Obelisk_000014_000001_000001	100	1176	0.085034	15.5391	0.00547227
SAMEA2622432	Obelisk_000014_000001_000002	100	1177	0.0849618	15.5391	0.00546762
SAMEA2622432	Obelisk_001233_000001_000001	20359	878	23.1879	15.5391	1.49223
SAMEA2622432	Riboz_PacificOcean_ERR3587120_NODE_32508_length_899_cov_5.424171_partial	199	899	0.221357	15.5391	0.0142452
SAMEA2622690	Arctic_ERR6338309_k119_1240422_partial	388	696	0.557471	27.4503	0.0203084
SAMEA2622690	MATOU-v1.5.22908322_partial	2030	649	3.12789	27.4503	0.113947
SAMEA2622690	Obelisk_000889_000001_000001	588	1005	0.585075	27.4503	0.021314
SAMEA2622690	Obelisk_000889_000001_000002	588	1005	0.585075	27.4503	0.021314
SAMEA2622690	Obelisk_000889_000001_000003	588	1005	0.585075	27.4503	0.021314
SAMEA2622690	Obelisk_000889_000001_000004	588	1004	0.585657	27.4503	0.0213352
SAMEA2622690	Obelisk_000889_000001_000005	588	1004	0.585657	27.4503	0.0213352
SAMEA2622690	Obelisk_000889_000001_000006	588	1003	0.586241	27.4503	0.0213565
SAMEA2622690	Obelisk_000951_000001_000001	6361	980	6.49082	27.4503	0.236457
SAMEA2622690	SAMEA2620085_NODE_17369_length_659_cov_42.336093_partial	5671	659	8.60546	27.4503	0.313493
SAMEA2622690	SAMEA2621158_NODE_27648_length_636_cov_4.654045_partial	552	636	0.867925	27.4503	0.031618
SAMEA2622690	SAMEA2621218_NODE_35570_length_507_cov_13.387168_partial	202	507	0.398422	27.4503	0.0145143
SAMEA2622690	SAMEA2622886_NODE_14552_length_636_cov_4.361446_partial	4472	636	7.03145	27.4503	0.256152
SAMEA2622796	Arctic_ERR6338309_k119_683732_partial	673	1106	0.608499	28.6281	0.0212553
SAMEA2622796	Arctic_ERR6338309_k119_825148_partial	364	776	0.469072	28.6281	0.016385
SAMEA2622796	MATOU-v1.5.152825985_partial	189	356	0.530899	28.6281	0.0185446
SAMEA2622796	MATOU-v1.5.22908322_partial	3572	649	5.50385	28.6281	0.192253
SAMEA2622796	Obelisk_000874_000001_000001	100	1013	0.0987167	28.6281	0.00344824
SAMEA2622796	Obelisk_000874_000001_000002	100	1013	0.0987167	28.6281	0.00344824
SAMEA2622796	Obelisk_000874_000001_000003	99	1012	0.0978261	28.6281	0.00341713
SAMEA2622796	Obelisk_000874_000001_000004	99	1012	0.0978261	28.6281	0.00341713
SAMEA2622796	Obelisk_000874_000001_000005	99	1012	0.0978261	28.6281	0.00341713
SAMEA2622796	Obelisk_000874_000001_000006	99	1012	0.0978261	28.6281	0.00341713
SAMEA2622796	Obelisk_000874_000001_000007	99	1012	0.0978261	28.6281	0.00341713
SAMEA2622796	Obelisk_000889_000001_000003	101	1005	0.100498	28.6281	0.00351044
SAMEA2622796	Obelisk_000889_000001_000004	101	1004	0.100598	28.6281	0.00351394
SAMEA2622796	Obelisk_000889_000001_000005	98	1004	0.0976096	28.6281	0.00340957
SAMEA2622796	Obelisk_000889_000001_000006	101	1003	0.100698	28.6281	0.00351744
SAMEA2622796	Obelisk_000951_000001_000001	12240	980	12.4898	28.6281	0.436277
SAMEA2622796	SAMEA2620085_NODE_17369_length_659_cov_42.336093_partial	23225	659	35.2428	28.6281	1.23105
SAMEA2622796	SAMEA2621158_NODE_27648_length_636_cov_4.654045_partial	1573	636	2.47327	28.6281	0.086393
SAMEA2622796	SAMEA2622886_NODE_14552_length_636_cov_4.361446_partial	19595	636	30.8097	28.6281	1.0762
SAMEA2622886	Arctic_ERR6338309_k119_683732_partial	280	1106	0.253165	5.55919	0.0455399
SAMEA2622886	MATOU-v1.5.22908322_partial	588	649	0.906009	5.55919	0.162975
SAMEA2622886	Obelisk_000951_000001_000001	1690	980	1.72449	5.55919	0.310205
SAMEA2622886	Riboz_RedSea_ERR3586754_NODE_6194_length_952_cov_3.356745_partial	202	952	0.212185	5.55919	0.0381683
SAMEA2622886	SAMEA2620085_NODE_17369_length_659_cov_42.336093_partial	3293	659	4.99697	5.55919	0.898866
SAMEA2622886	SAMEA2622269_NODE_9722_length_635_cov_13.951724_partial	94	635	0.148031	5.55919	0.0266283
SAMEA2622886	SAMEA2622886_NODE_14552_length_636_cov_4.361446_partial	3081	636	4.84434	5.55919	0.871412
SAMEA2622886	SAMEA2623492_NODE_4235_length_1053_cov_51.454910	695	998	0.696393	5.55919	0.125269
SAMEA2622886	SAMEA2623516_NODE_10575_length_695_cov_15.170312_partial	397	695	0.571223	5.55919	0.102753

## Sheet: North_Pacific_ocean
Sample	Subject	x (nt recruited per metatranscriptome for each obelisk)	Obelisk_length (bp)	R_L (recruitment normalized per Obelisk length)	MTL (metatranscriptome size in Gbp)	R_MTL (total recruited nucleotides (kb) per kilobase of genome per gigabase of metatranscriptome (KPKG))
SAMEA2622269	Arctic_ERR6338309_k119_1240422_partial	23893	696	34.329	12.9381	2.65334
SAMEA2622269	Arctic_ERR6338309_k119_683732_partial	772	1106	0.698011	12.9381	0.0539502
SAMEA2622269	Arctic_ERR6338309_k119_825148_partial	701	776	0.903351	12.9381	0.0698212
SAMEA2622269	MATOU-v1.5.152825985_partial	703	356	1.97472	12.9381	0.152629
SAMEA2622269	MATOU-v1.5.22908322_partial	29311	649	45.1633	12.9381	3.49074
SAMEA2622269	Obelisk_000951_000001_000001	800	980	0.816327	12.9381	0.063095
SAMEA2622269	Obelisk_001199_000001_000001	200	887	0.225479	12.9381	0.0174276
SAMEA2622269	Riboz_PacificOcean_ERR3587120_NODE_32508_length_899_cov_5.424171_partial	5877	899	6.53726	12.9381	0.505274
SAMEA2622269	SAMEA2620085_NODE_17369_length_659_cov_42.336093_partial	14337	659	21.7557	12.9381	1.68153
SAMEA2622269	SAMEA2621158_NODE_27648_length_636_cov_4.654045_partial	505	636	0.794025	12.9381	0.0613713
SAMEA2622269	SAMEA2622269_NODE_9722_length_635_cov_13.951724_partial	11048	635	17.3984	12.9381	1.34475
SAMEA2622269	SAMEA2622886_NODE_14552_length_636_cov_4.361446_partial	14000	636	22.0126	12.9381	1.70138
SAMEA2622295	Arctic_ERR6338309_k119_683732_partial	13195	1106	11.9304	22.5452	0.529175
SAMEA2622295	Arctic_ERR6338309_k119_825148_partial	1313	776	1.69201	22.5452	0.0750496
SAMEA2622295	MATOU-v1.5.152825985_partial	1637	356	4.59831	22.5452	0.203959
SAMEA2622295	Obelisk_000003_000001_000001	1407	1137	1.23747	22.5452	0.0548882
SAMEA2622295	Obelisk_000010_000001_000001	39182	733	53.4543	22.5452	2.37098
SAMEA2622295	Obelisk_000010_000001_000002	33913	733	46.266	22.5452	2.05214
SAMEA2622295	Obelisk_000010_000001_000003	38939	732	53.1954	22.5452	2.35949
SAMEA2622295	Obelisk_000010_000001_000004	39170	732	53.5109	22.5452	2.37349
SAMEA2622295	Riboz_PacificOcean_ERR3587120_NODE_32508_length_899_cov_5.424171_partial	7866	899	8.74972	22.5452	0.388096
SAMEA2622927	MATOU-v1.5.105884968	12037	1352	8.90311	22.5408	0.394977
SAMEA2622927	MATOU-v1.5.59455598_partial	1277	1004	1.27191	22.5408	0.056427
SAMEA2622927	Obelisk_000080_000001_000001	1962	1391	1.4105	22.5408	0.0625751
SAMEA2622927	Obelisk_000080_000001_000002	1363	1389	0.981281	22.5408	0.0435335
SAMEA2622927	Obelisk_000080_000001_000003	1363	1389	0.981281	22.5408	0.0435335
SAMEA2622927	Obelisk_000080_000001_000004	1363	1389	0.981281	22.5408	0.0435335
SAMEA2622927	Obelisk_000080_000001_000005	1363	1389	0.981281	22.5408	0.0435335
SAMEA2622927	Obelisk_000080_000001_000006	1363	1389	0.981281	22.5408	0.0435335
SAMEA2622927	Obelisk_000080_000001_000007	1363	1389	0.981281	22.5408	0.0435335
SAMEA2622927	Obelisk_000080_000001_000008	1363	1389	0.981281	22.5408	0.0435335
SAMEA2622927	Obelisk_000080_000002_000001	12110	1351	8.96373	22.5408	0.397666
SAMEA2622927	Obelisk_000080_000002_000002	12110	1351	8.96373	22.5408	0.397666
SAMEA2622927	Obelisk_000080_000002_000003	12110	1351	8.96373	22.5408	0.397666
SAMEA2622927	Riboz_PacificOcean_ERR3586955_NODE_39142_length_1011_cov_4.292887	20831	1003	20.7687	22.5408	0.92138
SAMEA2622927	Riboz_PacificOcean_ERR3586957_NODE_42678_length_1048_cov_151.575025	20831	993	20.9778	22.5408	0.930659
SAMEA2622927	Riboz_PacificOcean_ERR3586981_NODE_25779_length_990_cov_31.622460_partial	35862	990	36.2242	22.5408	1.60705
SAMEA2622927	Riboz_PacificOcean_ERR3587060_NODE_9171_length_1050_cov_5.860302	21024	993	21.1722	22.5408	0.939282
SAMEA2622927	SAMEA2619750_NODE_9227_length_1406_cov_500.491488	12110	1351	8.96373	22.5408	0.397666
SAMEA2622927	SAMEA2619970_k119_31740	12082	1352	8.93639	22.5408	0.396453
SAMEA2622927	SAMEA2619970_k119_359	792	678	1.16814	22.5408	0.0518233
SAMEA2622927	SAMEA2620169_NODE_3959_length_1403_cov_21.737389	12115	1354	8.94756	22.5408	0.396949
SAMEA2622927	SAMEA2620217_NODE_17961_length_1055_cov_47.399000_partial	8897	1055	8.43318	22.5408	0.374129
SAMEA2622947	Arctic_ERR6338309_k119_1240422_partial	176	696	0.252874	6.24585	0.0404866
SAMEA2622947	Arctic_ERR6338309_k119_683732_partial	302	1106	0.273056	6.24585	0.043718
SAMEA2622947	MATOU-v1.5.22908322_partial	681	649	1.04931	6.24585	0.168001
SAMEA2622947	Obelisk_000951_000001_000001	1378	980	1.40612	6.24585	0.225129
SAMEA2622947	SAMEA2619970_k119_37487	99	918	0.107843	6.24585	0.0172664
SAMEA2622947	SAMEA2620085_NODE_17369_length_659_cov_42.336093_partial	2287	659	3.47041	6.24585	0.555634
SAMEA2622947	SAMEA2622886_NODE_14552_length_636_cov_4.361446_partial	2083	636	3.27516	6.24585	0.524373
SAMEA2622973	Arctic_ERR6338309_k119_683732_partial	293	1106	0.264919	5.15445	0.0513961
SAMEA2622973	MATOU-v1.5.22908322_partial	193	649	0.297381	5.15445	0.0576939
SAMEA2622973	Obelisk_000951_000001_000001	197	980	0.20102	5.15445	0.0389994
SAMEA2622973	SAMEA2620085_NODE_17369_length_659_cov_42.336093_partial	794	659	1.20486	5.15445	0.23375
SAMEA2622973	SAMEA2622886_NODE_14552_length_636_cov_4.361446_partial	794	636	1.24843	5.15445	0.242204
SAMEA2622973	SAMEA2623492_NODE_4235_length_1053_cov_51.454910	1066	998	1.06814	5.15445	0.207226
SAMEA2622973	SAMEA2623516_NODE_10575_length_695_cov_15.170312_partial	760	695	1.09353	5.15445	0.212152
SAMEA2623007	Obelisk_001179_000001_000001	303	891	0.340067	4.04644	0.084041
SAMEA2623007	Obelisk_001179_000001_000002	303	891	0.340067	4.04644	0.084041
SAMEA2623007	SAMEA2619970_k119_37487	300	918	0.326797	4.04644	0.0807616
SAMEA2623007	SAMEA2621758_NODE_78701_length_701_cov_7.848297_partial	912	701	1.301	4.04644	0.321517
SAMEA2623007	SAMEA2623007_NODE_1843_length_942_cov_10.139797	11349	888	12.7804	4.04644	3.15843
SAMEA2623219	Arctic_ERR6338309_k119_1240422_partial	3374	696	4.8477	5.67711	0.853903
SAMEA2623219	MATOU-v1.5.1313404_partial	10500	373	28.1501	5.67711	4.95854
SAMEA2623219	MATOU-v1.5.22908322_partial	3321	649	5.1171	5.67711	0.901358
SAMEA2623219	MATOU-v1.5.36394412	7975	348	22.9167	5.67711	4.03668
SAMEA2623219	MATOU-v1.5.72372535	14621	503	29.0676	5.67711	5.12014
SAMEA2623219	Obelisk_001179_000001_000001	199	891	0.223345	5.67711	0.0393413
SAMEA2623219	Obelisk_001179_000001_000002	199	891	0.223345	5.67711	0.0393413
SAMEA2623219	Riboz_PacificOcean_ERR3587120_NODE_32508_length_899_cov_5.424171_partial	96	899	0.106785	5.67711	0.0188098
SAMEA2623219	SAMEA2620085_NODE_17369_length_659_cov_42.336093_partial	387	659	0.587253	5.67711	0.103442
SAMEA2623219	SAMEA2622886_NODE_14552_length_636_cov_4.361446_partial	676	636	1.06289	5.67711	0.187224
SAMEA2623295	Arctic_ERR6338309_k119_1240422_partial	2190	696	3.14655	25.5643	0.123084
SAMEA2623295	MATOU-v1.5.1313404_partial	202	373	0.541555	25.5643	0.0211841
SAMEA2623295	MATOU-v1.5.22908322_partial	2186	649	3.36826	25.5643	0.131757
SAMEA2623295	MATOU-v1.5.36394412	196	348	0.563218	25.5643	0.0220315
SAMEA2623295	MATOU-v1.5.72372535	1647	503	3.27435	25.5643	0.128083
SAMEA2623295	Obelisk_000951_000001_000001	8477	980	8.65	25.5643	0.338363
SAMEA2623295	Riboz_PacificOcean_ERR3587120_NODE_32508_length_899_cov_5.424171_partial	356	899	0.395996	25.5643	0.0154902
SAMEA2623295	SAMEA2620085_NODE_17369_length_659_cov_42.336093_partial	1178	659	1.78756	25.5643	0.069924
SAMEA2623295	SAMEA2621158_NODE_27648_length_636_cov_4.654045_partial	196	636	0.308176	25.5643	0.012055
SAMEA2623295	SAMEA2622886_NODE_14552_length_636_cov_4.361446_partial	869	636	1.36635	25.5643	0.0534477

## Sheet: Indian_ocean
Sample	Subject	x (nt recruited per metatranscriptome for each obelisk)	Obelisk_length (bp)	R_L (recruitment normalized per Obelisk length)	MTL (metatranscriptome size in Gbp)	R_MTL (total recruited nucleotides (kb) per kilobase of genome per gigabase of metatranscriptome (KPKG))
SAMEA2620235	MATOU-v1.5.105884968	61569	1352	45.5392	20.2029	2.25409
SAMEA2620235	MATOU-v1.5.59455598_partial	1447	1004	1.44124	20.2029	0.071338
SAMEA2620235	Obelisk_000080_000001_000001	4455	1391	3.20273	20.2029	0.158528
SAMEA2620235	Obelisk_000080_000001_000002	1447	1389	1.04176	20.2029	0.0515647
SAMEA2620235	Obelisk_000080_000001_000003	1447	1389	1.04176	20.2029	0.0515647
SAMEA2620235	Obelisk_000080_000001_000004	1447	1389	1.04176	20.2029	0.0515647
SAMEA2620235	Obelisk_000080_000001_000005	1447	1389	1.04176	20.2029	0.0515647
SAMEA2620235	Obelisk_000080_000001_000006	1447	1389	1.04176	20.2029	0.0515647
SAMEA2620235	Obelisk_000080_000001_000007	1447	1389	1.04176	20.2029	0.0515647
SAMEA2620235	Obelisk_000080_000001_000008	1447	1389	1.04176	20.2029	0.0515647
SAMEA2620235	Obelisk_000080_000002_000001	61884	1351	45.8061	20.2029	2.2673
SAMEA2620235	Obelisk_000080_000002_000002	61884	1351	45.8061	20.2029	2.2673
SAMEA2620235	Obelisk_000080_000002_000003	61884	1351	45.8061	20.2029	2.2673
SAMEA2620235	SAMEA2619750_NODE_9227_length_1406_cov_500.491488	61884	1351	45.8061	20.2029	2.2673
SAMEA2620235	SAMEA2619970_k119_31740	61710	1352	45.6435	20.2029	2.25925
SAMEA2620235	SAMEA2620169_NODE_3959_length_1403_cov_21.737389	61813	1354	45.6521	20.2029	2.25968
SAMEA2620235	SAMEA2620217_NODE_17961_length_1055_cov_47.399000_partial	54713	1055	51.8607	20.2029	2.56699
SAMEA2620261	Arctic_ERR6338309_k119_683732_partial	3191	1106	2.88517	24.768	0.116488
SAMEA2620261	MATOU-v1.5.105884968	34149	1352	25.2581	24.768	1.01979
SAMEA2620261	MATOU-v1.5.152825985_partial	997	356	2.80056	24.768	0.113072
SAMEA2620261	MATOU-v1.5.22908322_partial	707	649	1.08937	24.768	0.0439829
SAMEA2620261	MATOU-v1.5.59455598_partial	671	1004	0.668327	24.768	0.0269835
SAMEA2620261	Obelisk_000003_000001_000001	1025	1137	0.901495	24.768	0.0363976
SAMEA2620261	Obelisk_000010_000001_000001	1207	733	1.64666	24.768	0.0664833
SAMEA2620261	Obelisk_000010_000001_000002	1207	733	1.64666	24.768	0.0664833
SAMEA2620261	Obelisk_000010_000001_000003	1209	732	1.65164	24.768	0.0666845
SAMEA2620261	Obelisk_000010_000001_000004	1207	732	1.64891	24.768	0.0665742
SAMEA2620261	Obelisk_000080_000001_000001	1814	1391	1.3041	24.768	0.0526526
SAMEA2620261	Obelisk_000080_000001_000002	671	1389	0.483081	24.768	0.0195043
SAMEA2620261	Obelisk_000080_000001_000003	671	1389	0.483081	24.768	0.0195043
SAMEA2620261	Obelisk_000080_000001_000004	671	1389	0.483081	24.768	0.0195043
SAMEA2620261	Obelisk_000080_000001_000005	671	1389	0.483081	24.768	0.0195043
SAMEA2620261	Obelisk_000080_000001_000006	671	1389	0.483081	24.768	0.0195043
SAMEA2620261	Obelisk_000080_000001_000007	671	1389	0.483081	24.768	0.0195043
SAMEA2620261	Obelisk_000080_000001_000008	671	1389	0.483081	24.768	0.0195043
SAMEA2620261	Obelisk_000080_000002_000001	34664	1351	25.658	24.768	1.03594
SAMEA2620261	Obelisk_000080_000002_000002	34664	1351	25.658	24.768	1.03594
SAMEA2620261	Obelisk_000080_000002_000003	34664	1351	25.658	24.768	1.03594
SAMEA2620261	Riboz_RedSea_ERR3586754_NODE_6194_length_952_cov_3.356745_partial	1400	952	1.47059	24.768	0.0593746
SAMEA2620261	SAMEA2619750_NODE_9227_length_1406_cov_500.491488	34664	1351	25.658	24.768	1.03594
SAMEA2620261	SAMEA2619970_k119_31740	34567	1352	25.5673	24.768	1.03227
SAMEA2620261	SAMEA2620085_NODE_17369_length_659_cov_42.336093_partial	5550	659	8.42185	24.768	0.34003
SAMEA2620261	SAMEA2620169_NODE_3959_length_1403_cov_21.737389	34694	1354	25.6233	24.768	1.03454
SAMEA2620261	SAMEA2620217_NODE_17961_length_1055_cov_47.399000_partial	28504	1055	27.018	24.768	1.09084
SAMEA2620261	SAMEA2622886_NODE_14552_length_636_cov_4.361446_partial	5254	636	8.26101	24.768	0.333536
SAMEA2620442	MATOU-v1.5.105884968	582	1352	0.430473	19.8133	0.0217265
SAMEA2620442	Obelisk_000080_000002_000001	582	1351	0.430792	19.8133	0.0217426
SAMEA2620442	Obelisk_000080_000002_000002	582	1351	0.430792	19.8133	0.0217426
SAMEA2620442	Obelisk_000080_000002_000003	582	1351	0.430792	19.8133	0.0217426
SAMEA2620442	Riboz_RedSea_ERR3586754_NODE_6194_length_952_cov_3.356745_partial	5365	952	5.6355	19.8133	0.284431
SAMEA2620442	SAMEA2619750_NODE_9227_length_1406_cov_500.491488	582	1351	0.430792	19.8133	0.0217426
SAMEA2620442	SAMEA2619970_k119_31740	582	1352	0.430473	19.8133	0.0217265
SAMEA2620442	SAMEA2620085_NODE_17369_length_659_cov_42.336093_partial	576	659	0.874052	19.8133	0.0441145
SAMEA2620442	SAMEA2620169_NODE_3959_length_1403_cov_21.737389	582	1354	0.429838	19.8133	0.0216944
SAMEA2620442	SAMEA2620217_NODE_17961_length_1055_cov_47.399000_partial	597	1055	0.565877	19.8133	0.0285605
SAMEA2620442	SAMEA2622886_NODE_14552_length_636_cov_4.361446_partial	552	636	0.867925	19.8133	0.0438052
SAMEA2620442	SAMEA2623007_NODE_1843_length_942_cov_10.139797	2445	888	2.75338	19.8133	0.138966
SAMEA2620492	MATOU-v1.5.105884968	2000	1352	1.47929	20.1047	0.0735793
SAMEA2620492	MATOU-v1.5.59455598_partial	891	1004	0.88745	20.1047	0.0441414
SAMEA2620492	Obelisk_000080_000001_000001	893	1391	0.641984	20.1047	0.0319321
SAMEA2620492	Obelisk_000080_000001_000002	891	1389	0.641469	20.1047	0.0319064
SAMEA2620492	Obelisk_000080_000001_000003	891	1389	0.641469	20.1047	0.0319064
SAMEA2620492	Obelisk_000080_000001_000004	891	1389	0.641469	20.1047	0.0319064
SAMEA2620492	Obelisk_000080_000001_000005	891	1389	0.641469	20.1047	0.0319064
SAMEA2620492	Obelisk_000080_000001_000006	891	1389	0.641469	20.1047	0.0319064
SAMEA2620492	Obelisk_000080_000001_000007	891	1389	0.641469	20.1047	0.0319064
SAMEA2620492	Obelisk_000080_000001_000008	891	1389	0.641469	20.1047	0.0319064
SAMEA2620492	Obelisk_000080_000002_000001	1992	1351	1.47446	20.1047	0.0733393
SAMEA2620492	Obelisk_000080_000002_000002	1992	1351	1.47446	20.1047	0.0733393
SAMEA2620492	Obelisk_000080_000002_000003	1992	1351	1.47446	20.1047	0.0733393
SAMEA2620492	Riboz_RedSea_ERR3586754_NODE_6194_length_952_cov_3.356745_partial	3460	952	3.63445	20.1047	0.180776
SAMEA2620492	SAMEA2619750_NODE_9227_length_1406_cov_500.491488	1992	1351	1.47446	20.1047	0.0733393
SAMEA2620492	SAMEA2619970_k119_31740	1992	1352	1.47337	20.1047	0.073285
SAMEA2620492	SAMEA2620169_NODE_3959_length_1403_cov_21.737389	1992	1354	1.4712	20.1047	0.0731768
SAMEA2620492	SAMEA2620217_NODE_17961_length_1055_cov_47.399000_partial	295	1055	0.279621	20.1047	0.0139082
SAMEA2620492	SAMEA2623007_NODE_1843_length_942_cov_10.139797	1696	888	1.90991	20.1047	0.0949982

## Sheet: Gulf_Mexico
Sample	Subject	x (nt recruited per metatranscriptome for each obelisk)	Obelisk_length (bp)	R_L (recruitment normalized per Obelisk length)	MTL (metatranscriptome size in Gbp)	R_MTL (total recruited nucleotides (kb) per kilobase of genome per gigabase of metatranscriptome (KPKG))
SAMEA2623492	Arctic_ERR6338309_k119_1240422_partial	88	696	0.126437	6.35101	0.0199081
SAMEA2623492	Arctic_ERR6338309_k119_683732_partial	101	1106	0.0913201	6.35101	0.0143788
SAMEA2623492	MATOU-v1.5.105884968	303	1352	0.224112	6.35101	0.0352877
SAMEA2623492	MATOU-v1.5.22908322_partial	2455	649	3.78274	6.35101	0.595612
SAMEA2623492	Obelisk_000080_000002_000001	303	1351	0.224278	6.35101	0.0353138
SAMEA2623492	Obelisk_000080_000002_000002	303	1351	0.224278	6.35101	0.0353138
SAMEA2623492	Obelisk_000080_000002_000003	303	1351	0.224278	6.35101	0.0353138
SAMEA2623492	Riboz_RedSea_ERR3586754_NODE_6194_length_952_cov_3.356745_partial	1181	952	1.24055	6.35101	0.19533
SAMEA2623492	SAMEA2619750_NODE_9227_length_1406_cov_500.491488	303	1351	0.224278	6.35101	0.0353138
SAMEA2623492	SAMEA2619970_k119_31740	303	1352	0.224112	6.35101	0.0352877
SAMEA2623492	SAMEA2620085_NODE_17369_length_659_cov_42.336093_partial	7826	659	11.8756	6.35101	1.86987
SAMEA2623492	SAMEA2620169_NODE_3959_length_1403_cov_21.737389	303	1354	0.223781	6.35101	0.0352355
SAMEA2623492	SAMEA2620217_NODE_17961_length_1055_cov_47.399000_partial	303	1055	0.287204	6.35101	0.0452217
SAMEA2623492	SAMEA2621274_NODE_56725_length_795_cov_5.072973_partial	196	795	0.246541	6.35101	0.0388191
SAMEA2623492	SAMEA2622886_NODE_14552_length_636_cov_4.361446_partial	7653	636	12.033	6.35101	1.89466
SAMEA2623492	SAMEA2623492_NODE_4235_length_1053_cov_51.454910	52680	998	52.7856	6.35101	8.31136
SAMEA2623492	SAMEA2623516_NODE_10575_length_695_cov_15.170312_partial	36894	695	53.0849	6.35101	8.35849
SAMEA2623516	Arctic_ERR6338309_k119_825148_partial	978	776	1.26031	6.22497	0.20246
SAMEA2623516	MATOU-v1.5.105884968	294	1352	0.217456	6.22497	0.0349328
SAMEA2623516	MATOU-v1.5.59455598_partial	995	1004	0.991036	6.22497	0.159203
SAMEA2623516	Obelisk_000014_000001_000001	186	1176	0.158163	6.22497	0.0254079
SAMEA2623516	Obelisk_000014_000001_000002	186	1177	0.158029	6.22497	0.0253863
SAMEA2623516	Obelisk_000080_000001_000001	956	1391	0.687275	6.22497	0.110406
SAMEA2623516	Obelisk_000080_000001_000002	956	1389	0.688265	6.22497	0.110565
SAMEA2623516	Obelisk_000080_000001_000003	956	1389	0.688265	6.22497	0.110565
SAMEA2623516	Obelisk_000080_000001_000004	956	1389	0.688265	6.22497	0.110565
SAMEA2623516	Obelisk_000080_000001_000005	956	1389	0.688265	6.22497	0.110565
SAMEA2623516	Obelisk_000080_000001_000006	956	1389	0.688265	6.22497	0.110565
SAMEA2623516	Obelisk_000080_000001_000007	956	1389	0.688265	6.22497	0.110565
SAMEA2623516	Obelisk_000080_000001_000008	956	1389	0.688265	6.22497	0.110565
SAMEA2623516	Obelisk_000080_000002_000001	294	1351	0.217617	6.22497	0.0349586
SAMEA2623516	Obelisk_000080_000002_000002	294	1351	0.217617	6.22497	0.0349586
SAMEA2623516	Obelisk_000080_000002_000003	294	1351	0.217617	6.22497	0.0349586
SAMEA2623516	SAMEA2619750_NODE_9227_length_1406_cov_500.491488	294	1351	0.217617	6.22497	0.0349586
SAMEA2623516	SAMEA2619970_k119_31740	294	1352	0.217456	6.22497	0.0349328
SAMEA2623516	SAMEA2620169_NODE_3959_length_1403_cov_21.737389	294	1354	0.217134	6.22497	0.0348812
SAMEA2623516	SAMEA2623492_NODE_4235_length_1053_cov_51.454910	24652	998	24.7014	6.22497	3.96811
SAMEA2623516	SAMEA2623516_NODE_10575_length_695_cov_15.170312_partial	11582	695	16.6647	6.22497	2.67708

## Sheet: Red_sea
Sample	Subject	x (nt recruited per metatranscriptome for each obelisk)	Obelisk_length (bp)	R_L (recruitment normalized per Obelisk length)	MTL (metatranscriptome size in Gbp)	R_MTL (total recruited nucleotides (kb) per kilobase of genome per gigabase of metatranscriptome (KPKG))
SAMEA2619822	MATOU-v1.5.105884968	2781	1352	2.05695	4.88883	0.420745
SAMEA2619822	MATOU-v1.5.22908322_partial	491	649	0.756549	4.88883	0.15475
SAMEA2619822	Obelisk_000080_000001_000001	518	1391	0.372394	4.88883	0.0761724
SAMEA2619822	Obelisk_000080_000002_000001	2783	1351	2.05996	4.88883	0.421359
SAMEA2619822	Obelisk_000080_000002_000002	2783	1351	2.05996	4.88883	0.421359
SAMEA2619822	Obelisk_000080_000002_000003	2783	1351	2.05996	4.88883	0.421359
SAMEA2619822	Riboz_RedSea_ERR3586754_NODE_6194_length_952_cov_3.356745_partial	3719	952	3.90651	4.88883	0.799069
SAMEA2619822	SAMEA2619750_NODE_9227_length_1406_cov_500.491488	2783	1351	2.05996	4.88883	0.421359
SAMEA2619822	SAMEA2619970_k119_31740	2785	1352	2.05991	4.88883	0.42135
SAMEA2619822	SAMEA2620085_NODE_17369_length_659_cov_42.336093_partial	3071	659	4.66009	4.88883	0.953211
SAMEA2619822	SAMEA2620169_NODE_3959_length_1403_cov_21.737389	2798	1354	2.06647	4.88883	0.422692
SAMEA2619822	SAMEA2620217_NODE_17961_length_1055_cov_47.399000_partial	2789	1055	2.6436	4.88883	0.540743
SAMEA2619822	SAMEA2622886_NODE_14552_length_636_cov_4.361446_partial	3283	636	5.16195	4.88883	1.05587

## Sheet: Arctic_Ocean
Sample	Subject	x (nt recruited per metatranscriptome for each obelisk)	Obelisk_length (bp)	R_L (recruitment normalized per Obelisk length)	MTL (metatranscriptome size in Gbp)	R_MTL (total recruited nucleotides (kb) per kilobase of genome per gigabase of metatranscriptome (KPKG))
SAMEA4397660	Arctic_ERR3586704_k119_355566	897	930	0.964516	23.9065	0.0403454
SAMEA4397660	Obelisk_000014_000001_000001	790	1176	0.671769	23.9065	0.0280998
SAMEA4397660	Obelisk_000014_000001_000002	795	1177	0.675446	23.9065	0.0282537
SAMEA4397660	Obelisk_001251_000001_000001	13011	874	14.8867	23.9065	0.622706
SAMEA4397660	Obelisk_001251_000001_000002	13004	874	14.8787	23.9065	0.622371
SAMEA4397660	Obelisk_001251_000001_000003	13010	874	14.8856	23.9065	0.622658
SAMEA4397660	Obelisk_001251_000001_000004	12985	874	14.857	23.9065	0.621462
SAMEA4397660	Obelisk_001251_000001_000005	13010	874	14.8856	23.9065	0.622658
SAMEA4397483	Arctic_ERR3586704_k119_355566	48099	930	51.7194	13.8824	3.72552
SAMEA4397483	Obelisk_000014_000001_000001	101	1176	0.0858844	13.8824	0.00618655
SAMEA4397483	Obelisk_000014_000001_000002	101	1177	0.0858114	13.8824	0.00618129
SAMEA4397483	Obelisk_001251_000001_000001	46840	874	53.5927	13.8824	3.86047
SAMEA4397483	Obelisk_001251_000001_000002	46829	874	53.5801	13.8824	3.85956
SAMEA4397483	Obelisk_001251_000001_000003	46830	874	53.5812	13.8824	3.85964
SAMEA4397483	Obelisk_001251_000001_000004	46688	874	53.4188	13.8824	3.84794
SAMEA4397483	Obelisk_001251_000001_000005	46831	874	53.5824	13.8824	3.85972
SAMEA4397483	SAMEA2621350_NODE_38127_length_753_cov_2.385387_partial	302	753	0.401062	13.8824	0.0288899
SAMEA4397483	SAMEA2621401_NODE_26589_length_716_cov_1.912254	201	712	0.282303	13.8824	0.0203353
SAMEA4397483	SAMEA2621423_NODE_54726_length_905_cov_12.356471_partial	302	905	0.333702	13.8824	0.0240377
SAMEA4397483	SAMEA2621536_NODE_27938_length_886_cov_6.581227_partial	299	886	0.337472	13.8824	0.0243093
SAMEA9437665	Arctic_ERR6338309_k119_1240422_partial	18616	696	26.7471	28.288	0.945528
SAMEA9437665	Arctic_ERR6338309_k119_683732_partial	10932	1106	9.88427	28.288	0.349415
SAMEA9437665	Arctic_ERR6338309_k119_825148_partial	20243	776	26.0863	28.288	0.922168
SAMEA9437665	MATOU-v1.5.1313404_partial	143	373	0.383378	28.288	0.0135527
SAMEA9437665	MATOU-v1.5.152825985_partial	14775	356	41.5028	28.288	1.46715
SAMEA9437665	MATOU-v1.5.22908322_partial	16753	649	25.8136	28.288	0.912525
SAMEA9437665	MATOU-v1.5.36394412	151	348	0.433908	28.288	0.0153389
SAMEA9437665	MATOU-v1.5.72372535	247	503	0.491054	28.288	0.0173591
SAMEA9437665	Obelisk_001199_000001_000001	301	887	0.339346	28.288	0.0119961
SAMEA9437665	SAMEA2620085_NODE_17369_length_659_cov_42.336093_partial	1410	659	2.13961	28.288	0.0756364
SAMEA9437665	SAMEA2622269_NODE_9722_length_635_cov_13.951724_partial	101	635	0.159055	28.288	0.0056227
SAMEA9437665	SAMEA2622886_NODE_14552_length_636_cov_4.361446_partial	2053	636	3.22799	28.288	0.114111

## Sheet: Antarctic_Ocean
Sample	Subject	x (nt recruited per metatranscriptome for each obelisk)	Obelisk_length (bp)	R_L (recruitment normalized per Obelisk length)	MTL (metatranscriptome size in Gbp)	R_MTL (total recruited nucleotides (kb) per kilobase of genome per gigabase of metatranscriptome (KPKG))
SAMEA2621536	SAMEA2621350_NODE_38127_length_753_cov_2.385387_partial	5210	753	6.91899	10.5926	0.653188
SAMEA2621536	SAMEA2621401_NODE_26589_length_716_cov_1.912254	6124	712	8.60112	10.5926	0.81199
SAMEA2621536	SAMEA2621423_NODE_54726_length_905_cov_12.356471_partial	7051	905	7.79116	10.5926	0.735526
SAMEA2621536	SAMEA2621536_NODE_27938_length_886_cov_6.581227_partial	7040	886	7.94582	10.5926	0.750127
