# Supplementary material for: Viroid-like “obelisk” agents are widespread in the ocean and exceed the abundance of RNA viruses in the prokaryotic fraction
Source: ISME J. 2025 Feb 25;19(1):wraf033. doi: 10.1093/ismejo/wraf033 (PMC11922315; doi:10.1093/ismejo/wraf033)
Supplement: Supplementary_Material_wraf033 [file supplementary_material_wraf033.zip › Supplementary_Material_wraf033/ST9_Arctic_Obelisk.xlsx]

## Sheet: Pebblescout_Arctic
QueryID	SubjectID	RawScore	%coverage	PBSscore	BioSample	Title
Obelisk_001251_000001_000005	ERR3586697	73.84	81.32	81.3	SAMEA4397209	Metatranscriptome sequencing from Tara Oceans Polar Circle RNA samples corresponding to size fractions for prokaryotes.
Obelisk_001251_000001_000005	ERR3586749	67.85	74.73	74.71	SAMEA4397209	Metatranscriptome sequencing from Tara Oceans Polar Circle RNA samples corresponding to size fractions for prokaryotes.
Obelisk_001251_000001_000005	ERR3586698	75.84	83.52	83.5	SAMEA4397249	Metatranscriptome sequencing from Tara Oceans Polar Circle RNA samples corresponding to size fractions for prokaryotes.
Obelisk_001251_000001_000005	ERR3586750	47.89	52.75	52.73	SAMEA4397249	Metatranscriptome sequencing from Tara Oceans Polar Circle RNA samples corresponding to size fractions for prokaryotes.
Obelisk_001251_000001_000005	ERR3586699	58.87	64.84	64.82	SAMEA4397289	Metatranscriptome sequencing from Tara Oceans Polar Circle RNA samples corresponding to size fractions for prokaryotes.
Obelisk_001251_000001_000005	ERR3586704	90.82	100	100	SAMEA4397483	Metatranscriptome sequencing from Tara Oceans Polar Circle RNA samples corresponding to size fractions for prokaryotes.
Obelisk_001251_000001_000005	ERR3586722	90.82	100	100	SAMEA4397483	Metatranscriptome sequencing from Tara Oceans Polar Circle RNA samples corresponding to size fractions for prokaryotes.
Obelisk_001251_000001_000005	ERR3586705	90.82	100	100	SAMEA4397530	Metatranscriptome sequencing from Tara Oceans Polar Circle RNA samples corresponding to size fractions for prokaryotes.
Obelisk_001251_000001_000005	ERR3586723	90.82	100	100	SAMEA4397530	Metatranscriptome sequencing from Tara Oceans Polar Circle RNA samples corresponding to size fractions for prokaryotes.
Obelisk_001251_000001_000005	ERR3586706	89.82	98.9	98.9	SAMEA4397580	Metatranscriptome sequencing from Tara Oceans Polar Circle RNA samples corresponding to size fractions for prokaryotes.
Obelisk_001251_000001_000005	ERR3586724	79.83	87.91	87.9	SAMEA4397580	Metatranscriptome sequencing from Tara Oceans Polar Circle RNA samples corresponding to size fractions for prokaryotes.
Obelisk_001251_000001_000005	ERR3586707	90.82	100	100	SAMEA4397621	Metatranscriptome sequencing from Tara Oceans Polar Circle RNA samples corresponding to size fractions for prokaryotes.
Obelisk_001251_000001_000005	ERR3586725	76.83	84.62	84.6	SAMEA4397621	Metatranscriptome sequencing from Tara Oceans Polar Circle RNA samples corresponding to size fractions for prokaryotes.
Obelisk_001251_000001_000005	ERR3586679	90.82	100	100	SAMEA4397660	Metatranscriptome sequencing from Tara Oceans Polar Circle RNA samples corresponding to size fractions for prokaryotes.
Obelisk_001251_000001_000005	ERR3586726	79.83	87.91	87.9	SAMEA4397660	Metatranscriptome sequencing from Tara Oceans Polar Circle RNA samples corresponding to size fractions for prokaryotes.
Obelisk_001251_000001_000005	ERR3586680	82.83	91.21	91.2	SAMEA4397716	Metatranscriptome sequencing from Tara Oceans Polar Circle RNA samples corresponding to size fractions for prokaryotes.
Obelisk_001251_000001_000005	ERR3586690	48.89	53.85	53.83	SAMEA4398354	Metatranscriptome sequencing from Tara Oceans Polar Circle RNA samples corresponding to size fractions for prokaryotes.
Obelisk_001251_000001_000005	ERR6337373	90.82	100	100	SAMEA9436562	Metatranscriptome sequencing from Tara Oceans Polar Circle RNA samples corresponding to size fractions for prokaryotes.
Obelisk_001251_000001_000005	ERR6337374	90.82	100	100	SAMEA9436562	Metatranscriptome sequencing from Tara Oceans Polar Circle RNA samples corresponding to size fractions for prokaryotes.
Obelisk_001251_000001_000004	ERR3586697	76.83	83.7	83.68	SAMEA4397209	Metatranscriptome sequencing from Tara Oceans Polar Circle RNA samples corresponding to size fractions for prokaryotes.
Obelisk_001251_000001_000004	ERR3586749	66.85	72.83	72.81	SAMEA4397209	Metatranscriptome sequencing from Tara Oceans Polar Circle RNA samples corresponding to size fractions for prokaryotes.
Obelisk_001251_000001_000004	ERR3586698	75.84	82.61	82.6	SAMEA4397249	Metatranscriptome sequencing from Tara Oceans Polar Circle RNA samples corresponding to size fractions for prokaryotes.
Obelisk_001251_000001_000004	ERR3586750	46.89	51.09	51.07	SAMEA4397249	Metatranscriptome sequencing from Tara Oceans Polar Circle RNA samples corresponding to size fractions for prokaryotes.
Obelisk_001251_000001_000004	ERR3586699	58.87	64.13	64.12	SAMEA4397289	Metatranscriptome sequencing from Tara Oceans Polar Circle RNA samples corresponding to size fractions for prokaryotes.
Obelisk_001251_000001_000004	ERR3586704	91.82	100	100	SAMEA4397483	Metatranscriptome sequencing from Tara Oceans Polar Circle RNA samples corresponding to size fractions for prokaryotes.
Obelisk_001251_000001_000004	ERR3586722	91.82	100	100	SAMEA4397483	Metatranscriptome sequencing from Tara Oceans Polar Circle RNA samples corresponding to size fractions for prokaryotes.
Obelisk_001251_000001_000004	ERR3586705	91.82	100	100	SAMEA4397530	Metatranscriptome sequencing from Tara Oceans Polar Circle RNA samples corresponding to size fractions for prokaryotes.
Obelisk_001251_000001_000004	ERR3586723	91.82	100	100	SAMEA4397530	Metatranscriptome sequencing from Tara Oceans Polar Circle RNA samples corresponding to size fractions for prokaryotes.
Obelisk_001251_000001_000004	ERR3586706	90.82	98.91	98.91	SAMEA4397580	Metatranscriptome sequencing from Tara Oceans Polar Circle RNA samples corresponding to size fractions for prokaryotes.
Obelisk_001251_000001_000004	ERR3586724	80.83	88.04	88.03	SAMEA4397580	Metatranscriptome sequencing from Tara Oceans Polar Circle RNA samples corresponding to size fractions for prokaryotes.
Obelisk_001251_000001_000004	ERR3586707	90.82	98.91	98.91	SAMEA4397621	Metatranscriptome sequencing from Tara Oceans Polar Circle RNA samples corresponding to size fractions for prokaryotes.
Obelisk_001251_000001_000004	ERR3586725	80.83	88.04	88.03	SAMEA4397621	Metatranscriptome sequencing from Tara Oceans Polar Circle RNA samples corresponding to size fractions for prokaryotes.
Obelisk_001251_000001_000004	ERR3586679	91.82	100	100	SAMEA4397660	Metatranscriptome sequencing from Tara Oceans Polar Circle RNA samples corresponding to size fractions for prokaryotes.
Obelisk_001251_000001_000004	ERR3586726	79.84	86.96	86.95	SAMEA4397660	Metatranscriptome sequencing from Tara Oceans Polar Circle RNA samples corresponding to size fractions for prokaryotes.
Obelisk_001251_000001_000004	ERR3586680	81.83	89.13	89.12	SAMEA4397716	Metatranscriptome sequencing from Tara Oceans Polar Circle RNA samples corresponding to size fractions for prokaryotes.
Obelisk_001251_000001_000004	ERR3586689	45.9	50	49.99	SAMEA4398309	Metatranscriptome sequencing from Tara Oceans Polar Circle RNA samples corresponding to size fractions for prokaryotes.
Obelisk_001251_000001_000004	ERR3586690	49.89	54.35	54.33	SAMEA4398354	Metatranscriptome sequencing from Tara Oceans Polar Circle RNA samples corresponding to size fractions for prokaryotes.
Obelisk_001251_000001_000004	ERR6337373	91.82	100	100	SAMEA9436562	Metatranscriptome sequencing from Tara Oceans Polar Circle RNA samples corresponding to size fractions for prokaryotes.
Obelisk_001251_000001_000004	ERR6337374	91.82	100	100	SAMEA9436562	Metatranscriptome sequencing from Tara Oceans Polar Circle RNA samples corresponding to size fractions for prokaryotes.
Obelisk_001251_000001_000003	ERR3586697	76.83	84.62	84.6	SAMEA4397209	Metatranscriptome sequencing from Tara Oceans Polar Circle RNA samples corresponding to size fractions for prokaryotes.
Obelisk_001251_000001_000003	ERR3586749	70.84	78.02	78.01	SAMEA4397209	Metatranscriptome sequencing from Tara Oceans Polar Circle RNA samples corresponding to size fractions for prokaryotes.
Obelisk_001251_000001_000003	ERR3586698	75.83	83.52	83.5	SAMEA4397249	Metatranscriptome sequencing from Tara Oceans Polar Circle RNA samples corresponding to size fractions for prokaryotes.
Obelisk_001251_000001_000003	ERR3586750	46.89	51.65	51.63	SAMEA4397249	Metatranscriptome sequencing from Tara Oceans Polar Circle RNA samples corresponding to size fractions for prokaryotes.
Obelisk_001251_000001_000003	ERR3586699	61.86	68.13	68.12	SAMEA4397289	Metatranscriptome sequencing from Tara Oceans Polar Circle RNA samples corresponding to size fractions for prokaryotes.
Obelisk_001251_000001_000003	ERR3586704	90.82	100	100	SAMEA4397483	Metatranscriptome sequencing from Tara Oceans Polar Circle RNA samples corresponding to size fractions for prokaryotes.
Obelisk_001251_000001_000003	ERR3586722	90.82	100	100	SAMEA4397483	Metatranscriptome sequencing from Tara Oceans Polar Circle RNA samples corresponding to size fractions for prokaryotes.
Obelisk_001251_000001_000003	ERR3586705	90.82	100	100	SAMEA4397530	Metatranscriptome sequencing from Tara Oceans Polar Circle RNA samples corresponding to size fractions for prokaryotes.
Obelisk_001251_000001_000003	ERR3586723	90.82	100	100	SAMEA4397530	Metatranscriptome sequencing from Tara Oceans Polar Circle RNA samples corresponding to size fractions for prokaryotes.
Obelisk_001251_000001_000003	ERR3586706	89.82	98.9	98.9	SAMEA4397580	Metatranscriptome sequencing from Tara Oceans Polar Circle RNA samples corresponding to size fractions for prokaryotes.
Obelisk_001251_000001_000003	ERR3586724	82.82	91.21	91.2	SAMEA4397580	Metatranscriptome sequencing from Tara Oceans Polar Circle RNA samples corresponding to size fractions for prokaryotes.
Obelisk_001251_000001_000003	ERR3586707	90.82	100	100	SAMEA4397621	Metatranscriptome sequencing from Tara Oceans Polar Circle RNA samples corresponding to size fractions for prokaryotes.
Obelisk_001251_000001_000003	ERR3586725	79.83	87.91	87.9	SAMEA4397621	Metatranscriptome sequencing from Tara Oceans Polar Circle RNA samples corresponding to size fractions for prokaryotes.
Obelisk_001251_000001_000003	ERR3586679	90.82	100	100	SAMEA4397660	Metatranscriptome sequencing from Tara Oceans Polar Circle RNA samples corresponding to size fractions for prokaryotes.
Obelisk_001251_000001_000003	ERR3586726	80.83	89.01	89	SAMEA4397660	Metatranscriptome sequencing from Tara Oceans Polar Circle RNA samples corresponding to size fractions for prokaryotes.
Obelisk_001251_000001_000003	ERR3586680	82.82	91.21	91.2	SAMEA4397716	Metatranscriptome sequencing from Tara Oceans Polar Circle RNA samples corresponding to size fractions for prokaryotes.
Obelisk_001251_000001_000003	ERR3586678	46.89	51.65	51.63	SAMEA4398261	Metatranscriptome sequencing from Tara Oceans Polar Circle RNA samples corresponding to size fractions for prokaryotes.
Obelisk_001251_000001_000003	ERR3586689	45.89	50.55	50.54	SAMEA4398309	Metatranscriptome sequencing from Tara Oceans Polar Circle RNA samples corresponding to size fractions for prokaryotes.
Obelisk_001251_000001_000003	ERR3586690	51.88	57.14	57.13	SAMEA4398354	Metatranscriptome sequencing from Tara Oceans Polar Circle RNA samples corresponding to size fractions for prokaryotes.
Obelisk_001251_000001_000003	ERR3586733	45.9	50.55	50.54	SAMEA4398354	Metatranscriptome sequencing from Tara Oceans Polar Circle RNA samples corresponding to size fractions for prokaryotes.
Obelisk_001251_000001_000003	ERR6337373	90.82	100	100	SAMEA9436562	Metatranscriptome sequencing from Tara Oceans Polar Circle RNA samples corresponding to size fractions for prokaryotes.
Obelisk_001251_000001_000003	ERR6337374	90.82	100	100	SAMEA9436562	Metatranscriptome sequencing from Tara Oceans Polar Circle RNA samples corresponding to size fractions for prokaryotes.
Obelisk_001251_000001_000002	ERR3586697	77.83	84.78	84.77	SAMEA4397209	Metatranscriptome sequencing from Tara Oceans Polar Circle RNA samples corresponding to size fractions for prokaryotes.
Obelisk_001251_000001_000002	ERR3586749	71.84	78.26	78.25	SAMEA4397209	Metatranscriptome sequencing from Tara Oceans Polar Circle RNA samples corresponding to size fractions for prokaryotes.
Obelisk_001251_000001_000002	ERR3586698	76.83	83.7	83.68	SAMEA4397249	Metatranscriptome sequencing from Tara Oceans Polar Circle RNA samples corresponding to size fractions for prokaryotes.
Obelisk_001251_000001_000002	ERR3586750	47.89	52.17	52.16	SAMEA4397249	Metatranscriptome sequencing from Tara Oceans Polar Circle RNA samples corresponding to size fractions for prokaryotes.
Obelisk_001251_000001_000002	ERR3586699	60.86	66.3	66.29	SAMEA4397289	Metatranscriptome sequencing from Tara Oceans Polar Circle RNA samples corresponding to size fractions for prokaryotes.
Obelisk_001251_000001_000002	ERR3586704	91.81	100	100	SAMEA4397483	Metatranscriptome sequencing from Tara Oceans Polar Circle RNA samples corresponding to size fractions for prokaryotes.
Obelisk_001251_000001_000002	ERR3586722	91.81	100	100	SAMEA4397483	Metatranscriptome sequencing from Tara Oceans Polar Circle RNA samples corresponding to size fractions for prokaryotes.
Obelisk_001251_000001_000002	ERR3586705	91.81	100	100	SAMEA4397530	Metatranscriptome sequencing from Tara Oceans Polar Circle RNA samples corresponding to size fractions for prokaryotes.
Obelisk_001251_000001_000002	ERR3586723	91.81	100	100	SAMEA4397530	Metatranscriptome sequencing from Tara Oceans Polar Circle RNA samples corresponding to size fractions for prokaryotes.
Obelisk_001251_000001_000002	ERR3586706	90.81	98.91	98.91	SAMEA4397580	Metatranscriptome sequencing from Tara Oceans Polar Circle RNA samples corresponding to size fractions for prokaryotes.
Obelisk_001251_000001_000002	ERR3586724	83.82	91.3	91.29	SAMEA4397580	Metatranscriptome sequencing from Tara Oceans Polar Circle RNA samples corresponding to size fractions for prokaryotes.
Obelisk_001251_000001_000002	ERR3586707	90.81	98.91	98.91	SAMEA4397621	Metatranscriptome sequencing from Tara Oceans Polar Circle RNA samples corresponding to size fractions for prokaryotes.
Obelisk_001251_000001_000002	ERR3586725	80.82	88.04	88.03	SAMEA4397621	Metatranscriptome sequencing from Tara Oceans Polar Circle RNA samples corresponding to size fractions for prokaryotes.
Obelisk_001251_000001_000002	ERR3586679	91.81	100	100	SAMEA4397660	Metatranscriptome sequencing from Tara Oceans Polar Circle RNA samples corresponding to size fractions for prokaryotes.
Obelisk_001251_000001_000002	ERR3586726	80.83	88.04	88.04	SAMEA4397660	Metatranscriptome sequencing from Tara Oceans Polar Circle RNA samples corresponding to size fractions for prokaryotes.
Obelisk_001251_000001_000002	ERR3586680	81.82	89.13	89.12	SAMEA4397716	Metatranscriptome sequencing from Tara Oceans Polar Circle RNA samples corresponding to size fractions for prokaryotes.
Obelisk_001251_000001_000002	ERR3586678	46.89	51.09	51.07	SAMEA4398261	Metatranscriptome sequencing from Tara Oceans Polar Circle RNA samples corresponding to size fractions for prokaryotes.
Obelisk_001251_000001_000002	ERR3586689	45.89	50	49.99	SAMEA4398309	Metatranscriptome sequencing from Tara Oceans Polar Circle RNA samples corresponding to size fractions for prokaryotes.
Obelisk_001251_000001_000002	ERR3586690	54.88	59.78	59.77	SAMEA4398354	Metatranscriptome sequencing from Tara Oceans Polar Circle RNA samples corresponding to size fractions for prokaryotes.
Obelisk_001251_000001_000002	ERR3586733	48.89	53.26	53.25	SAMEA4398354	Metatranscriptome sequencing from Tara Oceans Polar Circle RNA samples corresponding to size fractions for prokaryotes.
Obelisk_001251_000001_000002	ERR6337373	91.81	100	100	SAMEA9436562	Metatranscriptome sequencing from Tara Oceans Polar Circle RNA samples corresponding to size fractions for prokaryotes.
Obelisk_001251_000001_000002	ERR6337374	91.81	100	100	SAMEA9436562	Metatranscriptome sequencing from Tara Oceans Polar Circle RNA samples corresponding to size fractions for prokaryotes.
Obelisk_001251_000001_000001	ERR3586697	76.83	84.62	84.6	SAMEA4397209	Metatranscriptome sequencing from Tara Oceans Polar Circle RNA samples corresponding to size fractions for prokaryotes.
Obelisk_001251_000001_000001	ERR3586749	70.85	78.02	78.01	SAMEA4397209	Metatranscriptome sequencing from Tara Oceans Polar Circle RNA samples corresponding to size fractions for prokaryotes.
Obelisk_001251_000001_000001	ERR3586698	72.84	80.22	80.2	SAMEA4397249	Metatranscriptome sequencing from Tara Oceans Polar Circle RNA samples corresponding to size fractions for prokaryotes.
Obelisk_001251_000001_000001	ERR3586699	58.87	64.84	64.82	SAMEA4397289	Metatranscriptome sequencing from Tara Oceans Polar Circle RNA samples corresponding to size fractions for prokaryotes.
Obelisk_001251_000001_000001	ERR3586704	90.82	100	100	SAMEA4397483	Metatranscriptome sequencing from Tara Oceans Polar Circle RNA samples corresponding to size fractions for prokaryotes.
Obelisk_001251_000001_000001	ERR3586722	90.82	100	100	SAMEA4397483	Metatranscriptome sequencing from Tara Oceans Polar Circle RNA samples corresponding to size fractions for prokaryotes.
Obelisk_001251_000001_000001	ERR3586705	90.82	100	100	SAMEA4397530	Metatranscriptome sequencing from Tara Oceans Polar Circle RNA samples corresponding to size fractions for prokaryotes.
Obelisk_001251_000001_000001	ERR3586723	90.82	100	100	SAMEA4397530	Metatranscriptome sequencing from Tara Oceans Polar Circle RNA samples corresponding to size fractions for prokaryotes.
Obelisk_001251_000001_000001	ERR3586706	89.82	98.9	98.9	SAMEA4397580	Metatranscriptome sequencing from Tara Oceans Polar Circle RNA samples corresponding to size fractions for prokaryotes.
Obelisk_001251_000001_000001	ERR3586724	80.83	89.01	89	SAMEA4397580	Metatranscriptome sequencing from Tara Oceans Polar Circle RNA samples corresponding to size fractions for prokaryotes.
Obelisk_001251_000001_000001	ERR3586707	90.82	100	100	SAMEA4397621	Metatranscriptome sequencing from Tara Oceans Polar Circle RNA samples corresponding to size fractions for prokaryotes.
Obelisk_001251_000001_000001	ERR3586725	79.83	87.91	87.9	SAMEA4397621	Metatranscriptome sequencing from Tara Oceans Polar Circle RNA samples corresponding to size fractions for prokaryotes.
Obelisk_001251_000001_000001	ERR3586679	90.82	100	100	SAMEA4397660	Metatranscriptome sequencing from Tara Oceans Polar Circle RNA samples corresponding to size fractions for prokaryotes.
Obelisk_001251_000001_000001	ERR3586726	82.83	91.21	91.2	SAMEA4397660	Metatranscriptome sequencing from Tara Oceans Polar Circle RNA samples corresponding to size fractions for prokaryotes.
Obelisk_001251_000001_000001	ERR3586680	79.83	87.91	87.9	SAMEA4397716	Metatranscriptome sequencing from Tara Oceans Polar Circle RNA samples corresponding to size fractions for prokaryotes.
Obelisk_001251_000001_000001	ERR3586689	48.89	53.85	53.83	SAMEA4398309	Metatranscriptome sequencing from Tara Oceans Polar Circle RNA samples corresponding to size fractions for prokaryotes.
Obelisk_001251_000001_000001	ERR3586690	48.89	53.85	53.83	SAMEA4398354	Metatranscriptome sequencing from Tara Oceans Polar Circle RNA samples corresponding to size fractions for prokaryotes.
Obelisk_001251_000001_000001	ERR6337373	90.82	100	100	SAMEA9436562	Metatranscriptome sequencing from Tara Oceans Polar Circle RNA samples corresponding to size fractions for prokaryotes.
Obelisk_001251_000001_000001	ERR6337374	90.82	100	100	SAMEA9436562	Metatranscriptome sequencing from Tara Oceans Polar Circle RNA samples corresponding to size fractions for prokaryotes.
MATOU-v1.5.22908322	ERR6338309	47.92	76.56	76.46	SAMEA9437665	Metatranscriptome sequencing from Tara Oceans Polar Circle samples corresponding to size fractions for protists.
MATOU-v1.5.22908322	ERR6338308	46.93	75	74.89	SAMEA9437665	Metatranscriptome sequencing from Tara Oceans Polar Circle samples corresponding to size fractions for protists.
MATOU-v1.5.22908322	ERR6338315	43.97	70.31	70.15	SAMEA9437666	Metatranscriptome sequencing from Tara Oceans Polar Circle samples corresponding to size fractions for protists.
MATOU-v1.5.22908322	ERR6338314	36.14	57.81	57.67	SAMEA9437666	Metatranscriptome sequencing from Tara Oceans Polar Circle samples corresponding to size fractions for protists.
MATOU-v1.5.152825985	ERR6338308	30.38	100	100	SAMEA9437665	Metatranscriptome sequencing from Tara Oceans Polar Circle samples corresponding to size fractions for protists.
MATOU-v1.5.152825985	ERR6338309	30.38	100	100	SAMEA9437665	Metatranscriptome sequencing from Tara Oceans Polar Circle samples corresponding to size fractions for protists.
MATOU-v1.5.152825985	ERR6338315	30.38	100	100	SAMEA9437666	Metatranscriptome sequencing from Tara Oceans Polar Circle samples corresponding to size fractions for protists.
MATOU-v1.5.152825985	ERR6338314	24.67	80.65	81.21	SAMEA9437666	Metatranscriptome sequencing from Tara Oceans Polar Circle samples corresponding to size fractions for protists.
MATOU-v1.5.152825985	ERR6338312	30.38	100	100	SAMEA9437667	Metatranscriptome sequencing from Tara Oceans Polar Circle samples corresponding to size fractions for protists.
MATOU-v1.5.152825985	ERR6338313	30.38	100	100	SAMEA9437667	Metatranscriptome sequencing from Tara Oceans Polar Circle samples corresponding to size fractions for protists.

## Sheet: Blast_Arctic
Sample	qseqid	sseqid	pident	Coverage	length	mismatch	gapopen	qstart	qend	sstart	send	evalue	bitscore	qlen	slen
ERR3586679	k119_564463	Obelisk_001251_000001_000004	99.685	0.726545	635	2	0	359	993	1	635	0	1162	993	874
ERR3586679	k119_564463	Obelisk_001251_000001_000004	98.883	0.409611	358	4	0	1	358	517	874	0	640	993	874
ERR3586679	k119_564463	Obelisk_001251_000001_000002	99.528	0.726545	635	3	0	359	993	1	635	0	1157	993	874
ERR3586679	k119_564463	Obelisk_001251_000001_000002	99.162	0.409611	358	3	0	1	358	517	874	0	645	993	874
ERR3586679	k119_564463	Obelisk_001251_000001_000003	99.37	0.726545	635	4	0	359	993	1	635	0	1151	993	874
ERR3586679	k119_564463	Obelisk_001251_000001_000003	99.162	0.409611	358	3	0	1	358	517	874	0	645	993	874
ERR3586679	k119_564463	Obelisk_001251_000001_000005	99.213	0.726545	635	5	0	359	993	1	635	0	1146	993	874
ERR3586679	k119_564463	Obelisk_001251_000001_000005	99.162	0.409611	358	3	0	1	358	517	874	0	645	993	874
ERR3586679	k119_564463	Obelisk_001251_000001_000001	99.213	0.726545	635	5	0	359	993	1	635	0	1146	993	874
ERR3586679	k119_564463	Obelisk_001251_000001_000001	99.162	0.409611	358	3	0	1	358	517	874	0	645	993	874
ERR3586704	k119_199539	Obelisk_001251_000001_000002	99.255	0.767735	671	5	0	341	1011	1	671	0	1212	1012	874
ERR3586704	k119_199539	Obelisk_001251_000001_000002	99.11	0.385584	337	3	0	4	340	538	874	1.52e-173	606	1012	874
ERR3586704	k119_199539	Obelisk_001251_000001_000001	99.255	0.767735	671	5	0	341	1011	1	671	0	1212	1012	874
ERR3586704	k119_199539	Obelisk_001251_000001_000001	99.11	0.385584	337	3	0	4	340	538	874	1.52e-173	606	1012	874
ERR3586704	k119_199539	Obelisk_001251_000001_000003	99.106	0.767735	671	6	0	341	1011	1	671	0	1206	1012	874
ERR3586704	k119_199539	Obelisk_001251_000001_000003	99.11	0.385584	337	3	0	4	340	538	874	1.52e-173	606	1012	874
ERR3586704	k119_199539	Obelisk_001251_000001_000005	98.957	0.767735	671	7	0	341	1011	1	671	0	1201	1012	874
ERR3586704	k119_199539	Obelisk_001251_000001_000005	99.11	0.385584	337	3	0	4	340	538	874	1.52e-173	606	1012	874
ERR3586704	k119_199539	Obelisk_001251_000001_000004	98.808	0.767735	671	8	0	341	1011	1	671	0	1195	1012	874
ERR3586704	k119_199539	Obelisk_001251_000001_000004	98.813	0.385584	337	4	0	4	340	538	874	7.07e-172	601	1012	874
ERR3586704	k119_355566	SAMEA2621350_NODE_38127_length_753_cov_2.385387	86.42	0.10757	81	9	2	277	356	538	617	2.54e-17	87.9	1049	753
ERR3586704	k119_355566	SAMEA2621536_NODE_27938_length_886_cov_6.581227	85.057	0.0981941	87	11	2	286	371	535	450	2.54e-17	87.9	1049	886
ERR3586704	k119_355566	SAMEA2621423_NODE_54726_length_905_cov_12.356471	85.057	0.0961326	87	11	2	286	371	686	601	2.54e-17	87.9	1049	905
ERR3586704	k119_355566	SAMEA2621401_NODE_26589_length_716_cov_1.912254	86.42	0.113128	81	9	2	277	356	205	284	2.54e-17	87.9	1049	716
ERR3586704	k119_355566	Obelisk_001166_000001_000002	75	0.232662	208	37	12	269	468	594	394	1.18e-15	82.4	1049	894
ERR3586704	k119_355566	Obelisk_001166_000001_000001	75.12	0.233781	209	35	16	269	468	594	394	1.18e-15	82.4	1049	894
ERR3586704	k119_355566	SAMEA2623929_NODE_25901_length_960_cov_53.314917	81.443	0.101042	97	16	2	277	372	553	648	1.53e-14	78.7	1049	960
ERR6338309	k119_683732	SAMEA2620085_NODE_17369_length_659_cov_42.336093	76.329	0.884674	583	102	30	112	685	9	564	4.12e-75	279	1106	659
ERR6338309	k119_683732	MATOU-v1.5.152825985	86.235	0.69382	247	31	2	450	696	48	291	1.15e-70	265	1106	356
ERR6338309	k119_683732	SAMEA2622886_NODE_14552_length_636_cov_4.361446	76.019	0.65566	417	73	21	267	678	494	100	1.98e-48	191	1106	636
ERR6338309	k119_825148	MATOU-v1.5.152825985	98	0.983146	350	1	1	411	760	8	351	1.5e-172	603	776	356
ERR6338309	k119_825148	SAMEA2620085_NODE_17369_length_659_cov_42.336093	74.961	0.975721	643	109	34	96	729	6	605	8.07e-66	248	776	659
ERR6338309	k119_825148	SAMEA2622886_NODE_14552_length_636_cov_4.361446	81.362	0.438679	279	43	8	453	729	324	53	6.33e-57	219	776	636
ERR6338309	k119_825148	MATOU-v1.5.72372535	75.817	0.840659	459	69	25	232	686	23	443	1.07e-49	195	776	546
ERR6338309	k119_825148	MATOU-v1.5.1313404	75.682	1.08043	403	58	23	177	576	8	373	8.36e-41	165	776	373
ERR6338309	k119_825148	MATOU-v1.5.36394412	81.183	0.393235	186	24	7	437	621	121	296	5.07e-33	139	776	473
ERR6338309	k119_1240422	MATOU-v1.5.22908322	96.779	1.00462	652	15	1	13	664	4	649	0	1083	696	649
ERR6338309	k119_1240422	SAMEA2620085_NODE_17369_length_659_cov_42.336093	86.888	0.960546	633	78	5	58	686	657	26	0	704	696	659
ERR6338309	k119_1240422	SAMEA2622886_NODE_14552_length_636_cov_4.361446	87.525	0.781447	497	59	3	59	552	2	498	3.77e-163	571	696	636
ERR6338309	k119_1240422	MATOU-v1.5.1313404	83.88	0.981233	366	55	4	263	624	373	8	2.49e-95	346	696	373
